# Supplementary material for: Alternate transcription of the Toll-like receptor signaling cascade
Source: Genome Biol. 2006 Feb 17;7(2):R10. doi: 10.1186/gb-2006-7-2-r10 (PMC1431733; doi:10.1186/gb-2006-7-2-r10)
Supplement: Additional File 1 — A csv file showing each transcript variant for the Tlr pathway, the splicing array probe sequences, and their genomic coordinates. [file gb-2006-7-2-r10-S1.csv]

probe sequence	probe_name	replicates	description	Transcript_support	notes
GGAGCAGAGCTGAAACGATCACTGCACGCAGGAGCT	100600_01A	1	Stat1	2/11 (18%)	Found in D430002O20, D430002O20, A630040D06, A630040D06
GGAGCAGAGCTGAAACGACTGGCTCTCACTCACTCA	100600_02A	1	Stat1	8/11 (72%)	Found in C230091J07, C230091J07, NM_009283, I420036J05, I420036J05, 9030611B09, 9030611B09, A330045H06, A330045H06, BC004808, F830208J20, F830208J20, E430029I03
GGAGCAGAGCTGAAACGACCTAGAAGTGAGAACGGC	100600_03A	1	Stat1	1/11 (9%)	Found in B330003H23, B330003H23, B330003H23, B330003H23
GTTCCCACGTAGACTTACTGGGCTGTCTCCGGGTGC	100600_04E	1	Stat1	1/11 (9%)	Found in A630040D06
GAACCACTGTGACATCCTTGGGCTGTCTCCGGGTGC	100600_05A	1	Stat1	1/11 (9%)	Found in B330003H23, B330003H23, B330003H23, B330003H23
GTAAGGGCTGATACATACTGAGATTCCAAATGCTTC	100600_06E	1	Stat1	1/11 (9%)	Found in A630040D06
GAACCACTGTGACATCCTTGAGATTCCAAATGCTTC	100600_07A	1	Stat1	9/11 (81%)	Found in C230091J07, C230091J07, NM_009283, D430002O20, D430002O20, I420036J05, I420036J05, 9030611B09, 9030611B09, A330045H06, A330045H06, BC004808, F830208J20, F830208J20, E430029I03
TCATAGGCAGCGTGCTCCCAGTCTTGCTTTTCCAGC	100600_08C	1	Stat1	11/11 (100%)	Found in B330003H23, B330003H23, B330003H23, B330003H23, C230091J07, C230091J07, NM_009283, D430002O20, D430002O20, I420036J05, I420036J05, 9030611B09, 9030611B09, U06924, A330045H06, A330045H06, BC004808, F830208J20, F830208J20, E430029I03
ATCTTCTTGGAAGTTATCCTGGAGATTACGCTTGCT	100600_09C	1	Stat1	11/11 (100%)	Found in B330003H23, B330003H23, B330003H23, B330003H23, C230091J07, C230091J07, NM_009283, D430002O20, D430002O20, I420036J05, I420036J05, 9030611B09, 9030611B09, U06924, A330045H06, A330045H06, BC004808, F830208J20, F830208J20, E430029I03
AATATTTCCCTCCTGGGCCTGATTAAATCTTTGGGC	100600_10C	1	Stat1	11/11 (100%)	Found in B330003H23, B330003H23, B330003H23, B330003H23, C230091J07, C230091J07, NM_009283, D430002O20, D430002O20, I420036J05, I420036J05, 9030611B09, 9030611B09, U06924, A330045H06, A330045H06, BC004808, F830208J20, F830208J20, E430029I03
GATTTCCTGCTCTATGCACATGACTTGATCCTTCAC	100600_11A	1	Stat1	10/11 (90%)	Found in B330003H23, B330003H23, B330003H23, B330003H23, C230091J07, C230091J07, NM_009283, D430002O20, D430002O20, I420036J05, I420036J05, 9030611B09, 9030611B09, U06924, A330045H06, A330045H06, BC004808, F830208J20, F830208J20
CACCATTGGCTTCACCTTCATGACTTGATCCTTCAC	100600_12A	1	Stat1	1/11 (9%)	Found in E430029I03
CACCATTGGCTTCACCTTCTCTGTTCTGAGAGGTTT	100600_13A	1	Stat1	10/11 (90%)	Found in B330003H23, B330003H23, B330003H23, B330003H23, C230091J07, C230091J07, NM_009283, D430002O20, D430002O20, I420036J05, I420036J05, 9030611B09, 9030611B09, U06924, A330045H06, A330045H06, BC004808, F830208J20, F830208J20
GATTTTGTGAATTATCTCCTTTCTCTTATTGTCAAG	100600_14C	1	Stat1	11/11 (100%)	Found in B330003H23, B330003H23, B330003H23, B330003H23, C230091J07, C230091J07, NM_009283, D430002O20, D430002O20, I420036J05, I420036J05, 9030611B09, 9030611B09, U06924, A330045H06, A330045H06, BC004808, F830208J20, F830208J20, E430029I03
CCCCGGGGAAAACCTTACCAGCTTTGCAGCTGATCC	100600_15E	1	Stat1	1/11 (9%)	Found in E430029I03
TCTGCAACAATGGTGAACCAGCTTTGCAGCTGATCC	100600_16A	1	Stat1	10/11 (90%)	Found in B330003H23, B330003H23, B330003H23, B330003H23, C230091J07, C230091J07, NM_009283, D430002O20, D430002O20, I420036J05, I420036J05, 9030611B09, 9030611B09, U06924, A330045H06, A330045H06, BC004808, F830208J20, F830208J20
CGTTCTACCACGAAGGAGCTCTGAATGAGCTGCTGG	100600_17C	1	Stat1	10/10 (100%)	Found in B330003H23, B330003H23, B330003H23, B330003H23, C230091J07, C230091J07, NM_009283, D430002O20, D430002O20, I420036J05, I420036J05, 9030611B09, 9030611B09, U06924, A330045H06, A330045H06, BC004808, F830208J20, F830208J20
TGCAATTTCACCAACAGTCTCAGCTTGACAGTGAAC	100600_18C	1	Stat1	10/10 (100%)	Found in B330003H23, B330003H23, B330003H23, B330003H23, C230091J07, C230091J07, NM_009283, D430002O20, D430002O20, I420036J05, I420036J05, 9030611B09, 9030611B09, U06924, A330045H06, A330045H06, BC004808, F830208J20, F830208J20
TTTTTCTCGTTCACATCTTTGTCAAATGAGACTTTC	100600_19C	1	Stat1	9/9 (100%)	Found in B330003H23, B330003H23, B330003H23, B330003H23, C230091J07, C230091J07, NM_009283, D430002O20, D430002O20, I420036J05, I420036J05, 9030611B09, 9030611B09, A330045H06, A330045H06, BC004808, F830208J20, F830208J20
ATGTTGAACTTCCGAAATCCTTTAACTGTGTTTTTC	100600_20C	1	Stat1	10/10 (100%)	Found in B330003H23, B330003H23, B330003H23, B330003H23, C230091J07, C230091J07, NM_009283, D430002O20, D430002O20, I420036J05, I420036J05, 9030611B09, 9030611B09, U06924, A330045H06, A330045H06, BC004808, F830208J20, F830208J20
TTTCTGTTCCTTCAGTTGCAGGTGTCGGAACTCAGC	100600_21C	1	Stat1	10/10 (100%)	Found in B330003H23, B330003H23, B330003H23, B330003H23, C230091J07, C230091J07, NM_009283, D430002O20, D430002O20, I420036J05, I420036J05, 9030611B09, 9030611B09, U06924, A330045H06, A330045H06, BC004808, F830208J20, F830208J20
GGTGACAATGAGAGGCCCCTCATTAGTTCTGTTCCC	100600_22C	1	Stat1	10/10 (100%)	Found in B330003H23, B330003H23, B330003H23, B330003H23, C230091J07, C230091J07, NM_009283, D430002O20, D430002O20, I420036J05, I420036J05, 9030611B09, 9030611B09, U06924, A330045H06, A330045H06, BC004808, F830208J20, F830208J20
CTGAAAGGGAACAAAGACCTCCAGGTCAATCACCAA	100600_23A	1	Stat1	1/10 (10%)	Found in B330003H23, B330003H23, B330003H23, B330003H23
GACAGGAAGAGAGGTGGTCTCCAGGTCAATCACCAA	100600_24A	1	Stat1	9/10 (90%)	Found in C230091J07, C230091J07, NM_009283, D430002O20, D430002O20, I420036J05, I420036J05, 9030611B09, 9030611B09, U06924, A330045H06, A330045H06, BC004808, F830208J20, F830208J20
CAGGAAGAAGGAGAGATTCCTGGGCTCTGTCACCAG	100600_25C	1	Stat1	10/10 (100%)	Found in B330003H23, B330003H23, B330003H23, B330003H23, C230091J07, C230091J07, NM_009283, D430002O20, D430002O20, I420036J05, I420036J05, 9030611B09, 9030611B09, U06924, A330045H06, A330045H06, BC004808, F830208J20, F830208J20
CAGGGCCAGCATTAGGGCCCAGCAGCTTCTCTCCCA	100600_26A	1	Stat1	10/11 (90%)	Found in B330003H23, B330003H23, B330003H23, B330003H23, C230091J07, C230091J07, NM_009283, D430002O20, D430002O20, I420036J05, I420036J05, 9030611B09, 9030611B09, U06924, A330045H06, A330045H06, BC004808, F830208J20, F830208J20
CAGGGCCAGCATTAGGGCCTCCGACTCCGCCAGCCT	100600_27A	1	Stat1	1/11 (9%)	Found in BC042551
TTTATCATTAATATTTTCCTTACAAAACCTTGTCCA	100600_28C	1	Stat1	11/11 (100%)	Found in B330003H23, B330003H23, B330003H23, B330003H23, C230091J07, C230091J07, NM_009283, D430002O20, D430002O20, I420036J05, I420036J05, 9030611B09, 9030611B09, U06924, A330045H06, A330045H06, BC004808, F830208J20, F830208J20, BC042551
ATGAAGCCCATAATGCACCCATCATTCCAGAGGCAC	100600_29C	1	Stat1	11/11 (100%)	Found in B330003H23, B330003H23, B330003H23, B330003H23, C230091J07, C230091J07, NM_009283, D430002O20, D430002O20, I420036J05, I420036J05, 9030611B09, 9030611B09, U06924, A330045H06, A330045H06, BC004808, F830208J20, F830208J20, BC042551
CGGCATGGAAGTCAGGTTCACCTCCGTTCTGGGACC	100600_30C	1	Stat1	11/11 (100%)	Found in B330003H23, B330003H23, B330003H23, B330003H23, C230091J07, C230091J07, NM_009283, D430002O20, D430002O20, I420036J05, I420036J05, 9030611B09, 9030611B09, U06924, A330045H06, A330045H06, BC004808, F830208J20, F830208J20, BC042551
GCTCCATCGGTTCTGGTGCTTCCTTTGGTCTGGAAT	100600_31C	1	Stat1	11/11 (100%)	Found in B330003H23, B330003H23, B330003H23, B330003H23, C230091J07, C230091J07, NM_009283, D430002O20, D430002O20, I420036J05, I420036J05, 9030611B09, 9030611B09, U06924, A330045H06, A330045H06, BC004808, F830208J20, F830208J20, BC042551
TCTTCTGTGCTCACTTACACTTCAGACACAGAAATC	100600_32E	1	Stat1	3/11 (27%)	Found in BC004808, A330045H06, F830208J20
TGAAGTCTAGAAGGGTGGACTTCAGACACAGAAATC	100600_33A	1	Stat1	8/11 (72%)	Found in B330003H23, B330003H23, B330003H23, B330003H23, C230091J07, C230091J07, NM_009283, D430002O20, D430002O20, I420036J05, I420036J05, 9030611B09, 9030611B09, U06924, BC042551
TGTTTATACTGTGCTCATCATACTGTCAAATTCGGG	100600_34C	1	Stat1	8/8 (100%)	Found in B330003H23, B330003H23, B330003H23, B330003H23, C230091J07, C230091J07, NM_009283, D430002O20, D430002O20, I420036J05, I420036J05, 9030611B09, 9030611B09, U06924, BC042551
CCCTAAGGCAAGCGAGTCCTTAAGATACTGTATATC	100817_01C	1	Serpinb3b	6/6 (100%)	Found in F630002D04, F630002D04, F630002D04, F630002D04, G430147P21, G430147P21, NM_029094, C130009D19, C130009D19, F420013G16, F420013G16, 1110001J02, 1110001J02
TCACAGCACTGGCGGAATCTGCCAAATTTTTCAGTG	100817_02C	1	Serpinb3b	6/6 (100%)	Found in F630002D04, F630002D04, F630002D04, F630002D04, G430147P21, G430147P21, NM_029094, C130009D19, C130009D19, F420013G16, F420013G16, 1110001J02, 1110001J02
AAAATCTATGTGGAAGAGCTGGCCGGTTTTCTTCAC	100817_03C	1	Serpinb3b	6/6 (100%)	Found in F630002D04, F630002D04, F630002D04, F630002D04, G430147P21, G430147P21, NM_029094, C130009D19, C130009D19, F420013G16, F420013G16, 1110001J02, 1110001J02
GCTCGGTCCAGGTCATCCCCAGAGTTGTACTCCTTG	100817_04C	1	Serpinb3b	6/6 (100%)	Found in F630002D04, F630002D04, F630002D04, F630002D04, G430147P21, G430147P21, NM_029094, C130009D19, C130009D19, F420013G16, F420013G16, 1110001J02, 1110001J02
CAGCCATAGGGGAGCATCCGCAGGTCCAAGCCAGCT	100817_05C	1	Serpinb3b	6/6 (100%)	Found in F630002D04, F630002D04, F630002D04, F630002D04, G430147P21, G430147P21, NM_029094, C130009D19, C130009D19, F420013G16, F420013G16, 1110001J02, 1110001J02
GCATGTCCTGCCGCAAATCGTCACCATTTTTAAAGA	100817_06C	1	Serpinb3b	6/6 (100%)	Found in F630002D04, F630002D04, F630002D04, F630002D04, G430147P21, G430147P21, NM_029094, C130009D19, C130009D19, F420013G16, F420013G16, 1110001J02, 1110001J02
TATTTGCACTTTTCAACATAGAGCTCTGAGAGGATG	100817_07C	1	Serpinb3b	6/6 (100%)	Found in F630002D04, F630002D04, F630002D04, F630002D04, G430147P21, G430147P21, NM_029094, C130009D19, C130009D19, F420013G16, F420013G16, 1110001J02, 1110001J02
CTTATTGAGTGCTTCCACCTGTTTGGAAAGCACTTT	100817_08C	1	Serpinb3b	4/4 (100%)	Found in F630002D04, F630002D04, F630002D04, F630002D04, G430147P21, G430147P21, NM_029094, C130009D19, C130009D19
GGAGTGTGCACCTCTGACCTAAGATGCCAAAACAGA	100817_09C	1	Serpinb3b	4/4 (100%)	Found in F630002D04, F630002D04, F630002D04, F630002D04, G430147P21, G430147P21, NM_029094, C130009D19, C130009D19
TGAGAGAGTTCTTCATCACTCATCTGTCGAAGGCAG	100817_10C	1	Serpinb3b	4/4 (100%)	Found in F630002D04, F630002D04, F630002D04, F630002D04, G430147P21, G430147P21, NM_029094, C130009D19, C130009D19
CTGCAGGAGCGCCTGAAGCTGAGCAACATCTTCAAG	100817_11C	1	Serpinb3b	4/4 (100%)	Found in F630002D04, F630002D04, F630002D04, F630002D04, G430147P21, G430147P21, NM_029094, C130009D19, C130009D19
TTTTTTTCCACCACGACTTGACACATTAGCACTGTC	100817_12A	1	Serpinb3b	3/4 (75%)	Found in F630002D04, F630002D04, F630002D04, F630002D04, G430147P21, G430147P21, NM_029094
TTTTTTTCCACCACGACTACATTAGCACTGTCTCCG	100817_13A	1	Serpinb3b	1/4 (25%)	Found in C130009D19, C130009D19
AGCTGCCTTCTCAATGATCTTATCGAAGGGGGGATA	100817_14C	1	Serpinb3b	4/4 (100%)	Found in F630002D04, F630002D04, F630002D04, F630002D04, G430147P21, G430147P21, NM_029094, C130009D19, C130009D19
GCATTTCTTCCAGCTCATCAGGAAACGAAGACCAGC	100817_15C	1	Serpinb3b	4/4 (100%)	Found in F630002D04, F630002D04, F630002D04, F630002D04, G430147P21, G430147P21, NM_029094, C130009D19, C130009D19
CCATGCGACAGGATAATGCACTTTCCCGGCTTTCCT	100817_16C	1	Serpinb3b	4/4 (100%)	Found in F630002D04, F630002D04, F630002D04, F630002D04, G430147P21, G430147P21, NM_029094, C130009D19, C130009D19
CCCAGCTCGGACATGAACTTTCACAGTTTCTTCTGT	100817_17C	1	Serpinb3b	5/5 (100%)	Found in F630002D04, F630002D04, F630002D04, F630002D04, G430147P21, G430147P21, NM_029094, C130009D19, C130009D19, BC039650
GTTGTTGTCCCAGATATGAGAAATAACTCGCGTTTT	100817_18C	1	Serpinb3b	5/5 (100%)	Found in F630002D04, F630002D04, F630002D04, F630002D04, G430147P21, G430147P21, NM_029094, C130009D19, C130009D19, BC039650
CACACAATTCCGGATGTACTGGAACTGAATTAGTGG	100817_19C	1	Serpinb3b	5/5 (100%)	Found in F630002D04, F630002D04, F630002D04, F630002D04, G430147P21, G430147P21, NM_029094, C130009D19, C130009D19, BC039650
TTGAAAACTAAATACATCCTGGCTATTTTCAAAGTG	100817_20C	1	Serpinb3b	5/5 (100%)	Found in F630002D04, F630002D04, F630002D04, F630002D04, G430147P21, G430147P21, NM_029094, C130009D19, C130009D19, BC039650
CATCAAACTCATGAAGACCTTTTCCTATAAGAACCC	100817_21C	1	Serpinb3b	5/5 (100%)	Found in F630002D04, F630002D04, F630002D04, F630002D04, G430147P21, G430147P21, NM_029094, C130009D19, C130009D19, BC039650
AACTTGCTTCCATAACATCTGTTTAATATAAGAAAT	100817_22C	1	Serpinb3b	5/5 (100%)	Found in F630002D04, F630002D04, F630002D04, F630002D04, G430147P21, G430147P21, NM_029094, C130009D19, C130009D19, BC039650
ACTCATAACCTCAGGGCCCTCAAAATAACAGCCCCC	100817_23C	1	Serpinb3b	5/5 (100%)	Found in F630002D04, F630002D04, F630002D04, F630002D04, G430147P21, G430147P21, NM_029094, C130009D19, C130009D19, BC039650
TTCAGCTTAGAAGATGAACTCTAGGAAGGAACAAGC	100817_24A	1	Serpinb3b	1/5 (20%)	Found in C130009D19, C130009D19
TTCAGCTTAGAAGATGAACTGCCCCGCGCGCCGCCA	100817_25A	1	Serpinb3b	4/5 (80%)	Found in F630002D04, F630002D04, F630002D04, F630002D04, G430147P21, G430147P21, NM_029094, BC039650
GGATCACTTCTGCTGAATGCCAGGTGCTATCCGGCC	101855_01C	1	Myst1	8/8 (100%)	Found in 2700060H15, 2700060H15, 2700060H15, 2700060H15, BC036284, I920045M18, I920045M18, 1110001P03, 1110001P03, NM_026370, 2010203C02, 2010203C02, 5830450F21, 5830450F21, 4833401K19, 4833401K19
CGTCCAGTCGCCTGTTAAAGCCCACATAGTGAACAT	101855_02C	1	Myst1	9/9 (100%)	Found in 2700060H15, 2700060H15, 2700060H15, 2700060H15, BC036284, I920045M18, I920045M18, 1110001P03, 1110001P03, NM_026370, 2010203C02, 2010203C02, 5033411H13, 5033411H13, 5830450F21, 5830450F21, 4833401K19, 4833401K19
GAAGGGAGGGGCCAGGACCTTCTGCACATGGTTGAT	101855_03E	1	Myst1	1/9 (11%)	Found in 4833401K19
GTCCATCTCTGCATAGGTCTTCTGCACATGGTTGAT	101855_04A	1	Myst1	8/9 (88%)	Found in 2700060H15, 2700060H15, 2700060H15, 2700060H15, BC036284, I920045M18, I920045M18, 1110001P03, 1110001P03, NM_026370, 2010203C02, 2010203C02, 5033411H13, 5033411H13, 5830450F21, 5830450F21
ATACTTCACTTTGGTGATCGCCTCGTGTTCCTTTTC	101855_05C	1	Myst1	7/7 (100%)	Found in 2700060H15, 2700060H15, 2700060H15, 2700060H15, BC036284, I920045M18, I920045M18, 1110001P03, 1110001P03, NM_026370, 5033411H13, 5033411H13, 5830450F21, 5830450F21
CCGCCACTGACACTGGCCCAGGTGGAAGCGGTAGCT	101855_06C	1	Myst1	8/8 (100%)	Found in 2700060H15, 2700060H15, 2700060H15, 2700060H15, BC036284, I920045M18, I920045M18, 1110001P03, 1110001P03, NM_026370, 2010203C02, 2010203C02, 5033411H13, 5033411H13, 5830450F21, 5830450F21
CAGGTTCTGACAGTATATCTTGTGGTCTTTGCCATC	101855_07C	1	Myst1	8/8 (100%)	Found in 2700060H15, 2700060H15, 2700060H15, 2700060H15, BC036284, I920045M18, I920045M18, 1110001P03, 1110001P03, NM_026370, 2010203C02, 2010203C02, 5033411H13, 5033411H13, 5830450F21, 5830450F21
ATCTGGGGATTCCTTCTCCTTAGAAAAGTAGCCAAC	101855_08C	1	Myst1	8/8 (100%)	Found in 2700060H15, 2700060H15, 2700060H15, 2700060H15, BC036284, I920045M18, I920045M18, 1110001P03, 1110001P03, NM_026370, 2010203C02, 2010203C02, 5033411H13, 5033411H13, 5830450F21, 5830450F21
GCTTAGAGAGCTCATAACTGAAGGCGATGAGAAACT	101855_09C	1	Myst1	8/8 (100%)	Found in 2700060H15, 2700060H15, 2700060H15, 2700060H15, BC036284, I920045M18, I920045M18, 1110001P03, 1110001P03, NM_026370, 2010203C02, 2010203C02, 5033411H13, 5033411H13, 5830450F21, 5830450F21
GTGATGCTGGTCATCTGGCTAAGATCTTTGATAGAC	101855_10C	1	Myst1	8/8 (100%)	Found in 2700060H15, 2700060H15, 2700060H15, 2700060H15, BC036284, I920045M18, I920045M18, 1110001P03, 1110001P03, NM_026370, 2010203C02, 2010203C02, 5033411H13, 5033411H13, 5830450F21, 5830450F21
TGAGGCAGACAGAGTCCACTGTGATAGGTGGTTTCT	101855_11C	1	Myst1	8/8 (100%)	Found in 2700060H15, 2700060H15, 2700060H15, 2700060H15, BC036284, I920045M18, I920045M18, 1110001P03, 1110001P03, NM_026370, 2010203C02, 2010203C02, 5033411H13, 5033411H13, 5830450F21, 5830450F21
GGAGGACTGGGGTGACACCCCTAGAGCAGGCTGCAG	102412_01C	1	na	9/9 (100%)	Found in G430033F21, G430033F21, G430033F21, G430033F21, BC005455, NM_009008, F730002N21, F730002N21, E430026G15, E430026G15, E430016B18, E430016B18, 1810020F19, 1810020F19, X53247, 2510038J24, 2510038J24
CCAAGTACTTGACTGAATCAATATCCTTGGCCAGTG	102412_02C	1	na	9/9 (100%)	Found in G430033F21, G430033F21, G430033F21, G430033F21, BC005455, NM_009008, F730002N21, F730002N21, E430026G15, E430026G15, E430016B18, E430016B18, 1810020F19, 1810020F19, X53247, 2510038J24, 2510038J24
CCGTACCTCAGGGAACCACTTGGCACGGACATTCTC	102412_03C	1	na	9/9 (100%)	Found in G430033F21, G430033F21, G430033F21, G430033F21, BC005455, NM_009008, F730002N21, F730002N21, E430026G15, E430026G15, E430016B18, E430016B18, 1810020F19, 1810020F19, X53247, 2510038J24, 2510038J24
GCAGATGAGAAATACATCTGTCTGTGGGTAGGAGAG	102412_04C	1	na	9/9 (100%)	Found in G430033F21, G430033F21, G430033F21, G430033F21, BC005455, NM_009008, F730002N21, F730002N21, E430026G15, E430026G15, E430016B18, E430016B18, 1810020F19, 1810020F19, X53247, 2510038J24, 2510038J24
GCTGAGTAGTTGTCAAATACAGTGGGGATGTATTCT	102412_05C	1	na	9/9 (100%)	Found in G430033F21, G430033F21, G430033F21, G430033F21, BC005455, NM_009008, F730002N21, F730002N21, E430026G15, E430026G15, E430016B18, E430016B18, 1810020F19, 1810020F19, X53247, 2510038J24, 2510038J24
CACGTCTTGCCCACGGCTCCATCACCCACCACCACA	102412_06C	1	na	9/9 (100%)	Found in G430033F21, G430033F21, G430033F21, G430033F21, BC005455, NM_009008, F730002N21, F730002N21, E430026G15, E430026G15, E430016B18, E430016B18, 1810020F19, 1810020F19, X53247, 2510038J24, 2510038J24
ATTCTTTTTTTCTATTGCCTGCATTATGAGGCGAGC	103415_01C	1	Cxcl11	7/7 (100%)	Found in C730001K22, C730001K22, C730001K22, C730001K22, AF179872, NM_019494, AF178672, A430052M02, A430052M02, AF136449, A430101A17, A430101A17
TGAGCCTTCATAGTAACAATCACTTCAACTTTGTCG	103415_02C	1	Cxcl11	8/8 (100%)	Found in C730001K22, C730001K22, C730001K22, C730001K22, AF179872, NM_019494, AF178672, A430052M02, A430052M02, AF136449, A430101A17, A430101A17, BC025903
GTTTGAACATAAGGAAGCCTTGAGCAGCTGTGGCCC	103415_03C	1	Cxcl11	8/8 (100%)	Found in C730001K22, C730001K22, C730001K22, C730001K22, AF179872, NM_019494, AF178672, A430052M02, A430052M02, AF136449, A430101A17, A430101A17, BC025903
TAGGGAATTTCAAGTGATCACAATAACTGTAGGAAA	104041_01C	1	Ly96	4/4 (100%)	Found in 2810443A20, 2810443A20, 2810443A20, 2810443A20, AF168120, AB018550, NM_016923
AATATTTTAAGTTTCCTCTTGGAATGAACTCAACAT	104041_02C	1	Ly96	4/4 (100%)	Found in 2810443A20, 2810443A20, 2810443A20, 2810443A20, AF168120, AB018550, NM_016923
TTGATGTATTCACAGTCTCTCCTTTCAGAGCTCTGC	104041_03C	1	Ly96	4/4 (100%)	Found in 2810443A20, 2810443A20, 2810443A20, 2810443A20, AF168120, AB018550, NM_016923
AACACATCTGTAATGGCCCTTAGGAAATAGTATTCC	104041_04C	1	Ly96	4/4 (100%)	Found in 2810443A20, 2810443A20, 2810443A20, 2810443A20, AF168120, AB018550, NM_016923
TGCAAGACCAGAGACCTCTGGGGGGGAGGAGCAGTG	104301_01A	1	Fadd	1/9 (11%)	Found in U50406
GCAAGACCAGAGACCTCTGGGGGAGGAGCAGTGGTG	104301_02A	1	Fadd	1/9 (11%)	Found in BC004584
AGAGACCTCTTGGGGGGGTGGGGGGGAGGAGCAGTG	104301_03I	1	Fadd	7/9 (77%)	Found in F630210E13, E430024I22, D330046B01, BC021400, NM_010175, 6030422N02, 1810029O21
GACCTCTTGGGGGGGTGGGGGGGAGGAGCAGTGGTG	104301_04I	1	Fadd	7/9 (77%)	Found in F630210E13, E430024I22, D330046B01, BC021400, NM_010175, 6030422N02, 1810029O21
CAAATGCCACCTGCAGATCTGCCTCCCCCGGGGGCG	104301_05C	1	Fadd	10/10 (100%)	Found in 1810029O21, 1810029O21, 1810029O21, 1810029O21, E430024I22, E430024I22, D330046B01, D330046B01, NM_010175, 6030422N02, 6030422N02, F630210E13, F630210E13, BC021400, BC004584, U50406, U43184
CCTCGGATACAGTATCGTCTGTCACCGGCGGCCGCC	104574_01A	1	Akt2	3/6 (50%)	Found in K430312O07, K430312O07, K430312O07, K430312O07, G430127A20, G430127A20, U22445
CCTCGGATACAGTATCGTCTTGGGTCTCCCAGCTGA	104574_02A	1	Akt2	2/6 (33%)	Found in BC026151, NM_007434
CCTCGGATACAGTATCGTCTCCCTGCCCCCAACTCA	104574_03A	1	Akt2	1/6 (16%)	Found in BC040377
AGGTCTTGATGTATTCACCACGTTTGTGGAGCCAGC	104574_04C	1	Akt2	7/7 (100%)	Found in K430312O07, K430312O07, K430312O07, K430312O07, BC026151, NM_007434, BC040377, G430127A20, G430127A20, U22445, BC028759
TCTTCATCAGCTGGCATTCTGCTACAGAGAAATTGT	104574_05C	1	Akt2	7/7 (100%)	Found in K430312O07, K430312O07, K430312O07, K430312O07, BC026151, NM_007434, BC040377, G430127A20, G430127A20, U22445, BC028759
AGGGCTGCTCACTCTCGGTGACTGTGGTCCACTGCA	104574_06A	1	Akt2	1/9 (11%)	Found in BC028759
GCCCGCATCCACTCTTCCCTCTCATCTGGAGAGTCT	104574_07A	1	Akt2	6/7 (85%)	Found in K430312O07, K430312O07, K430312O07, K430312O07, BC026151, NM_007434, BC040377, G430127A20, G430127A20, U22445
ATCGAAGTCATTCATGGTCACTTTGGCCCGTGCCTT	104574_08A	1	Akt2	7/8 (87%)	Found in K430312O07, K430312O07, K430312O07, K430312O07, BC026151, NM_007434, BC040377, G430127A20, G430127A20, U22445, 4732465F20, 4732465F20
TGTGTGGGCGACTTCATCCTTTGCAATGATGACCTC	104574_09A	1	Akt2	7/8 (87%)	Found in K430312O07, K430312O07, K430312O07, K430312O07, BC026151, NM_007434, BC040377, G430127A20, G430127A20, U22445, 4732465F20, 4732465F20
GAAGGCATACTTGAGGGCTGTAAGGAAGGGGTGCCT	104574_10A	1	Akt2	7/8 (87%)	Found in K430312O07, K430312O07, K430312O07, K430312O07, BC026151, NM_007434, BC040377, G430127A20, G430127A20, U22445, 4732465F20, 4732465F20
AGAGAGGTGGAAAAACAGCTCACCCCCGTTGGCATA	104574_11A	1	Akt2	7/8 (87%)	Found in K430312O07, K430312O07, K430312O07, K430312O07, BC026151, NM_007434, BC040377, G430127A20, G430127A20, U22445, 4732465F20, 4732465F20
CAACATAAGGTTTTCCAGCTTGATGTCACGGTACAC	104574_12A	1	Akt2	7/8 (87%)	Found in K430312O07, K430312O07, K430312O07, K430312O07, BC026151, NM_007434, BC040377, G430127A20, G430127A20, U22445, 4732465F20, 4732465F20
GTCATTGTCCTCTAGCACCTCAGGCGCCAAGTACTC	104574_13A	1	Akt2	7/8 (87%)	Found in K430312O07, K430312O07, K430312O07, K430312O07, BC026151, NM_007434, BC040377, G430127A20, G430127A20, U22445, 4732465F20, 4732465F20
CTGGGACCTCCGCCGAGCCTCTGCTTTGGGTCCTTC	104574_14A	1	Akt2	8/9 (88%)	Found in K430312O07, K430312O07, K430312O07, K430312O07, BC026151, NM_007434, BC040377, G430127A20, G430127A20, U22445, 4732465F20, 4732465F20, D030074P07
TTTGAAGGGTGGCAGGAGCTTTTTCTGTACCACGTC	104574_15A	1	Akt2	8/9 (88%)	Found in K430312O07, K430312O07, K430312O07, K430312O07, BC026151, NM_007434, BC040377, G430127A20, G430127A20, U22445, 4732465F20, 4732465F20, D030074P07
GCGGGTCCAGGCTGTCATATCGGTCTGGGGGTGTGA	104574_16A	1	Akt2	8/9 (88%)	Found in K430312O07, K430312O07, K430312O07, K430312O07, BC026151, NM_007434, BC040377, G430127A20, G430127A20, U22445, 4732465F20, 4732465F20, D030074P07
CAAGTGCTGCATACAGCTGTGGGCACCAGCATCCCA	104574_17C	1	Akt2	9/9 (100%)	Found in K430312O07, K430312O07, K430312O07, K430312O07, BC026151, NM_007434, BC040377, G430127A20, G430127A20, 4732465F20, 4732465F20, B930014H19, BC028759, 2410016A19
TGCCTTTCTGAAATCCACCTATTCTGGGGGTGTGGT	104574_18I	1	Akt2	8/9 (88%)	Found in B930014H19, 4732465F20, BC040377, BC026151, 2410016A19, BC028759, K430312O07, NM_007434
GGAGTAAGGAAAGGCCAGCTATTCTGGGGGTGTGGT	104574_19A	1	Akt2	1/9 (11%)	Found in G430127A20, G430127A20
GGTAAAGCACCATTGTACCCCAGGACCACCAGCTCC	104834_01A	1	Peli2	4/5 (80%)	Found in 5330432G13, 5330432G13, 5330432G13, 5330432G13, AF302504, NM_033602, C230039J01, C230039J01
TCCTCTGGAGCTGATGGCCCCAGGACCACCAGCTCC	104834_02A	1	Peli2	1/6 (16%)	Found in B230208C14, B230208C14
ATGCTTTGCTGCTGGGAGCTTGGACGCCTGTGGTGT	104834_03A	1	Peli2	1/5 (20%)	Found in C230039J01, C230039J01
TCCTCTGGAGCTGATGGCCTTGGACGCCTGTGGTGT	104834_04A	1	Peli2	3/6 (50%)	Found in 5330432G13, 5330432G13, 5330432G13, 5330432G13, AF302504, NM_033602
TCCTCTGGAGCTGATGGCCTGAAATGAAGAATGGTT	104834_05A	1	Peli2	1/5 (20%)	Found in BC027062
TTCTGTTGACCTGCCCACCTGAAACATGTCTGTGTC	104834_06C	1	Peli2	5/5 (100%)	Found in 5330432G13, 5330432G13, 5330432G13, 5330432G13, AF302504, NM_033602, B230208C14, B230208C14, BC027062
CCATTTTGCTGCTTTCTCTCCAAGAAAGATATTTTT	104834_07C	1	Peli2	6/6 (100%)	Found in 5330432G13, 5330432G13, 5330432G13, 5330432G13, AF302504, NM_033602, B230208C14, B230208C14, BC027062, 9230114E15, 9230114E15
GTTGGTCTCACTTTCCACCAGCTTTCCCCTCTGCTG	104834_08C	1	Peli2	6/6 (100%)	Found in 5330432G13, 5330432G13, 5330432G13, 5330432G13, AF302504, NM_033602, B230208C14, B230208C14, BC027062, 9230114E15, 9230114E15
CAAAATAAAGGGATGTTTCAGAAGCTCTTTATACTT	105143_01C	1	Map2k4	7/7 (100%)	Found in B020016E15, B020016E15, B020016E15, B020016E15, 9930026F05, 9930026F05, NM_009157, A930019F05, A930019F05, A930034E04, A930034E04, U18310, BC029833
GATTCATCCTTCGTAAGGCACAAGTTGACAAAGTTG	105143_02C	1	Map2k4	7/7 (100%)	Found in B020016E15, B020016E15, B020016E15, B020016E15, 9930026F05, 9930026F05, NM_009157, A930019F05, A930019F05, A930034E04, A930034E04, U18310, BC029833
GCCTGTGGCCAACTCGTACAATGTGATCCCCAAACT	105143_03C	1	Map2k4	7/7 (100%)	Found in B020016E15, B020016E15, B020016E15, B020016E15, 9930026F05, 9930026F05, NM_009157, A930019F05, A930019F05, A930034E04, A930034E04, U18310, BC029833
TGGGTCTATTCTTTCAGGTGCCATATACGGCCTACA	105143_04C	1	Map2k4	7/7 (100%)	Found in B020016E15, B020016E15, B020016E15, B020016E15, 9930026F05, 9930026F05, NM_009157, A930019F05, A930019F05, A930034E04, A930034E04, U18310, BC029833
TATTGGAAGGTTTGATGTCTCTGTGAATAATTTTCA	105143_05C	1	Map2k4	7/7 (100%)	Found in B020016E15, B020016E15, B020016E15, B020016E15, 9930026F05, 9930026F05, NM_009157, A930019F05, A930019F05, A930034E04, A930034E04, U18310, BC029833
GTTTAGTGCTTTCACAGTTGCTAAAGTGATTTTGCC	105143_06C	1	Map2k4	7/7 (100%)	Found in B020016E15, B020016E15, B020016E15, B020016E15, 9930026F05, 9930026F05, NM_009157, A930019F05, A930019F05, A930034E04, A930034E04, U18310, BC029833
ACAGATCCAACAGTCGCCCTCTCTGAAGAGTGCACC	105143_07C	1	Map2k4	7/7 (100%)	Found in B020016E15, B020016E15, B020016E15, B020016E15, 9930026F05, 9930026F05, NM_009157, A930019F05, A930019F05, A930034E04, A930034E04, U18310, BC029833
CACAGTTGACCGAATTCTTTTAACTGCCATTATCTG	105143_08C	1	Map2k4	7/7 (100%)	Found in B020016E15, B020016E15, B020016E15, B020016E15, 9930026F05, 9930026F05, NM_009157, A930019F05, A930019F05, A930034E04, A930034E04, U18310, BC029833
TGTGTTCTCAGTCTCTCTATGTGTGGGTTCTGGACT	105143_09C	1	Map2k4	6/6 (100%)	Found in B020016E15, B020016E15, B020016E15, B020016E15, 9930026F05, 9930026F05, NM_009157, A930019F05, A930019F05, A930034E04, A930034E04, U18310
TCAGTGCTTTGCGCTTACTTTGTGCCTTTTCACAGA	105143_10A	1	Map2k4	1/6 (16%)	Found in B020016E15, B020016E15, B020016E15, B020016E15
TCAGTGCTTTGCGCTTACCCTGCATGCTGCTGACCG	105143_11A	1	Map2k4	5/6 (83%)	Found in 9930026F05, 9930026F05, NM_009157, A930019F05, A930019F05, A930034E04, A930034E04, U18310
AGAAGTTTATCTGAAAGCCCTGCATGCTGCTGACCG	105143_12A	1	Map2k4	1/6 (16%)	Found in B020016E15, B020016E15, B020016E15, B020016E15
TTCCACCGGCATGGTACCCTCTCAATGTGCTTTTTT	105438_01C	1	Irf2	7/7 (100%)	Found in 9830146E22, 9830146E22, 9830146E22, 9830146E22, BC006577, NM_008391, F630116L06, F630116L06, J03168, 3110005G12, 3110005G12, E430001A19, E430001A19
TTCCTGGTTGATGCTTTCCTGTATGGATCGCCCAGT	105438_02C	1	Irf2	8/8 (100%)	Found in 9830146E22, 9830146E22, 9830146E22, 9830146E22, BC006577, NM_008391, F630116L06, F630116L06, J03168, 3110005G12, 3110005G12, E430001A19, E430001A19, K230037J04, K230037J04
GTCGGTAAACATCTTTACCTTTCTTGGAAGGTCGTT	105438_03I	1	Irf2	1/8 (12%)	Found in K230037J04
CTGTCTTTGGTTTCTTTCCTTTCTTGGAAGGTCGTT	105438_04A	1	Irf2	7/8 (87%)	Found in 9830146E22, 9830146E22, 9830146E22, 9830146E22, BC006577, NM_008391, F630116L06, F630116L06, J03168, 3110005G12, 3110005G12, E430001A19, E430001A19
TAGTCAACCAAAGATTACCTTGATGTGCTTAACTCT	105438_05E	1	Irf2	1/8 (12%)	Found in K230037J04
TGACTCAACTGGTTCTTGCTTGATGTGCTTAACTCT	105438_06A	1	Irf2	6/8 (75%)	Found in 9830146E22, 9830146E22, 9830146E22, 9830146E22, BC006577, NM_008391, F630116L06, F630116L06, J03168, 3110005G12, 3110005G12
GATGGGACTGTCCTACAACTTGATGTGCTTAACTCT	105438_07A	1	Irf2	1/8 (12%)	Found in E430001A19, E430001A19
GATGGGACTGTCCTACAACTATGATGTTCACCGTAC	105438_08A	1	Irf2	6/7 (85%)	Found in 9830146E22, 9830146E22, 9830146E22, 9830146E22, BC006577, NM_008391, F630116L06, F630116L06, J03168, 3110005G12, 3110005G12
TGTCGGTAGTTTCGCTTTCTGCGTAGGAAGACACAG	105438_09C	1	Irf2	7/7 (100%)	Found in 9830146E22, 9830146E22, 9830146E22, 9830146E22, BC006577, NM_008391, F630116L06, F630116L06, J03168, 3110005G12, 3110005G12, E430001A19, E430001A19
CCTCCAGTGTGGTCTCCCCTCTGCGTTCTCTTCATC	105438_10C	1	Irf2	7/7 (100%)	Found in 9830146E22, 9830146E22, 9830146E22, 9830146E22, BC006577, NM_008391, F630116L06, F630116L06, J03168, 3110005G12, 3110005G12, E430001A19, E430001A19
GCTGCCTTCGTCAGACCCCTCGGCTCCGCGCCGCCG	105610_01C	1	Mapk9	5/5 (100%)	Found in G830038P05, G830038P05, G830038P05, G830038P05, BC028341, 6330512H16, 6330512H16, A730063C17, A730063C17, G430083P17
ACTGTATCAAAAGCAGCACAAACAATTCCTTGGGCT	105610_02C	1	Mapk9	11/11 (100%)	Found in G830038P05, G830038P05, G830038P05, G830038P05, BC028341, 6330512H16, 6330512H16, AF052467, AF052469, AF052466, AF052468, NM_016961, AB005664, A730063C17, A730063C17, G430083P17
ATTTAACAAGCTAATTATGTTTTTATGATTGACACA	105610_03C	1	Mapk9	12/12 (100%)	Found in G830038P05, G830038P05, G830038P05, G830038P05, BC028341, 6330512H16, 6330512H16, AF052467, AF052469, AF052466, AF052468, NM_016961, AB005664, 6330519K07, 6330519K07, A730063C17, A730063C17, G430083P17
AGTTCCATTACCAAGTACACATCTTGAAATTCTTCT	105610_04A	1	Mapk9	11/12 (91%)	Found in G830038P05, G830038P05, G830038P05, G830038P05, BC028341, 6330512H16, 6330512H16, AF052467, AF052469, AF052466, AF052468, NM_016961, AB005664, 6330519K07, 6330519K07, A730063C17, A730063C17
CAGTTCCATATGAATAACACATCTTGAAATTCTTCT	105610_05A	1	Mapk9	1/12 (8%)	Found in G430083P17
GTTGCTAGGCTTCAAATCTCTATGAATGATACCAGC	105610_06C	1	Mapk9	12/12 (100%)	Found in G830038P05, G830038P05, G830038P05, G830038P05, BC028341, 6330512H16, 6330512H16, AF052467, AF052469, AF052466, AF052468, NM_016961, AB005664, 6330519K07, 6330519K07, A730063C17, A730063C17, G430083P17
AGTCCTAACTGTACTTACCATTCTCTTTGTAGCCCA	105610_07E	1	Mapk9	1/12 (8%)	Found in A730063C17
CGACAGACCAGATGTCCACATTCTCTTTGTAGCCCA	105610_08A	1	Mapk9	5/12 (41%)	Found in AF052469, AF052468, NM_016961, AB005664, 6330519K07, 6330519K07
CCACTGACCAGATATCAACATTCTCTTTGTAGCCCA	105610_09A	1	Mapk9	6/12 (50%)	Found in G830038P05, G830038P05, G830038P05, G830038P05, BC028341, 6330512H16, 6330512H16, AF052467, AF052466, G430083P17
TATTCCATTGATCAATATAGTCTCTTCCTGGGAACA	105610_10A	1	Mapk9	5/11 (45%)	Found in AF052469, AF052468, NM_016961, AB005664, 6330519K07, 6330519K07
GGTTCTGGGGAAGGATACGGTCAGTACCTTGGAATA	105610_11E	1	Mapk9	1/11 (9%)	Found in G430083P17
TATTCCATTGATCAATATGGTCAGTACCTTGGAATA	105610_12A	1	Mapk9	5/11 (45%)	Found in G830038P05, G830038P05, G830038P05, G830038P05, BC028341, 6330512H16, 6330512H16, AF052467, AF052466
GATCTCTGGCTTGACTTGTTTTTATTTTGTCTCTCT	105610_13C	1	Mapk9	10/10 (100%)	Found in G830038P05, G830038P05, G830038P05, G830038P05, BC028341, 6330512H16, 6330512H16, AF052467, AF052469, AF052466, AF052468, NM_016961, AB005664, 6330519K07, 6330519K07
ATAAATTTGAGGTGGTGGCGCTTCTGCTTCAGCGGG	105610_14C	1	Mapk9	10/10 (100%)	Found in G830038P05, G830038P05, G830038P05, G830038P05, BC028341, 6330512H16, 6330512H16, AF052467, AF052469, AF052466, AF052468, NM_016961, AB005664, 6330519K07, 6330519K07
CTTCTTTGTAAATTAGCTCTTTCCACTCTTCAATCG	105610_15C	1	Mapk9	10/10 (100%)	Found in G830038P05, G830038P05, G830038P05, G830038P05, BC028341, 6330512H16, 6330512H16, AF052467, AF052469, AF052466, AF052468, NM_016961, AB005664, 6330519K07, 6330519K07
CTTACTGCTGCATCTGTGCTGAAGGCTGGTCTTTTA	105610_16A	1	Mapk9	5/10 (50%)	Found in AF052466, AF052468, NM_016961, AB005664, 6330519K07, 6330519K07
TGCTACTTACTGCTGCATCTGAAGGCTGGTCTTTTA	105610_17A	1	Mapk9	5/10 (50%)	Found in G830038P05, G830038P05, G830038P05, G830038P05, BC028341, 6330512H16, 6330512H16, AF052467, AF052469
GATGGAACTCTATGTAACCGTTCGATGAGTCGGTTG	105751_01C	1	Ikbke	6/6 (100%)	Found in E430020M09, E430020M09, E430020M09, E430020M09, NM_019777, I830119P04, I830119P04, G530105E03, G530105E03, AB016589, BC037446
TTACAAAGCTCCTGCATGTGGAAGACCAGGTCCTTC	105751_02C	1	Ikbke	6/6 (100%)	Found in E430020M09, E430020M09, E430020M09, E430020M09, NM_019777, I830119P04, I830119P04, G530105E03, G530105E03, AB016589, BC037446
AAGGAGCTGATCAAAGATCTTGTTCAGACTCTCCTG	105751_03C	1	Ikbke	6/6 (100%)	Found in E430020M09, E430020M09, E430020M09, E430020M09, NM_019777, I830119P04, I830119P04, G530105E03, G530105E03, AB016589, BC037446
TGGGCCCTCTGCACCTGCCTCATCCGCTTGCCGTGT	105751_04C	1	Ikbke	6/6 (100%)	Found in E430020M09, E430020M09, E430020M09, E430020M09, NM_019777, I830119P04, I830119P04, G530105E03, G530105E03, AB016589, BC037446
AGATGACTGAAATTTACCTTATCCAGCTTGTGGATC	105751_05C	1	Ikbke	6/6 (100%)	Found in E430020M09, E430020M09, E430020M09, E430020M09, NM_019777, I830119P04, I830119P04, G530105E03, G530105E03, AB016589, BC037446
CCTCATTGTAGCTGAGCCCTGGCCTCATCCTGGATT	105751_06C	1	Ikbke	6/6 (100%)	Found in E430020M09, E430020M09, E430020M09, E430020M09, NM_019777, I830119P04, I830119P04, G530105E03, G530105E03, AB016589, BC037446
CACTGAATCTTCTGGATACTTTTGTTATCCTCATGA	105751_07C	1	Ikbke	6/6 (100%)	Found in E430020M09, E430020M09, E430020M09, E430020M09, NM_019777, I830119P04, I830119P04, G530105E03, G530105E03, AB016589, BC037446
AGACAGGATCTCTGAGAGAGTCTGCAGCCTGGTTCT	105751_08C	1	Ikbke	6/6 (100%)	Found in E430020M09, E430020M09, E430020M09, E430020M09, NM_019777, I830119P04, I830119P04, G530105E03, G530105E03, AB016589, BC037446
CCCGCTCCACTGCTGAACCTTTCAGTGCCCAGGCTG	105751_09C	1	Ikbke	6/6 (100%)	Found in E430020M09, E430020M09, E430020M09, E430020M09, NM_019777, I830119P04, I830119P04, G530105E03, G530105E03, AB016589, BC037446
GTGTCCTGAAGCACCTCCAGGACCCAATGTAACCCC	105751_10C	1	Ikbke	6/6 (100%)	Found in E430020M09, E430020M09, E430020M09, E430020M09, NM_019777, I830119P04, I830119P04, G530105E03, G530105E03, AB016589, BC037446
GCCAGCGCCCAGCACCCCCTTAGCTGTGCTGTAATC	105751_11C	1	Ikbke	6/6 (100%)	Found in E430020M09, E430020M09, E430020M09, E430020M09, NM_019777, I830119P04, I830119P04, G530105E03, G530105E03, AB016589, BC037446
TTGGGACATCCAGAGCAGGGTCCCTGAAGGCCAGCC	105751_12C	1	Ikbke	6/6 (100%)	Found in E430020M09, E430020M09, E430020M09, E430020M09, NM_019777, I830119P04, I830119P04, G530105E03, G530105E03, AB016589, BC037446
TCCAAAAAGATGGCAATCGTGTTGTGGGCGTGGATG	105751_13C	1	Ikbke	6/6 (100%)	Found in E430020M09, E430020M09, E430020M09, E430020M09, NM_019777, I830119P04, I830119P04, G530105E03, G530105E03, AB016589, BC037446
AGCTGGTTCTGCAGTCCCATGGACAGTCTACAGGTG	105751_14C	1	Ikbke	6/6 (100%)	Found in E430020M09, E430020M09, E430020M09, E430020M09, NM_019777, I830119P04, I830119P04, G530105E03, G530105E03, AB016589, BC037446
TCTGTGGTGATTCTGTACATGATCTCTTTGTTGCGC	105751_15C	1	Ikbke	6/6 (100%)	Found in E430020M09, E430020M09, E430020M09, E430020M09, NM_019777, I830119P04, I830119P04, G530105E03, G530105E03, AB016589, BC037446
CTCATACATGTCAGGGTGCAGGTATTCCTCTGTACC	105751_16C	1	Ikbke	6/6 (100%)	Found in E430020M09, E430020M09, E430020M09, E430020M09, NM_019777, I830119P04, I830119P04, G530105E03, G530105E03, AB016589, BC037446
GGTGGTTCATGCCAGCCACCACACAGCGCAGCACCA	105751_17C	1	Ikbke	6/6 (100%)	Found in E430020M09, E430020M09, E430020M09, E430020M09, NM_019777, I830119P04, I830119P04, G530105E03, G530105E03, AB016589, BC037446
CTTCTGCCGGCTGCCTCCCGTTTCCTCCACTGCGAA	105751_18A	1	Ikbke	5/6 (83%)	Found in E430020M09, E430020M09, E430020M09, E430020M09, NM_019777, I830119P04, I830119P04, G530105E03, G530105E03, AB016589
CTTCTGCCGGCTGCCTCCCTGAACCTCAGGAGGTCG	105751_19A	1	Ikbke	1/6 (16%)	Found in BC037446
AACCACCTCCCCGGATTTCTTGTTTCGGGCCTTGTA	105751_20C	1	Ikbke	6/6 (100%)	Found in E430020M09, E430020M09, E430020M09, E430020M09, NM_019777, I830119P04, I830119P04, G530105E03, G530105E03, AB016589, BC037446
GGCTTGGCTATCTTCTTCCTTTCTCTGTCTCCTCTT	105751_21A	1	Ikbke	1/5 (20%)	Found in BC037446
GGCTTGGCTATCTTCTTCCTGCACTCCAAGTGGCTC	105751_22A	1	Ikbke	4/5 (80%)	Found in E430020M09, E430020M09, E430020M09, E430020M09, NM_019777, I830119P04, I830119P04, G530105E03, G530105E03
GCAAGTCCAGGAGCTGAGCCCATCTCCTATCTCAGT	105751_23C	1	Ikbke	4/4 (100%)	Found in E430020M09, E430020M09, E430020M09, E430020M09, NM_019777, I830119P04, I830119P04, G530105E03, G530105E03
CGCAAATCTTCTAAGGGACACACCGAGCCATAGGCG	106167_01A	1	Mapk14	1/10 (10%)	Found in BC018227
TTTGTATCAAAAGCAGCACACACCGAGCCATAGGCG	106167_02A	1	Mapk14	7/10 (70%)	Found in E430038B12, E430038B12, E430038B12, E430038B12, 5330437A07, 5330437A07, U10871, NM_011951, D83073, BC012235, AF128892
TTTGTATCAAAAGCAGCACTTCTTGATCTTGAGGGG	106167_03A	1	Mapk14	2/10 (20%)	Found in I830028G05, I830028G05, I830119F11, I830119F11
TTTGTATCAAAAGCAGCACTCGGTACTTACAAGCTG	106167_04A	1	Mapk14	1/10 (10%)	Found in BC018227
ATCCAACAGACCAATCACATTTTCGTGTTTCATGTG	106167_05C	1	Mapk14	10/10 (100%)	Found in E430038B12, E430038B12, E430038B12, E430038B12, 5330437A07, 5330437A07, U10871, NM_011951, D83073, BC012235, I830028G05, I830028G05, I830119F11, I830119F11, AF128892, BC018227
AGATGGGTCACCAGGTACACGTCATTGAATTCCTCC	106167_06C	1	Mapk14	11/11 (100%)	Found in E430038B12, E430038B12, E430038B12, E430038B12, 5330437A07, 5330437A07, U10871, NM_011951, D83073, BC012235, I830028G05, I830028G05, I830119F11, I830119F11, AF128892, AF195850, BC018227
GTCAGCCGAATGTATATACTTCAGCCCTCGGAGGAT	106167_07C	1	Mapk14	11/11 (100%)	Found in E430038B12, E430038B12, E430038B12, E430038B12, 5330437A07, 5330437A07, U10871, NM_011951, D83073, BC012235, I830028G05, I830028G05, I830119F11, I830119F11, AF128892, AF195850, BC018227
GTTGCTGGGCTTTAGGTCCCTGTGAATTATGTCAGC	106167_08C	1	Mapk14	11/11 (100%)	Found in E430038B12, E430038B12, E430038B12, E430038B12, 5330437A07, 5330437A07, U10871, NM_011951, D83073, BC012235, I830028G05, I830028G05, I830119F11, I830119F11, AF128892, AF195850, BC018227
CAGCCCAAAATCCAGAATCTTGAGCTCACAGTCTTC	106167_09C	1	Mapk14	11/11 (100%)	Found in E430038B12, E430038B12, E430038B12, E430038B12, 5330437A07, 5330437A07, U10871, NM_011951, D83073, BC012235, I830028G05, I830028G05, I830119F11, I830119F11, AF128892, X65067, BC018227
CCACGGACCAAATATCCACTGTCTGGTTATAGTGCA	106167_10C	1	Mapk14	11/11 (100%)	Found in E430038B12, E430038B12, E430038B12, E430038B12, 5330437A07, 5330437A07, U10871, NM_011951, D83073, BC012235, I830028G05, I830028G05, I830119F11, I830119F11, AF128892, AF195850, BC018227
GCTTCAACTGATCAATATGGTCTGTACCAGGAAACA	106167_11A	1	Mapk14	8/11 (72%)	Found in 5330437A07, 5330437A07, U10871, NM_011951, BC012235, I830028G05, I830028G05, I830119F11, I830119F11, AF128892, BC018227
GCTGAAGCTGGTTAATATGGTCTGTACCAGGAAACA	106167_12A	1	Mapk14	3/11 (27%)	Found in E430038B12, E430038B12, E430038B12, E430038B12, D83073, AF195850
ACCTCATGGCTTGGCATCAGACTCTGAGGAGATTTT	106167_13A	1	Mapk14	1/11 (9%)	Found in AF128892
CTGAATGTAGTTTCTTGCAGACTCTGAGGAGATTTT	106167_14A	1	Mapk14	7/11 (63%)	Found in 5330437A07, 5330437A07, U10871, NM_011951, BC012235, I830028G05, I830028G05, I830119F11, I830119F11, BC018227
CATGCTGTTTGTTCTCACCTCATGGCTTGGCATCCT	106167_15EOL	1	Mapk14	1/11 (9%)	Found in AF128892
CTGAATGTAGTTTCTTGCCTCATGGCTTGGCATCCT	106167_16A	1	Mapk14	3/11 (27%)	Found in E430038B12, E430038B12, E430038B12, E430038B12, D83073, AF195850
TCTCCAGTAGGTCGACAGCCAGGGGATTGGCACCAA	106167_17C	1	Mapk14	10/10 (100%)	Found in E430038B12, E430038B12, E430038B12, E430038B12, 5330437A07, 5330437A07, U10871, NM_011951, D83073, BC012235, I830028G05, I830028G05, I830119F11, I830119F11, AF195850, BC018227
CTTCATCATAGGTCAGGCTCTTCCACTCATCTATGA	106167_18C	1	Mapk14	9/9 (100%)	Found in E430038B12, E430038B12, E430038B12, E430038B12, 5330437A07, 5330437A07, U10871, NM_011951, D83073, BC012235, I830028G05, I830028G05, I830119F11, I830119F11, BC018227
TGTCCACATCGAAAACACCATGACGTGATTGTGGCG	106311_01A	1	Syt2	1/7 (14%)	Found in F630110O18, F630110O18, F630110O18, F630110O18
TGTCCACATCGAAAACACCATTTTCAGTTTTCTTTC	106311_02A	1	Syt2	6/7 (85%)	Found in 9830132N19, 9830132N19, NM_133211, F830106P16, F830106P16, AF334943, AF334942, AY035889
CCTTCCACCTTGTGGATCCCACTGAGCCATGTCTCT	106311_03A	1	Syt2	1/7 (14%)	Found in F630110O18, F630110O18, F630110O18, F630110O18
TAGTTGCTGCGAAGAGTGCATTTTCAGTTTTCTTTC	106311_04A	1	Syt2	1/7 (14%)	Found in F630110O18, F630110O18, F630110O18, F630110O18
GAAGGGAGCCAAGGACATTGAAATTATCGAAATGTG	106311_05A	1	Syt2	2/6 (33%)	Found in F830106P16, F830106P16, AF334943
GAAGGGAGCCAAGGACATCTTTCTTGAAGGCATAGA	106311_06A	1	Syt2	4/6 (66%)	Found in F630110O18, F630110O18, F630110O18, F630110O18, 9830132N19, 9830132N19, NM_133211, AF334942
TCCCCAGCATCCCAGAAGCTCAGGGACTCTGTGAAA	106323_01C	1	Clecsf9	16/16 (100%)	Found in I830011F16, I830011F16, I830011F16, I830011F16, I830018A02, I830018A02, F630224E05, F630224E05, AB024717, NM_019948, I830025C13, I830025C13, I830042L06, I830042L06, I830136I06, I830136I06, I830113K22, I830113K22, BC003218, F630115F06, F630115F06, F830021N12, F830021N12, F630229A01, F630229A01, I830062N05, 9830118H07, F730001C01
TGTGCGAAAAAGGAATTCCTGCTCTTCCTGTGTGTC	106323_02C	1	Clecsf9	16/16 (100%)	Found in I830011F16, I830011F16, I830011F16, I830011F16, I830018A02, I830018A02, F630224E05, F630224E05, AB024717, NM_019948, I830025C13, I830025C13, I830042L06, I830042L06, I830136I06, I830136I06, I830113K22, I830113K22, BC003218, F630115F06, F630115F06, F830021N12, F830021N12, F630229A01, F630229A01, I830062N05, 9830118H07, F730001C01
AGCAATTCTTGACTGAACCTGATGCCTCACTGTAGC	106323_03A	1	Clecsf9	13/16 (81%)	Found in I830011F16, I830011F16, I830011F16, I830011F16, I830018A02, I830018A02, F630224E05, F630224E05, AB024717, NM_019948, I830025C13, I830025C13, I830042L06, I830042L06, I830136I06, I830136I06, I830113K22, I830113K22, BC003218, F630115F06, F630115F06, F830021N12, F830021N12, 9830118H07
TGCTGCAGATGGTTATACCTGATGCCTCACTGTAGC	106323_04I	1	Clecsf9	3/16 (18%)	Found in F730001C01, I830062N05, F630229A01
GAGAGCTGCGATATGTTACGACACATCTGGTGATGA	106323_05A	1	Clecsf9	14/16 (87%)	Found in I830011F16, I830011F16, I830011F16, I830011F16, I830018A02, I830018A02, F630224E05, F630224E05, AB024717, NM_019948, I830025C13, I830025C13, I830042L06, I830042L06, I830136I06, I830136I06, I830113K22, I830113K22, BC003218, F630115F06, F630115F06, F830021N12, F830021N12, F630229A01, F630229A01, F730001C01
CTGATCATCAGAACCCACCGACACATCTGGTGATGA	106323_06I	1	Clecsf9	2/16 (12%)	Found in I830062N05, 9830118H07
TTTTGAAGCATCCTCTCTCTGTGTGGTGGGATGCAG	106323_07C	1	Clecsf9	16/16 (100%)	Found in I830011F16, I830011F16, I830011F16, I830011F16, I830018A02, I830018A02, F630224E05, F630224E05, AB024717, NM_019948, I830025C13, I830025C13, I830042L06, I830042L06, I830136I06, I830136I06, I830113K22, I830113K22, BC003218, F630115F06, F630115F06, F830021N12, F830021N12, F630229A01, F630229A01, I830062N05, 9830118H07, F730001C01
GGATTAGTAGGAAGAATCCTGGGGGGAAGACAGCCG	106356_01A	1	9930031P18Rik	5/7 (71%)	Found in E330029G24, E330029G24, C230052P16, C230052P16, 9930021N24, 9930021N24, A330073M12, A330073M12, E330014O19, E330014O19
AAAGTGAGTATCTTAAGCCTGGGGGGAAGACAGCCG	106356_02A	1	9930031P18Rik	2/7 (28%)	Found in 4732446M22, 4732446M22, 1500036M03, 1500036M03
AAAGTGAGTATCTTAAGCCAGTCTAGGGGGTCAACT	106356_03A	1	9930031P18Rik	5/7 (71%)	Found in E330029G24, E330029G24, C230052P16, C230052P16, 9930021N24, 9930021N24, A330073M12, A330073M12, E330014O19, E330014O19
GATTGGTTCAGCAACCGGCTTGTCTTTCTCGTGTGG	106356_04C	1	9930031P18Rik	7/7 (100%)	Found in E330029G24, E330029G24, 4732446M22, 4732446M22, C230052P16, C230052P16, 9930021N24, 9930021N24, 1500036M03, 1500036M03, A330073M12, A330073M12, E330014O19, E330014O19
TTAAACACGATGGATGACCGCTATTGCCGCAGTCCG	106356_05C	1	9930031P18Rik	7/7 (100%)	Found in E330029G24, E330029G24, 4732446M22, 4732446M22, C230052P16, C230052P16, 9930021N24, 9930021N24, 1500036M03, 1500036M03, A330073M12, A330073M12, E330014O19, E330014O19
ACAAAAGAGCATGTTATCTGCGTTTTTGCCTTGGTC	106356_06C	1	9930031P18Rik	7/7 (100%)	Found in E330029G24, E330029G24, 4732446M22, 4732446M22, C230052P16, C230052P16, 9930021N24, 9930021N24, 1500036M03, 1500036M03, A330073M12, A330073M12, E330014O19, E330014O19
TCTGACATATCCACATACCTTTTGGCATCCGTGTAA	106356_07C	1	9930031P18Rik	7/7 (100%)	Found in E330029G24, E330029G24, 4732446M22, 4732446M22, C230052P16, C230052P16, 9930021N24, 9930021N24, 1500036M03, 1500036M03, A330073M12, A330073M12, E330014O19, E330014O19
CTAAAGGGACCTTTTGATACCGTGTTTTGTTTCTTT	106356_08C	1	9930031P18Rik	7/7 (100%)	Found in E330029G24, E330029G24, 4732446M22, 4732446M22, C230052P16, C230052P16, 9930021N24, 9930021N24, 1500036M03, 1500036M03, A330073M12, A330073M12, E330014O19, E330014O19
CCCAGCCGTCCTGATTGTCTGTGGGCCAATCTGAAG	106356_09C	1	9930031P18Rik	6/6 (100%)	Found in E330029G24, E330029G24, 4732446M22, 4732446M22, C230052P16, C230052P16, 9930021N24, 9930021N24, 1500036M03, 1500036M03, A330073M12, A330073M12
CCCAGTTACTCCGACCTTCTGCAGTGCTTGTTCTTG	106356_10C	1	9930031P18Rik	6/6 (100%)	Found in E330029G24, E330029G24, 4732446M22, 4732446M22, C230052P16, C230052P16, 9930021N24, 9930021N24, 1500036M03, 1500036M03, BC024786
AGATACAATTTAGGCAGCCTTGAGTACTCCTGAGGG	106356_11C	1	9930031P18Rik	6/6 (100%)	Found in E330029G24, E330029G24, 4732446M22, 4732446M22, C230052P16, C230052P16, 9930021N24, 9930021N24, 1500036M03, 1500036M03, BC024786
ACTCACGTTCCCATCAACCTCAAAGACAGAAATATT	106356_12C	1	9930031P18Rik	6/6 (100%)	Found in E330029G24, E330029G24, 4732446M22, 4732446M22, C230052P16, C230052P16, 9930021N24, 9930021N24, 1500036M03, 1500036M03, BC024786
CTGTTGGCAGTGCTTTTCTTTAGAAAAGTAGCCAAC	106356_13C	1	9930031P18Rik	6/6 (100%)	Found in E330029G24, E330029G24, 4732446M22, 4732446M22, C230052P16, C230052P16, 9930021N24, 9930021N24, 1500036M03, 1500036M03, BC024786
GCTTTGATAACAAATAACTGAAATCGATGAGAAACC	106356_14C	1	9930031P18Rik	6/6 (100%)	Found in E330029G24, E330029G24, 4732446M22, 4732446M22, C230052P16, C230052P16, 9930021N24, 9930021N24, 1500036M03, 1500036M03, BC024786
CGGCGGATAATCACAAATTGGTCACTGCGGAAGTCC	106356_15C	1	9930031P18Rik	6/6 (100%)	Found in E330029G24, E330029G24, 4732446M22, 4732446M22, C230052P16, C230052P16, 9930021N24, 9930021N24, 1500036M03, 1500036M03, BC024786
AGACACAGACTTCCCCACCTTTACCCTGGTCTCTAG	106356_16C	1	9930031P18Rik	5/5 (100%)	Found in E330029G24, E330029G24, 4732446M22, 4732446M22, C230052P16, C230052P16, 9930021N24, 9930021N24, BC024786
TCGGTGAAGAATCGGTTTCTTTCTTTTCAGTGTGGG	106356_17C	1	9930031P18Rik	4/4 (100%)	Found in E330029G24, E330029G24, 4732446M22, 4732446M22, C230052P16, C230052P16, BC024786
GCTTTAGGACAGGAGTGTCATCTGCGTCGTCTGACT	106356_18C	1	9930031P18Rik	4/4 (100%)	Found in E330029G24, E330029G24, 4732446M22, 4732446M22, C230052P16, C230052P16, BC024786
TCATTGGGTGCTTCTGGCCTGCTGTAGTTCTCCTCG	106367_01C	1	5830468K18Rik	7/7 (100%)	Found in G930005O21, G930005O21, G930005O21, G930005O21, AF098295, AF125536, AF074881, AF074882, NM_010411, A130020O14
GCGGATCTGGTCCAGATACTGGCGTGAGTTCTGATT	106367_02A	1	5830468K18Rik	6/7 (85%)	Found in G930005O21, G930005O21, G930005O21, G930005O21, AF098295, AF125536, AF074881, AF074882, NM_010411
CCTCTCCAAGCTGCTAACCTGGCGTGAGTTCTGATT	106367_03I	1	5830468K18Rik	1/7 (14%)	Found in A130020O14
CAAAGTACTCGAAGTATTCACTATAGGGAAGTTCCT	106367_04A	1	5830468K18Rik	6/7 (85%)	Found in G930005O21, G930005O21, G930005O21, G930005O21, AF098295, AF125536, AF074881, AF074882, NM_010411
TCATGAAGTGGATCTTACCACTATAGGGAAGTTCCT	106367_05I	1	5830468K18Rik	1/7 (14%)	Found in A130020O14
AGAGATGTTTCATATGTCCAACACCGGGCAACATTT	106367_06C	1	5830468K18Rik	7/7 (100%)	Found in G930005O21, G930005O21, G930005O21, G930005O21, AF098295, AF125536, AF074881, AF074882, NM_010411, A130020O14
ACATATTCAACACATTCCCCATGTCCTCGAATGCTG	106367_07C	1	5830468K18Rik	7/7 (100%)	Found in G930005O21, G930005O21, G930005O21, G930005O21, AF098295, AF125536, AF074881, AF074882, NM_010411, A130020O14
TCGATCACAGCCCAGGGAGTCGATGTAGTCCTCAGA	106367_08A	1	5830468K18Rik	2/7 (28%)	Found in AF074882, NM_010411
CAGGGAGTCAGCGCCACACTGGAGCACGATGCACGT	106367_09A	1	5830468K18Rik	5/7 (71%)	Found in G930005O21, G930005O21, G930005O21, G930005O21, AF098295, AF125536, AF074881, A130020O14
GGAAAAGGTGCTTGTAACCTGGGAGAGGGCCAAAGG	106367_10S	1	5830468K18Rik	1/7 (14%)	Found in A130020O14
GGAAAAGGTGCTTGTAACTCTGGTCATCAATGCCAT	106367_11A	1	5830468K18Rik	4/7 (57%)	Found in G930005O21, G930005O21, G930005O21, G930005O21, AF098295, AF125536, AF074881
CAACTTCATACATGTCACCTGTTCCAGGAAAGAAGT	106367_12A	1	5830468K18Rik	4/6 (66%)	Found in G930005O21, G930005O21, G930005O21, G930005O21, AF098295, AF125536, AF074881
AGCACCCGAGGGTGGTACTTAAGCAGCTCCAGGATA	106367_13A	1	5830468K18Rik	4/6 (66%)	Found in G930005O21, G930005O21, G930005O21, G930005O21, AF098295, AF125536, AF074881
ATAGCAGAAGCCAGAGGCCTCAAATTTCTTGGCATG	106367_14A	1	5830468K18Rik	4/6 (66%)	Found in G930005O21, G930005O21, G930005O21, G930005O21, AF098295, AF125536, AF074881
GATGGCAATATCACAGATCTTGTTGTTTAGCTGTGT	106367_15A	1	5830468K18Rik	4/6 (66%)	Found in G930005O21, G930005O21, G930005O21, G930005O21, AF098295, AF125536, AF074881
AGTCCTGGAAACACTGGGCAGTCATCACCCACGTTG	106367_16A	1	5830468K18Rik	4/6 (66%)	Found in G930005O21, G930005O21, G930005O21, G930005O21, AF098295, AF125536, AF074881
CTGGTAAGGCTTGAAGACGATCATCTTCTTATAGAG	106367_17C	1	5830468K18Rik	6/6 (100%)	Found in G930005O21, G930005O21, G930005O21, G930005O21, AF098295, AF125536, AF074881, AF074882, NM_010411
TCATTGGGTGTCCAGCTCCATAGTGGAAGTTGCCCA	106367_18C	1	5830468K18Rik	6/6 (100%)	Found in G930005O21, G930005O21, G930005O21, G930005O21, AF098295, AF125536, AF074881, AF074882, NM_010411
TTTCACAGGCTCACCTACCGGAAGTCCCCGATCTGC	106548_01A	1	Fli1	1/7 (14%)	Found in 3830408H09, 3830408H09, 3830408H09
GGATCCTATGAGGTGTTCCTAAGTCACACACCCAGC	106548_02A	1	Fli1	1/7 (14%)	Found in E430002I10, E430002I10
TTTCACAGGCTCACCTACCTAAGTCACACACCCAGC	106548_03A	1	Fli1	4/7 (57%)	Found in D230039K05, D230039K05, NM_177345, G370145L06, G370145L06, BC043296
GTCGTTCTAATCTTTGAGCTAAGTCACACACCCAGC	106548_04A	1	Fli1	1/7 (14%)	Found in A630064D11
TTTCACAGGCTCACCTACCCTGATGAATCTGTGTGA	106548_05A	1	Fli1	1/7 (14%)	Found in E430002I10, E430002I10
GTCGTTCTAATCTTTGAGCTGTGTTTGAGCGTCTTC	106548_06A	1	Fli1	6/7 (85%)	Found in 3830408H09, 3830408H09, 3830408H09, D230039K05, D230039K05, NM_177345, E430002I10, E430002I10, G370145L06, G370145L06, BC043296
GTGACTTTAACTCCTGGGCTGATTGTTTAGAATTTC	106548_07C	1	Fli1	7/7 (100%)	Found in 3830408H09, 3830408H09, 3830408H09, D230039K05, D230039K05, NM_177345, E430002I10, E430002I10, G370145L06, G370145L06, BC043296, A630064D11
AGTTGTACCCACATGACCCTTGCCATCAAACTTGGA	106548_08C	1	Fli1	7/7 (100%)	Found in 3830408H09, 3830408H09, 3830408H09, D230039K05, D230039K05, NM_177345, E430002I10, E430002I10, G370145L06, G370145L06, BC043296, A630064D11
TAGGCACTGACATTGTCATTGAGCTTCGGCTCCCGT	106548_09A	1	Fli1	6/7 (85%)	Found in 3830408H09, 3830408H09, 3830408H09, D230039K05, D230039K05, NM_177345, G370145L06, G370145L06, BC043296, A630064D11
AATCCATGAGCAGCATTTTTGAGCTTCGGCTCCCGT	106548_10A	1	Fli1	1/10 (10%)	Found in E430002I10, E430002I10
AATCCATGAGCAGCATTTATTCGAACAAAGAGCGAC	106548_11A	1	Fli1	9/10 (90%)	Found in 3830408H09, 3830408H09, 3830408H09, D230039K05, D230039K05, NM_177345, G370145L06, G370145L06, BC043296, BC031579, BC027377, 1110021A17, 1110021A17, A630064D11
CCAGGCGGTACTGAGGGCCTGAAATTTTCTGGGATC	106548_12C	1	Fli1	10/10 (100%)	Found in 3830408H09, 3830408H09, 3830408H09, D230039K05, D230039K05, NM_177345, E430002I10, E430002I10, G370145L06, G370145L06, BC043296, BC031579, BC027377, 1110021A17, 1110021A17, A630064D11
CTCCGTCTGCCCTTGAACTGTTCTCGCGAACCAGGC	106548_13C	1	Fli1	10/10 (100%)	Found in 3830408H09, 3830408H09, 3830408H09, D230039K05, D230039K05, NM_177345, E430002I10, E430002I10, G370145L06, G370145L06, BC043296, BC031579, BC027377, 1110021A17, 1110021A17, A630064D11
CTTTGTCTCCAGAGATACCTAACTGCACATCCGTCG	106548_14C	1	Fli1	10/10 (100%)	Found in 3830408H09, 3830408H09, 3830408H09, D230039K05, D230039K05, NM_177345, E430002I10, E430002I10, G370145L06, G370145L06, BC043296, BC031579, BC027377, 1110021A17, 1110021A17, A630064D11
GCTGACTGGTCAAGTTCCTGGGGCTCTTCTCCTCGG	106548_15A	1	Fli1	1/10 (10%)	Found in G370145L06, G370145L06
GCTTAAACACCGCGTGACTGGGGCTCTTCTCCTCGG	106548_16A	1	Fli1	9/10 (90%)	Found in 3830408H09, 3830408H09, 3830408H09, D230039K05, D230039K05, NM_177345, E430002I10, E430002I10, BC043296, BC031579, BC027377, 1110021A17, 1110021A17, A630064D11
TTCCAGGATGTAGTTAACCTTGAGCACGATCTCACT	106548_17C	1	Fli1	9/9 (100%)	Found in 3830408H09, 3830408H09, 3830408H09, D230039K05, D230039K05, NM_177345, E430002I10, E430002I10, BC043296, BC031579, BC027377, 1110021A17, 1110021A17, A630064D11
CCCCAGTGCCAGAGAGTCCTTGAGATACTGGATATC	106669_01C	1	Pik3cd	8/8 (100%)	Found in A530031P09, A530031P09, A530031P09, A530031P09, F830107C10, F830107C10, F630220A05, F630220A05, BC035203, G530106J11, G530106J11, U86587, NM_008840, I830136C05, I830136C05
TCACAGTAGCCGCGGAACCTTTCAAACTTCTCACTG	106669_02C	1	Pik3cd	8/8 (100%)	Found in A530031P09, A530031P09, A530031P09, A530031P09, F830107C10, F830107C10, F630220A05, F630220A05, BC035203, G530106J11, G530106J11, U86587, NM_008840, I830136C05, I830136C05
AAAATCAATGTGGAAGAGCTGCCCACTCTCTCTGAT	106669_03C	1	Pik3cd	8/8 (100%)	Found in A530031P09, A530031P09, A530031P09, A530031P09, F830107C10, F830107C10, F630220A05, F630220A05, BC035203, G530106J11, G530106J11, U86587, NM_008840, I830136C05, I830136C05
GCCCGATCCAGGGCCTCCCCAGGGTTCTTGGACTTG	106669_04C	1	Pik3cd	8/8 (100%)	Found in A530031P09, A530031P09, A530031P09, A530031P09, F830107C10, F830107C10, F630220A05, F630220A05, BC035203, G530106J11, G530106J11, U86587, NM_008840, I830136C05, I830136C05
CAGCCGTAGGGCGTCATCCTCAGGTCCAGGCCCTCC	106669_05C	1	Pik3cd	8/8 (100%)	Found in A530031P09, A530031P09, A530031P09, A530031P09, F830107C10, F830107C10, F630220A05, F630220A05, BC035203, G530106J11, G530106J11, U86587, NM_008840, I830136C05, I830136C05
GCATGTCCTGGCGGAGGTCATCCCCGTTCTTAAAGA	106669_06C	1	Pik3cd	9/9 (100%)	Found in A530031P09, A530031P09, A530031P09, A530031P09, F830107C10, F830107C10, F630220A05, F630220A05, BC035203, G530106J11, G530106J11, U86587, NM_008840, I830136C05, I830136C05, F730228K20, F730228K20
AAGGTGCACTGCTCCACACAGACTTCCTCCAGCAGG	106669_07A	1	Pik3cd	8/9 (88%)	Found in A530031P09, A530031P09, A530031P09, A530031P09, F830107C10, F830107C10, F630220A05, F630220A05, G530106J11, G530106J11, U86587, NM_008840, I830136C05, I830136C05, F730228K20, F730228K20
GTGCACTGCTCCACACTGCAGACTTCCTCCAGCAGG	106669_08A	1	Pik3cd	1/9 (11%)	Found in BC035203
CTTGCTCAGTGCTTCCCCCTGCTTCATCAGCACCTT	106669_09C	1	Pik3cd	9/9 (100%)	Found in A530031P09, A530031P09, A530031P09, A530031P09, F830107C10, F830107C10, F630220A05, F630220A05, BC035203, G530106J11, G530106J11, U86587, NM_008840, I830136C05, I830136C05, F730228K20, F730228K20
GGTACGTGCATCTCAGAGCGGAGGTGCCAGAACAGG	106669_10C	1	Pik3cd	9/9 (100%)	Found in A530031P09, A530031P09, A530031P09, A530031P09, F830107C10, F830107C10, F630220A05, F630220A05, BC035203, G530106J11, G530106J11, U86587, NM_008840, I830136C05, I830136C05, F730228K20, F730228K20
TGGAAGAGCTCATCGTCCGTCAGCTTCCGAAGGGAC	106669_11C	1	Pik3cd	9/9 (100%)	Found in A530031P09, A530031P09, A530031P09, A530031P09, F830107C10, F830107C10, F630220A05, F630220A05, BC035203, G530106J11, G530106J11, U86587, NM_008840, I830136C05, I830136C05, F730228K20, F730228K20
GCACAGCAAATAGAGCATCTGGGCCACATCCTCGTG	106669_12A	1	Pik3cd	6/9 (66%)	Found in BC035203, G530106J11, G530106J11, U86587, NM_008840, I830136C05, I830136C05, F730228K20, F730228K20
ATAGAGCATCTGGGACAGCTGGGCCACATCCTCGTG	106669_13A	1	Pik3cd	3/9 (33%)	Found in A530031P09, A530031P09, A530031P09, A530031P09, F830107C10, F830107C10, F630220A05, F630220A05
GATCTCCCGCAGCTGCAGCTCCTCCTCCGTGATGCG	106669_14A	1	Pik3cd	3/12 (25%)	Found in F630220A05, F630220A05, U86587, NM_008840
CTCCCGCAGCTGCAGCTGCTCCTCCTCCGTGATGCG	106669_15A	1	Pik3cd	9/12 (75%)	Found in A530031P09, A530031P09, A530031P09, A530031P09, F830107C10, F830107C10, BC035203, G530106J11, G530106J11, I830136C05, I830136C05, F730228K20, F730228K20, I830013C14, I830013C14, I830030M23, I830030M23, I830081P10, I830081P10
ACGCCCCAGCTCCAGGATCTTCTCCAGAGCGGGGAA	106669_16C	1	Pik3cd	12/12 (100%)	Found in A530031P09, A530031P09, A530031P09, A530031P09, F830107C10, F830107C10, F630220A05, F630220A05, BC035203, G530106J11, G530106J11, U86587, NM_008840, I830136C05, I830136C05, F730228K20, F730228K20, I830013C14, I830013C14, I830030M23, I830030M23, I830081P10, I830081P10
GCAGCTCTCCCTTCTCATCTGGGACAGAGGGCCACA	106669_17C	1	Pik3cd	12/12 (100%)	Found in A530031P09, A530031P09, A530031P09, A530031P09, F830107C10, F830107C10, F630220A05, F630220A05, BC035203, G530106J11, G530106J11, U86587, NM_008840, I830136C05, I830136C05, F730228K20, F730228K20, I830013C14, I830013C14, I830030M23, I830030M23, I830081P10, I830081P10
CCAAGCGATGGGGCAGTCCGCCTTCTTAGACTTCTT	106669_18C	1	Pik3cd	12/12 (100%)	Found in A530031P09, A530031P09, A530031P09, A530031P09, F830107C10, F830107C10, F630220A05, F630220A05, BC035203, G530106J11, G530106J11, U86587, NM_008840, I830136C05, I830136C05, F730228K20, F730228K20, I830013C14, I830013C14, I830030M23, I830030M23, I830081P10, I830081P10
GCCATGGAAGAGCCCGGCCTTCATCCGCTCGTCAGC	106669_19A	1	Pik3cd	1/12 (8%)	Found in I830136C05, I830136C05
CCCGGCCTGAACAACCAGCTTCATCCGCTCGTCAGC	106669_20A	1	Pik3cd	11/12 (91%)	Found in A530031P09, A530031P09, A530031P09, A530031P09, F830107C10, F830107C10, F630220A05, F630220A05, BC035203, G530106J11, G530106J11, U86587, NM_008840, F730228K20, F730228K20, I830013C14, I830013C14, I830030M23, I830030M23, I830081P10, I830081P10
CAGGGACACAGAGGAGGGCTTCTTGGCAGGGATCGG	106669_21C	1	Pik3cd	12/12 (100%)	Found in A530031P09, A530031P09, A530031P09, A530031P09, F830107C10, F830107C10, F630220A05, F630220A05, BC035203, G530106J11, G530106J11, U86587, NM_008840, I830136C05, I830136C05, F730228K20, F730228K20, I830013C14, I830013C14, I830030M23, I830030M23, I830081P10, I830081P10
TAGGCAGCTGCAGATGTACTGAAAGTGGCAGAGCGG	106669_22C	1	Pik3cd	12/12 (100%)	Found in A530031P09, A530031P09, A530031P09, A530031P09, F830107C10, F830107C10, F630220A05, F630220A05, BC035203, G530106J11, G530106J11, U86587, NM_008840, I830136C05, I830136C05, F730228K20, F730228K20, I830013C14, I830013C14, I830030M23, I830030M23, I830081P10, I830081P10
CTGGAAGGTGAAGCTCTCCTCACTGCCCTCGAACTT	106669_23C	1	Pik3cd	12/12 (100%)	Found in A530031P09, A530031P09, A530031P09, A530031P09, F830107C10, F830107C10, F630220A05, F630220A05, BC035203, G530106J11, G530106J11, U86587, NM_008840, I830136C05, I830136C05, F730228K20, F730228K20, I830013C14, I830013C14, I830030M23, I830030M23, I830081P10, I830081P10
AATCAAACTCATGGAGACCTTTGCCAATGAGGAGGC	106669_24C	1	Pik3cd	12/12 (100%)	Found in A530031P09, A530031P09, A530031P09, A530031P09, F830107C10, F830107C10, F630220A05, F630220A05, BC035203, G530106J11, G530106J11, U86587, NM_008840, I830136C05, I830136C05, F730228K20, F730228K20, I830013C14, I830013C14, I830030M23, I830030M23, I830081P10, I830081P10
TGCACGGTGCCACAGCACCTGCTTGATGGTGCTGAG	106669_25C	1	Pik3cd	12/12 (100%)	Found in A530031P09, A530031P09, A530031P09, A530031P09, F830107C10, F830107C10, F630220A05, F630220A05, BC035203, G530106J11, G530106J11, U86587, NM_008840, I830136C05, I830136C05, F730228K20, F730228K20, I830013C14, I830013C14, I830030M23, I830030M23, I830081P10, I830081P10
TCTCTGAGGTCTGTTTTCCTGTTTGGTATGGGCCAA	106669_26A	1	Pik3cd	10/12 (83%)	Found in A530031P09, A530031P09, A530031P09, A530031P09, F830107C10, F830107C10, F630220A05, F630220A05, BC035203, G530106J11, G530106J11, I830136C05, I830136C05, F730228K20, F730228K20, I830013C14, I830013C14, I830030M23, I830030M23, I830081P10, I830081P10
CCAACAAGATCTCTTCCCCTGTTTGGTATGGGCCAA	106669_27A	1	Pik3cd	1/12 (8%)	Found in 2610208K16
TCCATTCCCCCAACCTACCTGTTTGGTATGGGCCAA	106669_28I	1	Pik3cd	1/12 (8%)	Found in A630043M06
TCTCAGCTCCTTAGATGTCCGGTGTCGGTGGCAGGG	106669_29A	1	Pik3cd	2/12 (16%)	Found in F630220A05, F630220A05, 2610208K16
TCTCAGCTCCTTAGATGTCTGCCTTGTTCTTAGCAT	106669_30A	1	Pik3cd	1/12 (8%)	Found in G530106J11, G530106J11
TCTCAGCTCCTTAGATGTCGGTCCAGCAGCTGGGTC	106669_31A	1	Pik3cd	5/12 (41%)	Found in F830107C10, F830107C10, BC035203, I830013C14, I830013C14, I830030M23, I830030M23, I830081P10, I830081P10
TCTCAGCTCCTTAGATGTACTTCTACATCACTGTTC	106669_32A	1	Pik3cd	3/12 (25%)	Found in A530031P09, A530031P09, A530031P09, A530031P09, I830136C05, I830136C05, A630043M06
TCTCAGCTCCTTAGATGTACAGGGCAGGAGTTGATG	106669_33A	1	Pik3cd	1/12 (8%)	Found in F730228K20, F730228K20
ACCAGCACTGCTGGGAACCGGTCCAGCAGCTGGGTC	106669_34A	1	Pik3cd	1/10 (10%)	Found in G530106J11, G530106J11
CTTTTTCTTTTGGCTGATCTTCTTTTCCCATTCTTT	106717_01C	1	Cxcl9	10/10 (100%)	Found in F830201N21, F830201N21, F830201N21, F830201N21, F830203B17, F830203B17, F830004N15, F830004N15, M34815, NM_008599, A630052H15, A630052H15, F830004A09, F830004A09, F830022G20, F830022G20, BC003343, A630095J17, A630095J17
CCGTTCTTCAGTGTAGCAATGATTTCAGTTTTGTTG	106717_02C	1	Cxcl9	10/10 (100%)	Found in F830201N21, F830201N21, F830201N21, F830201N21, F830203B17, F830203B17, F830004N15, F830004N15, M34815, NM_008599, A630052H15, A630052H15, F830004A09, F830004A09, F830022G20, F830022G20, BC003343, A630095J17, A630095J17
TCCTTATCACTAGGGTTCCTCGAACTCCACACTGCT	106717_03C	1	Cxcl9	10/10 (100%)	Found in F830201N21, F830201N21, F830201N21, F830201N21, F830203B17, F830203B17, F830004N15, F830004N15, M34815, NM_008599, A630052H15, A630052H15, F830004A09, F830004A09, F830022G20, F830022G20, BC003343, A630095J17, A630095J17
ATTGTTAAAGACCCAAACCTTTCTAAAATATGATTG	107464_01C	1	Tbk1	7/7 (100%)	Found in 1200008B05, 1200008B05, 1200008B05, 1200008B05, NM_019786, C630028M02, C630028M02, AF191839, AF145705, I730064N04, I730064N04, 1110055O20, 1110055O20
TCCTTTAACTTCTTCATACCAAGAGTCATCTCCACT	107464_02C	1	Tbk1	7/7 (100%)	Found in 1200008B05, 1200008B05, 1200008B05, 1200008B05, NM_019786, C630028M02, C630028M02, AF191839, AF145705, I730064N04, I730064N04, 1110055O20, 1110055O20
AGGCAGAGTTTCTTGTAACTCGTTAGTATAGTCTTG	107464_03C	1	Tbk1	7/7 (100%)	Found in 1200008B05, 1200008B05, 1200008B05, 1200008B05, NM_019786, C630028M02, C630028M02, AF191839, AF145705, I730064N04, I730064N04, 1110055O20, 1110055O20
CTAAGATGAAGCATCTTTCTCATCCACTCTTCCGAC	107464_04C	1	Tbk1	7/7 (100%)	Found in 1200008B05, 1200008B05, 1200008B05, 1200008B05, NM_019786, C630028M02, C630028M02, AF191839, AF145705, I730064N04, I730064N04, 1110055O20, 1110055O20
TGGTAATACAATTTTTGCTTATCAAATTTGTGGATC	107464_05C	1	Tbk1	6/6 (100%)	Found in 1200008B05, 1200008B05, 1200008B05, 1200008B05, NM_019786, C630028M02, C630028M02, AF191839, AF145705, I730064N04, I730064N04
CTTCATTATAAGCTAGTCTGCGTTCTGCTTTGTCTT	107464_06C	1	Tbk1	6/6 (100%)	Found in 1200008B05, 1200008B05, 1200008B05, 1200008B05, NM_019786, C630028M02, C630028M02, AF191839, AF145705, I730064N04, I730064N04
ACCTGCAGTTTTTCTACATTCCTGTCTCTTGGATGC	107464_07C	1	Tbk1	6/6 (100%)	Found in 1200008B05, 1200008B05, 1200008B05, 1200008B05, NM_019786, C630028M02, C630028M02, AF191839, AF145705, I730064N04, I730064N04
TCCCTGAGAACTGGAAAGTCTCAGCAGCTTGGTGTG	107464_08C	1	Tbk1	6/6 (100%)	Found in 1200008B05, 1200008B05, 1200008B05, 1200008B05, NM_019786, C630028M02, C630028M02, AF191839, AF145705, I730064N04, I730064N04
TTCATCAACTTCTCATACACTTTCACAGTCTTCTCA	107464_09C	1	Tbk1	6/6 (100%)	Found in 1200008B05, 1200008B05, 1200008B05, 1200008B05, NM_019786, C630028M02, C630028M02, AF191839, AF145705, I730064N04, I730064N04
TCATCCTTAACCAGTTCAACCAGCCACCGTACCCCC	107464_10C	1	Tbk1	6/6 (100%)	Found in 1200008B05, 1200008B05, 1200008B05, 1200008B05, NM_019786, C630028M02, C630028M02, AF191839, AF145705, I730064N04, I730064N04
CACAACCCCCGTCACTGCCTTGGCCATGCTGGCGTC	107464_11C	1	Tbk1	6/6 (100%)	Found in 1200008B05, 1200008B05, 1200008B05, 1200008B05, NM_019786, C630028M02, C630028M02, AF191839, AF145705, I730064N04, I730064N04
GTATTTTAGGGAGGGAAATTTTTTCATATCTCAGTC	107464_12C	1	Tbk1	6/6 (100%)	Found in 1200008B05, 1200008B05, 1200008B05, 1200008B05, NM_019786, C630028M02, C630028M02, AF191839, AF145705, I730064N04, I730064N04
TCATGGAACACAGCAGCAGTGTTATAGCTGTGAATG	107464_13C	1	Tbk1	6/6 (100%)	Found in 1200008B05, 1200008B05, 1200008B05, 1200008B05, NM_019786, C630028M02, C630028M02, AF191839, AF145705, I730064N04, I730064N04
AGCAGTGCCTGAAGACCCTGAGAAAGACTACAGGAG	107464_14C	1	Tbk1	6/6 (100%)	Found in 1200008B05, 1200008B05, 1200008B05, 1200008B05, NM_019786, C630028M02, C630028M02, AF191839, AF145705, I730064N04, I730064N04
CCAGTGATTATTTTATACATTACTTCTTTGTTCCTC	107464_15C	1	Tbk1	6/6 (100%)	Found in 1200008B05, 1200008B05, 1200008B05, 1200008B05, NM_019786, C630028M02, C630028M02, AF191839, AF145705, I730064N04, I730064N04
TTCATACATGTCCGGATGCAGGTACTCTTCTGTGCC	107464_16C	1	Tbk1	6/6 (100%)	Found in 1200008B05, 1200008B05, 1200008B05, 1200008B05, NM_019786, C630028M02, C630028M02, AF191839, AF145705, I730064N04, I730064N04
GATGATTCATCCCGCCCACCACATCTCGTAAGACAA	107464_17A	1	Tbk1	5/6 (83%)	Found in 1200008B05, 1200008B05, 1200008B05, 1200008B05, NM_019786, C630028M02, C630028M02, AF191839, AF145705
GATGATTCATCCCGCCCAATCTCGTAAGACAATGAG	107464_18A	1	Tbk1	1/6 (16%)	Found in I730064N04, I730064N04
TTTATGTCTTGTTGTTGTCTCCTCTTCAATAGCAAA	107464_19C	1	Tbk1	6/6 (100%)	Found in 1200008B05, 1200008B05, 1200008B05, 1200008B05, NM_019786, C630028M02, C630028M02, AF191839, AF145705, I730064N04, I730064N04
ATAGAGATCACCAGTTTTCTTATGCCTTCCTCGGAA	107464_20C	1	Tbk1	6/6 (100%)	Found in 1200008B05, 1200008B05, 1200008B05, 1200008B05, NM_019786, C630028M02, C630028M02, AF191839, AF145705, I730064N04, I730064N04
AAGAGATTTGCATGTATGCCCGCGAGTGTCCGCCGC	107464_21C	1	Tbk1	4/4 (100%)	Found in 1200008B05, 1200008B05, 1200008B05, 1200008B05, NM_019786, C630028M02, C630028M02, I730064N04, I730064N04
AGCTTAGTGTCTCCAGATAGTGTATAACAGCCTCCT	107567_01C	1	9530037G02Rik	8/8 (100%)	Found in I830025H14, I830025H14, I830025H14, I830025H14, AF378130, NM_054096, I920028D23, I920028D23, AF410784, BC005584, A530066P14, A530066P14, 9830107B17, 9830107B17
GAGCCTGCCTGAACCAGTCAGCTATCTTGTCTCGAG	107567_02C	1	9530037G02Rik	8/8 (100%)	Found in I830025H14, I830025H14, I830025H14, I830025H14, AF378130, NM_054096, I920028D23, I920028D23, AF410784, BC005584, A530066P14, A530066P14, 9830107B17, 9830107B17
CTTCATGGATCAGCCATCAAGGTATGAACTTGGTAG	107567_03C	1	9530037G02Rik	8/8 (100%)	Found in I830025H14, I830025H14, I830025H14, I830025H14, AF378130, NM_054096, I920028D23, I920028D23, AF410784, BC005584, A530066P14, A530066P14, 9830107B17, 9830107B17
CAGGAGGGCATTTGAGATCCGTCAGCTAGGCAAACA	107567_04C	1	9530037G02Rik	7/7 (100%)	Found in I830025H14, I830025H14, I830025H14, I830025H14, AF378130, NM_054096, I920028D23, I920028D23, AF410784, A530066P14, A530066P14, 9830107B17, 9830107B17
AGGTCTTGGTGTCTCCATATAGACTTACTGTTCTGG	107567_05A	1	9530037G02Rik	4/7 (57%)	Found in I830025H14, I830025H14, I830025H14, I830025H14, AF378130, NM_054096, I920028D23, I920028D23
AGGTCTTGGTGTCTCCATTGTTCTGGATGCAGGTTA	107567_06A	1	9530037G02Rik	3/7 (42%)	Found in AF410784, A530066P14, A530066P14, 9830107B17, 9830107B17
GATATTGTTTCTTAAAGTCTACGCGGCTCCACGCTG	107567_07A	1	9530037G02Rik	4/6 (66%)	Found in AF378130, NM_054096, I920028D23, I920028D23, 9830107B17, 9830107B17
GATATTGTTTCTTAAAGTGCGGCTCCACGCTGCGGG	107567_08A	1	9530037G02Rik	1/6 (16%)	Found in I830025H14, I830025H14, I830025H14, I830025H14
GATATTGTTTCTTAAAGTCTTCTTTCGCACGGTTGG	107567_09A	1	9530037G02Rik	1/6 (16%)	Found in A530066P14, A530066P14
GTTTTTCTGCTCTCACACCTGAATCGCCGGGTCTCG	108218_01A	1	C130045F17Rik	16/17 (94%)	Found in I830006F21, I830006F21, I830006F21, I830006F21, I830136P18, I830136P18, I830089E04, I830089E04, I830037F02, I830037F02, I830030K04, I830030K04, A730058C02, A730058C02, I830012J03, I830012J03, I830030O21, I830030O21, Y09865, NM_010509, AF013274, Y09864, Y09813, 1100001K09, 1100001K09, AF013486, 2510009P07, 2510009P07
GTGTGTGTGTGTGTGTGTAGGGGGAGGGGTGTCAGG	108218_02A	1	C130045F17Rik	1/17 (5%)	Found in F930031M18
TCTCTAGGCTCGCAGACACCACAAGACACAAGCTGA	108218_03C	1	C130045F17Rik	17/17 (100%)	Found in I830006F21, I830006F21, I830006F21, I830006F21, I830136P18, I830136P18, I830089E04, I830089E04, I830037F02, I830037F02, I830030K04, I830030K04, A730058C02, A730058C02, I830012J03, I830012J03, I830030O21, I830030O21, Y09865, NM_010509, AF013274, Y09864, Y09813, 1100001K09, 1100001K09, AF013486, BC003743, 2510009P07, 2510009P07
AAGGTTCATCTGGATACCCATCAAAAGCAGACGGTG	108218_04C	1	C130045F17Rik	17/17 (100%)	Found in I830006F21, I830006F21, I830006F21, I830006F21, I830136P18, I830136P18, I830089E04, I830089E04, I830037F02, I830037F02, I830030K04, I830030K04, A730058C02, A730058C02, I830012J03, I830012J03, I830030O21, I830030O21, Y09865, NM_010509, AF013274, Y09864, Y09813, 1100001K09, 1100001K09, AF013486, BC003743, 2510009P07, 2510009P07
GTCAGATTTTCGTCTTTGCTCATGACTGTGTACCAG	108218_05C	1	C130045F17Rik	17/17 (100%)	Found in I830006F21, I830006F21, I830006F21, I830006F21, I830136P18, I830136P18, I830089E04, I830089E04, I830037F02, I830037F02, I830030K04, I830030K04, A730058C02, A730058C02, I830012J03, I830012J03, I830030O21, I830030O21, Y09865, NM_010509, AF013274, Y09864, Y09813, 1100001K09, 1100001K09, AF013486, BC003743, 2510009P07, 2510009P07
CTGGCGGCTCAAGAGGAGCGTTTGCAGGCACGATGT	108218_06C	1	C130045F17Rik	17/17 (100%)	Found in I830006F21, I830006F21, I830006F21, I830006F21, I830136P18, I830136P18, I830089E04, I830089E04, I830037F02, I830037F02, I830030K04, I830030K04, A730058C02, A730058C02, I830012J03, I830012J03, I830030O21, I830030O21, Y09865, NM_010509, AF013274, Y09864, Y09813, 1100001K09, 1100001K09, AF013486, BC003743, 2510009P07, 2510009P07
ATTCACTTTGGGCTCGTGCTTCTTCCTAACGCTGTC	108218_07C	1	C130045F17Rik	17/17 (100%)	Found in I830006F21, I830006F21, I830006F21, I830006F21, I830136P18, I830136P18, I830089E04, I830089E04, I830037F02, I830037F02, I830030K04, I830030K04, A730058C02, A730058C02, I830012J03, I830012J03, I830030O21, I830030O21, Y09865, NM_010509, AF013274, Y09864, Y09813, 1100001K09, 1100001K09, AF013486, BC003743, 2510009P07, 2510009P07
TTAAAAACCTAGCCATACCTGATTCCTGGCCAGGCT	108218_08E	1	C130045F17Rik	4/16 (25%)	Found in 1100001K09, BC003743, AF013486, Y09813
TAGCAGATTCTGATAATCCTGATTCCTGGCCAGGCT	108218_09A	1	C130045F17Rik	11/16 (68%)	Found in I830006F21, I830006F21, I830006F21, I830006F21, I830136P18, I830136P18, I830089E04, I830089E04, I830037F02, I830037F02, I830030K04, I830030K04, A730058C02, A730058C02, I830012J03, I830012J03, I830030O21, I830030O21, Y09865, NM_010509, AF013274
TAAAAAGTGGCGGAAGTTCTGATTCCTGGCCAGGCT	108218_10A	1	C130045F17Rik	1/16 (6%)	Found in Y09864
TAAAAAGTGGCGGAAGTTCAAGACATTGGGCAAATT	108218_11A	1	C130045F17Rik	11/12 (91%)	Found in I830006F21, I830006F21, I830006F21, I830006F21, I830136P18, I830136P18, I830089E04, I830089E04, I830037F02, I830037F02, I830030K04, I830030K04, A730058C02, A730058C02, I830012J03, I830012J03, I830030O21, I830030O21, Y09865, NM_010509, AF013274
TGTCAAACGTGAGCGACTCAAACTGCCCTCCTGCTG	108426_01C	1	6230425F05Rik	15/15 (100%)	Found in I830164K23, I830164K23, I830112K17, I830112K17, BC003806, I1C0004F14, I1C0004F14, U06922, L29278, AY299489, AY299490, U08378, BC019168, NM_011486, U30709, BC037688, 9830127M23, 9830127M23, E10408, I830164K23, I830164K23, I830112K17, I830112K17, BC003806, I1C0004F14, I1C0004F14, U06922, L29278, AY299489, AY299490, U08378, BC019168, NM_011486, U30709, BC037688, 9830127M23, 9830127M23, E104…
CAAACTGCATCAATGAATGGTGTCACACAGATGAAC	108426_02A	1	6230425F05Rik	4/15 (26%)	Found in BC019168, NM_011486, U30709, 9830127M23, 9830127M23, BC019168, NM_011486, U30709, 9830127M23, 9830127M23
GTATTGCTGCAGGTCGTTGGTGTCACACAGATGAAC	108426_03A	1	6230425F05Rik	11/15 (73%)	Found in I830164K23, I830164K23, I830112K17, I830112K17, BC003806, I1C0004F14, I1C0004F14, U06922, L29278, AY299489, AY299490, U08378, BC037688, E10408, I830164K23, I830164K23, I830112K17, I830112K17, BC003806, I1C0004F14, I1C0004F14, U06922, L29278, AY299489, AY299490, U08378, BC037688, E10408
TCAGGTACGGGGCAGCACTACCTGGGTCGGCTTCGG	108426_04A	1	6230425F05Rik	13/14 (92%)	Found in I830164K23, I830164K23, I830112K17, I830112K17, BC003806, I1C0004F14, I1C0004F14, U06922, L29278, AY299489, AY299490, BC019168, NM_011486, U30709, BC037688, E10408, I830164K23, I830164K23, I830112K17, I830112K17, BC003806, I1C0004F14, I1C0004F14, U06922, L29278, AY299489, AY299490, BC019168, NM_011486, U30709, BC037688, E10408
TCAGGTACGGGGCAGCACCTGGGTCGGCTTCGGGGT	108426_05A	1	6230425F05Rik	1/14 (7%)	Found in U08378, U08378
ACTGGATCTGGGTCTTGCCACTGATGTCCTTTTCCA	108426_06C	1	6230425F05Rik	14/14 (100%)	Found in I830164K23, I830164K23, I830112K17, I830112K17, BC003806, I1C0004F14, I1C0004F14, U06922, L29278, AY299489, AY299490, U08378, BC019168, NM_011486, U30709, BC037688, E10408, I830164K23, I830164K23, I830112K17, I830112K17, BC003806, I1C0004F14, I1C0004F14, U06922, L29278, AY299489, AY299490, U08378, BC019168, NM_011486, U30709, BC037688, E10408
ATGAAACCCATGATGTACCCTTCATTCCAAAGGGCC	108426_07C	1	6230425F05Rik	14/14 (100%)	Found in I830164K23, I830164K23, I830112K17, I830112K17, BC003806, I1C0004F14, I1C0004F14, U06922, L29278, AY299489, AY299490, U08378, BC019168, NM_011486, U30709, BC037688, E10408, I830164K23, I830164K23, I830112K17, I830112K17, BC003806, I1C0004F14, I1C0004F14, U06922, L29278, AY299489, AY299490, U08378, BC019168, NM_011486, U30709, BC037688, E10408
CTTGCCAGCCATGTTTTCTTTGCAGAATTTAGCCCA	108426_08C	1	6230425F05Rik	14/14 (100%)	Found in I830164K23, I830164K23, I830112K17, I830112K17, BC003806, I1C0004F14, I1C0004F14, U06922, L29278, AY299489, AY299490, U08378, BC019168, NM_011486, U30709, BC037688, E10408, I830164K23, I830164K23, I830112K17, I830112K17, BC003806, I1C0004F14, I1C0004F14, U06922, L29278, AY299489, AY299490, U08378, BC019168, NM_011486, U30709, BC037688, E10408
AGTAGTTCACACCAGGCCCTAGGAGCTTCTCAGCCA	108426_09A	1	6230425F05Rik	14/15 (93%)	Found in I830164K23, I830164K23, I830112K17, I830112K17, BC003806, I1C0004F14, I1C0004F14, U06922, L29278, AY299489, AY299490, U08378, BC019168, NM_011486, U30709, BC037688, E10408, I830164K23, I830164K23, I830112K17, I830112K17, BC003806, I1C0004F14, I1C0004F14, U06922, L29278, AY299489, AY299490, U08378, BC019168, NM_011486, U30709, BC037688, E10408
ATGTCTGAAGCTGTCAACCTAGGAGCTTCTCAGCCA	108426_10E	1	6230425F05Rik	1/15 (6%)	Found in 6330559I15
AGTGAAGAAGTTCACGTTCTTGGGGTTATTGGTCAG	108426_11A	1	6230425F05Rik	13/14 (92%)	Found in I830164K23, I830164K23, I830112K17, I830112K17, BC003806, I1C0004F14, I1C0004F14, U06922, L29278, AY299489, AY299490, U08378, BC019168, NM_011486, U30709, E10408, I830164K23, I830164K23, I830112K17, I830112K17, BC003806, I1C0004F14, I1C0004F14, U06922, L29278, AY299489, AY299490, U08378, BC019168, NM_011486, U30709, E10408
TGGGGGTGGGAAACTCACCTTGGGGTTATTGGTCAG	108426_12I	1	6230425F05Rik	1/14 (7%)	Found in 6330559I15
AACTGGCAAGGAGTGGGTCTCTAGGTCAATCTTGAG	108426_13A	1	6230425F05Rik	13/14 (92%)	Found in I830164K23, I830164K23, I830112K17, I830112K17, BC003806, I1C0004F14, I1C0004F14, U06922, L29278, AY299489, AY299490, U08378, BC019168, NM_011486, U30709, E10408, I830164K23, I830164K23, I830112K17, I830112K17, BC003806, I1C0004F14, I1C0004F14, U06922, L29278, AY299489, AY299490, U08378, BC019168, NM_011486, U30709, E10408
GTTCTGGGAAGGCCTCACCTCTAGGTCAATCTTGAG	108426_14I	1	6230425F05Rik	1/14 (7%)	Found in 6330559I15
AGTCACGATCAAGGAGGCATCACAATTGGCACGGCC	108426_15C	1	6230425F05Rik	14/14 (100%)	Found in I830164K23, I830164K23, I830112K17, I830112K17, BC003806, I1C0004F14, I1C0004F14, U06922, L29278, AY299489, AY299490, U08378, BC019168, NM_011486, U30709, E10408, 6330559I15, I830164K23, I830164K23, I830112K17, I830112K17, BC003806, I1C0004F14, I1C0004F14, U06922, L29278, AY299489, AY299490, U08378, BC019168, NM_011486, U30709, E10408, 6330559I15
TCTCTGCTCCCTAAGGGTCTGGAAGAAAGGAAGAAG	108426_16S	1	6230425F05Rik	1/14 (7%)	Found in 6330559I15
TCTCTGCTCCCTAAGGGTCAGGTGCTTGAACTCTGC	108426_17A	1	6230425F05Rik	13/14 (92%)	Found in I830164K23, I830164K23, I830112K17, I830112K17, BC003806, I1C0004F14, I1C0004F14, U06922, L29278, AY299489, AY299490, U08378, BC019168, NM_011486, U30709, E10408, I830164K23, I830164K23, I830112K17, I830112K17, BC003806, I1C0004F14, I1C0004F14, U06922, L29278, AY299489, AY299490, U08378, BC019168, NM_011486, U30709, E10408
ATGTTAAATTTCCGAGACCCTCTGAGGGCAGCAACA	108426_18C	1	6230425F05Rik	13/13 (100%)	Found in I830164K23, I830164K23, I830112K17, I830112K17, BC003806, I1C0004F14, I1C0004F14, U06922, L29278, AY299489, AY299490, U08378, BC019168, NM_011486, U30709, E10408, I830164K23, I830164K23, I830112K17, I830112K17, BC003806, I1C0004F14, I1C0004F14, U06922, L29278, AY299489, AY299490, U08378, BC019168, NM_011486, U30709, E10408
GCAACATCCCCAGAGTCTTTATCAATGCACACTTTA	108426_19C	1	6230425F05Rik	13/13 (100%)	Found in I830164K23, I830164K23, I830112K17, I830112K17, BC003806, I1C0004F14, I1C0004F14, U06922, L29278, AY299489, AY299490, U08378, BC019168, NM_011486, U30709, E10408, I830164K23, I830164K23, I830112K17, I830112K17, BC003806, I1C0004F14, I1C0004F14, U06922, L29278, AY299489, AY299490, U08378, BC019168, NM_011486, U30709, E10408
GGAAATTTGACCAGCAACCTGACTTTCGTGGTAAAC	108426_20C	1	6230425F05Rik	13/13 (100%)	Found in I830164K23, I830164K23, I830112K17, I830112K17, BC003806, I1C0004F14, I1C0004F14, U06922, L29278, AY299489, AY299490, U08378, BC019168, NM_011486, U30709, E10408, I830164K23, I830164K23, I830112K17, I830112K17, BC003806, I1C0004F14, I1C0004F14, U06922, L29278, AY299489, AY299490, U08378, BC019168, NM_011486, U30709, E10408
CGCTCCACCACGAAGGCACTCTTCATTAAGTTTCTG	108426_21C	1	6230425F05Rik	13/13 (100%)	Found in I830164K23, I830164K23, I830112K17, I830112K17, BC003806, I1C0004F14, I1C0004F14, U06922, L29278, AY299489, AY299490, U08378, BC019168, NM_011486, U30709, E10408, I830164K23, I830164K23, I830112K17, I830112K17, BC003806, I1C0004F14, I1C0004F14, U06922, L29278, AY299489, AY299490, U08378, BC019168, NM_011486, U30709, E10408
TCTGCTAATGAAGTTATCCAGTTTTCCAGACGGTCC	108426_22C	1	6230425F05Rik	13/13 (100%)	Found in I830164K23, I830164K23, I830112K17, I830112K17, BC003806, I1C0004F14, I1C0004F14, U06922, L29278, AY299489, AY299490, U08378, BC019168, NM_011486, U30709, E10408, I830164K23, I830164K23, I830112K17, I830112K17, BC003806, I1C0004F14, I1C0004F14, U06922, L29278, AY299489, AY299490, U08378, BC019168, NM_011486, U30709, E10408
CAGCTCACTCACAATGCTTCTCCGCATCTGGTCCAG	108426_23C	1	6230425F05Rik	13/13 (100%)	Found in I830164K23, I830164K23, I830112K17, I830112K17, BC003806, I1C0004F14, I1C0004F14, U06922, L29278, AY299489, AY299490, U08378, BC019168, NM_011486, U30709, E10408, I830164K23, I830164K23, I830112K17, I830112K17, BC003806, I1C0004F14, I1C0004F14, U06922, L29278, AY299489, AY299490, U08378, BC019168, NM_011486, U30709, E10408
CATTCAGATCCTGCATGTCTCCTTGGCTCTTGAGGG	108426_24C	1	6230425F05Rik	13/13 (100%)	Found in I830164K23, I830164K23, I830112K17, I830112K17, BC003806, I1C0004F14, I1C0004F14, U06922, L29278, AY299489, AY299490, U08378, BC019168, NM_011486, U30709, E10408, I830164K23, I830164K23, I830112K17, I830112K17, BC003806, I1C0004F14, I1C0004F14, U06922, L29278, AY299489, AY299490, U08378, BC019168, NM_011486, U30709, E10408
CATTTTCTGTTCTAGATCCTGCACTCGCTTCCGGAC	108426_25C	1	6230425F05Rik	13/13 (100%)	Found in I830164K23, I830164K23, I830112K17, I830112K17, BC003806, I1C0004F14, I1C0004F14, U06922, L29278, AY299489, AY299490, U08378, BC019168, NM_011486, U30709, E10408, I830164K23, I830164K23, I830112K17, I830112K17, BC003806, I1C0004F14, I1C0004F14, U06922, L29278, AY299489, AY299490, U08378, BC019168, NM_011486, U30709, E10408
GTTGGCCTGGCCCCCTTGCTGGGCTGCCGTGGCTGC	108426_26C	1	6230425F05Rik	13/13 (100%)	Found in I830164K23, I830164K23, I830112K17, I830112K17, BC003806, I1C0004F14, I1C0004F14, U06922, L29278, AY299489, AY299490, U08378, BC019168, NM_011486, U30709, E10408, I830164K23, I830164K23, I830112K17, I830112K17, BC003806, I1C0004F14, I1C0004F14, U06922, L29278, AY299489, AY299490, U08378, BC019168, NM_011486, U30709, E10408
CTTCTCAAGATACCTGCTCTGCAGAAACTGCTTGAT	108426_27C	1	6230425F05Rik	13/13 (100%)	Found in I830164K23, I830164K23, I830112K17, I830112K17, BC003806, I1C0004F14, I1C0004F14, U06922, L29278, AY299489, AY299490, U08378, BC019168, NM_011486, U30709, E10408, I830164K23, I830164K23, I830112K17, I830112K17, BC003806, I1C0004F14, I1C0004F14, U06922, L29278, AY299489, AY299490, U08378, BC019168, NM_011486, U30709, E10408
TTGCTGGCTGCATATGCCCAGTCTTGACTCTCAATC	108426_28C	1	6230425F05Rik	13/13 (100%)	Found in I830164K23, I830164K23, I830112K17, I830112K17, BC003806, I1C0004F14, I1C0004F14, U06922, L29278, AY299489, AY299490, U08378, BC019168, NM_011486, U30709, E10408, I830164K23, I830164K23, I830112K17, I830112K17, BC003806, I1C0004F14, I1C0004F14, U06922, L29278, AY299489, AY299490, U08378, BC019168, NM_011486, U30709, E10408
TGCAGTCAGGGGTCTCGACTGTCTCCGGGGCTGAGG	108426_29C	1	6230425F05Rik	11/11 (100%)	Found in I830164K23, I830164K23, I830112K17, I830112K17, BC003806, I1C0004F14, I1C0004F14, U06922, L29278, U08378, BC019168, NM_011486, U30709, E10408, I830164K23, I830164K23, I830112K17, I830112K17, BC003806, I1C0004F14, I1C0004F14, U06922, L29278, U08378, BC019168, NM_011486, U30709, E10408
GTTGGTGACCATATTAGCCCCAAGGTAGCCCCAACC	109507_01A	1	Tlr3	1/4 (25%)	Found in G830005K06, G830005K06
ATATTAGCTGTTTGGGATCCCAAGGTAGCCCCAACC	109507_02I	1	Tlr3	3/4 (75%)	Found in NM_126166, F730215M24, D130071D16
AACTTTGAGGCACAAAACAACAACAACAACAAAAAC	109507_03A	1	Tlr3	1/4 (25%)	Found in G830005K06, G830005K06
CAAAACCAAGACAACAACAACAACAACAACAAAAAC	109507_04I	1	Tlr3	3/4 (75%)	Found in NM_126166, F730215M24, D130071D16
GCGTGATGTACCTTGAATCTTCTGCACAGAGGGTCT	109507_05C	1	Tlr3	6/6 (100%)	Found in D130071D16, D130071D16, D130071D16, D130071D16, NM_126166, F730215M24, F730215M24, G830005K06, G830005K06, AF355152, AF420279
GAAACACCCCGGGGAGAACTCTTTAAGTGGATTTGA	109507_06C	1	Tlr3	6/6 (100%)	Found in D130071D16, D130071D16, D130071D16, D130071D16, NM_126166, F730215M24, F730215M24, G830005K06, G830005K06, AF355152, AF420279
ATCTAATTTGATTAGATTCTTCTGGTTTTTGAAAGG	109507_07C	1	Tlr3	7/7 (100%)	Found in D130071D16, D130071D16, D130071D16, D130071D16, NM_126166, F730215M24, F730215M24, G830005K06, G830005K06, AF355152, AF420279, E330014B04, E330014B04
CCCTTTCATGATTCAGCCCAGATTATGGGTGCAATC	109507_08C	1	Tlr3	6/6 (100%)	Found in D130071D16, D130071D16, D130071D16, D130071D16, NM_126166, F730215M24, F730215M24, G830005K06, G830005K06, AF355152, E330014B04, E330014B04
TCTATCCCTCTGGAAAGACTGCATCATCTTCTATCT	109507_09A	1	Tlr3	4/5 (80%)	Found in D130071D16, D130071D16, D130071D16, D130071D16, NM_126166, F730215M24, F730215M24, E330014B04, E330014B04
TCTATCCCTCTGGAAAGACTCGCTTTATCTTCTTTG	109507_10A	1	Tlr3	1/5 (20%)	Found in G830005K06, G830005K06
CACACATTTCCTTTCAGCCTGTGATATGCGCAGTGC	109507_11A	1	Tlr3	1/4 (25%)	Found in F730215M24, F730215M24
TTCAGCCTGAAAGTGAAACTCGCTTTATCTTCTTTG	109507_12A	1	Tlr3	2/4 (50%)	Found in D130071D16, D130071D16, D130071D16, D130071D16, NM_126166
GCAAAGCAATTTTTAACTCTTTCCTCAGGCTCTCAC	109555_01C	1	Cd86	7/7 (100%)	Found in A130091H03, A130091H03, A130091H03, A130091H03, F630013E01, F630013E01, BC013807, NM_019388, L25606, F830213E11, F830213E11, S70108
TCACTCTGCATTTGGTTTTGCTGAAGCAATTTGGGG	109555_02C	1	Cd86	11/11 (100%)	Found in A130091H03, A130091H03, A130091H03, A130091H03, F630013E01, F630013E01, BC013807, NM_019388, L25606, F830213E11, F830213E11, AF065897, AF065898, AF065899, AF065900, S70108
GAGGCTGTGTTGCTGGGCCTGCTAGGCTGATTCGGC	109555_03C	1	Cd86	11/11 (100%)	Found in A130091H03, A130091H03, A130091H03, A130091H03, F630013E01, F630013E01, BC013807, NM_019388, L25606, F830213E11, F830213E11, AF065897, AF065898, AF065899, AF065900, S70108
GAGATGGAAACTCTTGAGTGAAATTGAGAGGTTTGG	109555_04C	1	Cd86	11/11 (100%)	Found in A130091H03, A130091H03, A130091H03, A130091H03, F630013E01, F630013E01, BC013807, NM_019388, L25606, F830213E11, F830213E11, AF065897, AF065898, AF065899, AF065900, S70108
CAGGTTCACTGAAGTTGGCGATCACTGACAGTTCTG	109555_05C	1	Cd86	11/11 (100%)	Found in A130091H03, A130091H03, A130091H03, A130091H03, F630013E01, F630013E01, BC013807, NM_019388, L25606, F830213E11, F830213E11, AF065897, AF065898, AF065899, AF065900, S70108
TCTCCACGGAAACAGCATCTGAGATCAGCAAGACTG	109555_06C	1	Cd86	11/11 (100%)	Found in A130091H03, A130091H03, A130091H03, A130091H03, F630013E01, F630013E01, BC013807, NM_019388, L25606, F830213E11, F830213E11, AF065897, AF065898, AF065899, AF065900, S70108
ATTGCCAAGCCCATGGTGCATCTGGGGTCCATCGTG	109555_07C	1	Cd86	11/11 (100%)	Found in A130091H03, A130091H03, A130091H03, A130091H03, F630013E01, F630013E01, BC013807, NM_019388, L25606, F830213E11, F830213E11, AF065897, AF065898, AF065899, AF065900, S70108
CCGGGTTTCGCTTCTTGCCTTTCGACTGAGACATTT	109625_01A	1	Map2k6	10/11 (90%)	Found in D030036B20, D030036B20, D030036B20, D030036B20, A730099F12, A730099F12, NM_011943, 5730544D20, 5730544D20, B230384K10, B230384K10, 9830167K13, 9830167K13, X97052, D930047J04, D930047J04, A430048N18, A430048N18, U39066
CCGGGTTTCGCTTCTTGCTTGACCATCTCCAGAAGC	109625_02A	1	Map2k6	1/11 (9%)	Found in X98067
TCTAAATCCCGAGGCGGCGTGGAACTGGTCTGAGGC	109625_03C	1	Map2k6	11/11 (100%)	Found in D030036B20, D030036B20, D030036B20, D030036B20, A730099F12, A730099F12, NM_011943, 5730544D20, 5730544D20, B230384K10, B230384K10, 9830167K13, 9830167K13, X97052, D930047J04, D930047J04, A430048N18, A430048N18, U39066, X98067
TGCCTTCACCTCAAAGTTCTGGTTTCCAATAGATAT	109625_04C	1	Map2k6	11/11 (100%)	Found in D030036B20, D030036B20, D030036B20, D030036B20, A730099F12, A730099F12, NM_011943, 5730544D20, 5730544D20, B230384K10, B230384K10, 9830167K13, 9830167K13, X97052, D930047J04, D930047J04, A430048N18, A430048N18, U39066, X98067
AACTGTGGCCCGTATCCGCTCGTCCCAGCTCCACTA	109625_05A	1	Map2k6	1/11 (9%)	Found in U39066
AACTGTGGCCCGTATCCGCTTCACTGCCATGATCTG	109625_06A	1	Map2k6	10/11 (90%)	Found in D030036B20, D030036B20, D030036B20, D030036B20, A730099F12, A730099F12, NM_011943, 5730544D20, 5730544D20, B230384K10, B230384K10, 9830167K13, 9830167K13, X97052, D930047J04, D930047J04, A430048N18, A430048N18, X98067
GCAGATCCACACGTCGCCCTCCCGGAAGAGTGCACC	109625_07C	1	Map2k6	11/11 (100%)	Found in D030036B20, D030036B20, D030036B20, D030036B20, A730099F12, A730099F12, NM_011943, 5730544D20, 5730544D20, B230384K10, B230384K10, 9830167K13, 9830167K13, X97052, D930047J04, D930047J04, A430048N18, A430048N18, U39066, X98067
TTCTAACGCTTTTACAATAGAAACTGCTATCTTTCC	109625_08C	1	Map2k6	11/11 (100%)	Found in D030036B20, D030036B20, D030036B20, D030036B20, A730099F12, A730099F12, NM_011943, 5730544D20, 5730544D20, B230384K10, B230384K10, 9830167K13, 9830167K13, X97052, D930047J04, D930047J04, A430048N18, A430048N18, U39066, X98067
CATTAGAAGGCTTGACGTCTCGATGGATAACAGACA	109625_09C	1	Map2k6	11/11 (100%)	Found in D030036B20, D030036B20, D030036B20, D030036B20, A730099F12, A730099F12, NM_011943, 5730544D20, 5730544D20, B230384K10, B230384K10, 9830167K13, 9830167K13, X97052, D930047J04, D930047J04, A430048N18, A430048N18, U39066, X98067
TGGATTTATTCGTTCAGGAGCCATGTATGGTTTGCA	109625_10C	1	Map2k6	11/11 (100%)	Found in D030036B20, D030036B20, D030036B20, D030036B20, A730099F12, A730099F12, NM_011943, 5730544D20, 5730544D20, B230384K10, B230384K10, 9830167K13, 9830167K13, X97052, D930047J04, D930047J04, A430048N18, A430048N18, U39066, X98067
AAGGATGGCCAGCTCGATCATGGTGATGCCCAGGCT	109625_11C	1	Map2k6	10/10 (100%)	Found in D030036B20, D030036B20, D030036B20, D030036B20, A730099F12, A730099F12, NM_011943, 5730544D20, 5730544D20, B230384K10, B230384K10, 9830167K13, 9830167K13, X97052, D930047J04, D930047J04, A430048N18, A430048N18, U39066
TTGGAATTTTTCTTCAAGCACTGTGAGGTAAAGTCA	109625_12A	1	Map2k6	8/9 (88%)	Found in D030036B20, D030036B20, D030036B20, D030036B20, A730099F12, A730099F12, NM_011943, 5730544D20, 5730544D20, B230384K10, B230384K10, 9830167K13, 9830167K13, X97052, U39066
CCATCTCATTCCGCTCCTCACTGTGAGGTAAAGTCA	109625_13A	1	Map2k6	1/9 (11%)	Found in D930047J04, D930047J04
GGTGAAAAATGGATGTTGCATAAGCTCTGGATATGT	109625_14A	1	Map2k6	8/9 (88%)	Found in D030036B20, D030036B20, D030036B20, D030036B20, A730099F12, A730099F12, NM_011943, 5730544D20, 5730544D20, B230384K10, B230384K10, 9830167K13, 9830167K13, X97052, U39066
TGCATCCTGAGTCATTGCCTGCAGTCCCCGCTGGGC	109796_01C	1	Pde4a	5/5 (100%)	Found in F630101P18, F630101P18, F630101P18, F630101P18, G530023B10, G530023B10, F730038I15, F730038I15, F630324M10, F630324M10, F730011O15
AGTTCAGACACAGCCCGGCTGACCAGGGAGCAGAAC	109796_02C	1	Pde4a	7/7 (100%)	Found in F630101P18, F630101P18, F630101P18, F630101P18, G530023B10, G530023B10, AY156924, NM_177320, F730038I15, F730038I15, F630324M10, F630324M10, F730011O15
GGTGCCTTTCTCTTGGACCTCTTGGGTCTTTTGTAG	109796_03C	1	Pde4a	8/8 (100%)	Found in F630101P18, F630101P18, F630101P18, F630101P18, G530023B10, G530023B10, AY156924, NM_177320, F730038I15, F730038I15, F630324M10, F630324M10, 4831415D04, F730011O15
TGGCCTGGCTGTACTTACACAGAGGACAGTGGAATA	109796_04E	1	Pde4a	1/8 (12%)	Found in F730011O15
TGGTGGGAAGTGTGGTGTACAGAGGACAGTGGAATA	109796_05A	1	Pde4a	7/8 (87%)	Found in F630101P18, F630101P18, F630101P18, F630101P18, G530023B10, G530023B10, AY156924, NM_177320, F730038I15, F730038I15, F630324M10, F630324M10, 4831415D04
GCCGCTGGTAGGAGATTCCTGGGGCCTTGAGTTCAG	109796_06C	1	Pde4a	7/7 (100%)	Found in F630101P18, F630101P18, F630101P18, F630101P18, G530023B10, G530023B10, AY156924, NM_177320, F730038I15, F730038I15, F630324M10, F630324M10, 4831415D04
TTCAGCAACAGCACAGTGACAGTGGAACTTCGGTGG	109796_07C	1	Pde4a	7/7 (100%)	Found in F630101P18, F630101P18, F630101P18, F630101P18, G530023B10, G530023B10, AY156924, NM_177320, F730038I15, F730038I15, F630324M10, F630324M10, 4831415D04
CTCTTCTATTGTCTTGGACTGAAGTTTGCGGTGTAG	109796_08C	1	Pde4a	7/7 (100%)	Found in F630101P18, F630101P18, F630101P18, F630101P18, G530023B10, G530023B10, AY156924, NM_177320, F730038I15, F730038I15, F630324M10, F630324M10, 4831415D04
TCCCAGGGCTTGCAGTGTCTAAGATGCCAGGGAAGC	109796_09C	1	Pde4a	7/7 (100%)	Found in F630101P18, F630101P18, F630101P18, F630101P18, G530023B10, G530023B10, AY156924, NM_177320, F730038I15, F730038I15, F630324M10, F630324M10, 4831415D04
GGACTTCCTGTAGGATGTCAAAGCTGTCCTGGTTCC	109796_10C	1	Pde4a	7/7 (100%)	Found in F630101P18, F630101P18, F630101P18, F630101P18, G530023B10, G530023B10, AY156924, NM_177320, F730038I15, F730038I15, F630324M10, F630324M10, 4831415D04
CCCTGTCCCCATTCTTACCTGAGCTTGCTATAGGCC	109796_11I	1	Pde4a	2/8 (25%)	Found in 4831415D04, F630324M10
TGACTGGTCTCCAGCCTCCTGAGCTTGCTATAGGCC	109796_12A	1	Pde4a	6/8 (75%)	Found in F630101P18, F630101P18, F630101P18, F630101P18, G530023B10, G530023B10, AY156924, NM_177320, F730038I15, F730038I15, 4631434C11, 4631434C11
TGGAGATTTGGGACATACTGTAGGGCTGGGGTACTT	109796_13E	1	Pde4a	1/8 (12%)	Found in 4831415D04
TGGGGCCATGCCAAGGTCTGTAGGGCTGGGGTACTT	109796_14A	1	Pde4a	7/8 (87%)	Found in F630101P18, F630101P18, F630101P18, F630101P18, G530023B10, G530023B10, AY156924, NM_177320, F730038I15, F730038I15, F630324M10, F630324M10, 4631434C11, 4631434C11
GTCTGCCTTCAGGGACTGCTGACAAAGGACTTCAGG	109796_15C	1	Pde4a	7/7 (100%)	Found in F630101P18, F630101P18, F630101P18, F630101P18, G530023B10, G530023B10, AY156924, NM_177320, F730038I15, F730038I15, F630324M10, F630324M10, 4631434C11, 4631434C11
CCCGGTGACAAAGGTCAGCTCTGTCTGGTAAACCTG	109796_16C	1	Pde4a	7/7 (100%)	Found in F630101P18, F630101P18, F630101P18, F630101P18, G530023B10, G530023B10, AY156924, NM_177320, F730038I15, F730038I15, F630324M10, F630324M10, 4631434C11, 4631434C11
GCCTCTTCCTACCCCGACCTGAAGCCTTGATAGCCC	109796_17C	1	Pde4a	7/7 (100%)	Found in F630101P18, F630101P18, F630101P18, F630101P18, G530023B10, G530023B10, AY156924, NM_177320, F730038I15, F730038I15, F630324M10, F630324M10, 4631434C11, 4631434C11
TCGCCCACTGATGGCTCCCTTGCTGTAAATAATCTG	109796_18C	1	Pde4a	7/7 (100%)	Found in F630101P18, F630101P18, F630101P18, F630101P18, G530023B10, G530023B10, AY156924, NM_177320, F730038I15, F730038I15, F630324M10, F630324M10, 4631434C11, 4631434C11
GCGCCTCCATGCTGGAGTCTAGCTCCTCCGGCTTCT	109796_19C	1	Pde4a	7/7 (100%)	Found in F630101P18, F630101P18, F630101P18, F630101P18, G530023B10, G530023B10, AY156924, NM_177320, F730038I15, F730038I15, F630324M10, F630324M10, 4631434C11, 4631434C11
GATGTAGGATGTACTGATCTGGTTAAAGCCCTTTTT	109796_20C	1	Pde4a	5/5 (100%)	Found in F630101P18, F630101P18, F630101P18, F630101P18, G530023B10, G530023B10, AY156924, NM_177320, 4631434C11, 4631434C11
CAGGGTGACACTTCACACCTGACCACACTCTGCAGG	109796_21C	1	Pde4a	5/5 (100%)	Found in F630101P18, F630101P18, F630101P18, F630101P18, G530023B10, G530023B10, AY156924, NM_177320, 4631434C11, 4631434C11
AGATGAGGGGAAACAGATCGTCCATGGTCAGGGTCC	109806_01C	1	2310010G13Rik	10/10 (100%)	Found in F930025O12, F930025O12, F930025O12, F930025O12, BC003818, NM_009045, F630101K19, F630101K19, F730313K08, F730313K08, F830119C09, F830119C09, M61909, F630220B17, F630220B17, F730039C18, F730039C18, G630098I19, G630098I19
CCTGGGCTGGCTCTGTGGGAAAGATGAGGGGAAACA	109806_02C	1	2310010G13Rik	10/10 (100%)	Found in F930025O12, F930025O12, F930025O12, F930025O12, BC003818, NM_009045, F630101K19, F630101K19, F730313K08, F730313K08, F830119C09, F830119C09, M61909, F630220B17, F630220B17, F730039C18, F730039C18, G630098I19, G630098I19
TCCTGTGTAGCCATTGATCTTGATGGTGGGGTGTGT	109806_03C	1	2310010G13Rik	10/10 (100%)	Found in F930025O12, F930025O12, F930025O12, F930025O12, BC003818, NM_009045, F630101K19, F630101K19, F730313K08, F730313K08, F830119C09, F830119C09, M61909, F630220B17, F630220B17, F730039C18, F730039C18, G630098I19, G630098I19
ATCCCCAGGTTCTGGAAGCTATGGATACTGCGGTCT	109806_04C	1	2310010G13Rik	10/10 (100%)	Found in F930025O12, F930025O12, F930025O12, F930025O12, BC003818, NM_009045, F630101K19, F630101K19, F730313K08, F730313K08, F830119C09, F830119C09, M61909, F630220B17, F630220B17, F730039C18, F730039C18, G630098I19, G630098I19
GCTGCTCCTCTATAGGAACGTGAAAGGGGTTATTGT	109806_05C	1	2310010G13Rik	10/10 (100%)	Found in F930025O12, F930025O12, F930025O12, F930025O12, BC003818, NM_009045, F630101K19, F630101K19, F730313K08, F730313K08, F830119C09, F830119C09, M61909, F630220B17, F630220B17, F730039C18, F730039C18, G630098I19, G630098I19
CGGCAGTGTTGGGGGCCCGGTTATCAAAAATCGGAT	109806_06C	1	2310010G13Rik	10/10 (100%)	Found in F930025O12, F930025O12, F930025O12, F930025O12, BC003818, NM_009045, F630101K19, F630101K19, F730313K08, F730313K08, F830119C09, F830119C09, M61909, F630220B17, F630220B17, F730039C18, F730039C18, G630098I19, G630098I19
AATACACCTCAATGTCTTCTTTCTGCACCTTGTCGC	109806_07C	1	2310010G13Rik	10/10 (100%)	Found in F930025O12, F930025O12, F930025O12, F930025O12, BC003818, NM_009045, F630101K19, F630101K19, F730313K08, F730313K08, F830119C09, F830119C09, M61909, F630220B17, F630220B17, F730039C18, F730039C18, G630098I19, G630098I19
CAATCCGGTGGCGATCATCTGTGTCTGGCAAGTACT	109806_08C	1	2310010G13Rik	10/10 (100%)	Found in F930025O12, F930025O12, F930025O12, F930025O12, BC003818, NM_009045, F630101K19, F630101K19, F730313K08, F730313K08, F830119C09, F830119C09, M61909, F630220B17, F630220B17, F730039C18, F730039C18, G630098I19, G630098I19
GCCGGGGTTCAGTTGGTCCATTGAAAGGACTCTTCT	109806_09C	1	2310010G13Rik	10/10 (100%)	Found in F930025O12, F930025O12, F930025O12, F930025O12, BC003818, NM_009045, F630101K19, F630101K19, F730313K08, F730313K08, F830119C09, F830119C09, M61909, F630220B17, F630220B17, F730039C18, F730039C18, G630098I19, G630098I19
GGTGTAGGGCTGCGGGGCCTGGCTTGGGGACAGAAG	109806_10A	1	2310010G13Rik	1/10 (10%)	Found in G630098I19, G630098I19
AGGTGTAGGGCTGCGGGGCTGGCTTGGGGACAGAAG	109806_11A	1	2310010G13Rik	9/10 (90%)	Found in F930025O12, F930025O12, F930025O12, F930025O12, BC003818, NM_009045, F630101K19, F630101K19, F730313K08, F730313K08, F830119C09, F830119C09, M61909, F630220B17, F630220B17, F730039C18, F730039C18
AAGGTTGAGTTTCACAACAGTGGTGGGTCCAGGTTG	110802_01A	1	Cd80	1/2 (50%)	Found in F630021B16, F630021B16, F630021B16, F630021B16
AAGGTTGAGTTTCACAACCTGAAAAAGAGAAACTAG	110802_02S	1	Cd80	1/2 (50%)	Found in X60958
ACAGTTGTTCATCAACATCTGAAGACACTTGTGAAA	110802_03C	1	Cd80	10/10 (100%)	Found in F630021B16, F630021B16, F630021B16, F630021B16, AJ278965, NM_009855, X60958, AF065893, AF065894, AF065895, AF065896, AY278186, D16220
TGGGGGTAGAGAAGTCAGCTTTGATGGACAACTTTA	110802_04A	1	Cd80	9/10 (90%)	Found in F630021B16, F630021B16, F630021B16, F630021B16, AJ278965, NM_009855, X60958, AF065893, AF065894, AF065895, AF065896, AY278186
CAGGAGGGTCTTCTGGGGCTTTGATGGACAACTTTA	110802_05A	1	Cd80	1/10 (10%)	Found in D16220
CAGGAGGGTCTTCTGGGGGTTTTTCCCAGGTGAAGT	110802_06A	1	Cd80	9/10 (90%)	Found in F630021B16, F630021B16, F630021B16, F630021B16, AJ278965, NM_009855, X60958, AF065893, AF065894, AF065895, AF065896, AY278186
TTCTTCTGAAACAGCTTCTGTGCTTACAGAAGCATT	110802_07C	1	Cd80	10/10 (100%)	Found in F630021B16, F630021B16, F630021B16, F630021B16, AJ278965, NM_009855, X60958, AF065893, AF065894, AF065895, AF065896, AY278186, D16220
CTGAAAGAAAGATTGTACCTCATGAGCCACATAATA	110802_08E	1	Cd80	5/8 (62%)	Found in AF065894, AF065893, AF065896, AF065895, X60958
GCAAATGGTAGATGAGACCTCATGAGCCACATAATA	110802_09A	1	Cd80	1/8 (12%)	Found in F630021B16, F630021B16, F630021B16, F630021B16
GTGCTGAAAGAAAGATTGTACCTCATGAGCCACATA	110802_10E	1	Cd80	5/8 (62%)	Found in AF065894, AF065893, AF065896, AF065895, X60958
GTTGCAAATGGTAGATGATACCTCATGAGCCACATA	110802_11A	1	Cd80	2/8 (25%)	Found in AJ278965, NM_009855
TGTGTGTGTGTGTGTGTGTGTGTGTGTGTGTGTGAT	110802_12I	1	Cd80	2/3 (66%)	Found in NM_009855, AJ278965
CCTAAGGTATCGAGAGAGTGTGTGTGTGTGTGTGAT	110802_13A	1	Cd80	1/3 (33%)	Found in F630021B16, F630021B16, F630021B16, F630021B16
AGGTAGAAGAGCTGTAACCTGTGGCCGAGTACCTGC	110910_01A	1	Leftb	8/9 (88%)	Found in I920050L02, I920050L02, I920050L02, I920050L02, I920057D20, I920057D20, BC006737, AF067834, NM_009812, BC049955, F830008N19, F830008N19, AJ007749
AGGTAGAAGAGCTGTAACCTTATCAGAAACAAGTCC	110910_02A	1	Leftb	1/9 (11%)	Found in I830142D06, I830142D06
AGCTTAAAGAGCATGACCTGTAGGGAGAAATCTGGG	110910_03A	1	Leftb	1/10 (10%)	Found in AJ000641
AGCTTAAAGAGCATGACCCTGTAGGGAGAAATCTGG	110910_04A	1	Leftb	9/10 (90%)	Found in I920050L02, I920050L02, I920050L02, I920050L02, I920057D20, I920057D20, BC006737, AF067834, NM_009812, BC049955, F830008N19, F830008N19, I830142D06, I830142D06, AJ007749
AAAAATTTCAAGCAGGCTCAAGTCATCTTCCAGCTT	110910_05C	1	Leftb	10/10 (100%)	Found in I920050L02, I920050L02, I920050L02, I920050L02, I920057D20, I920057D20, BC006737, AF067834, NM_009812, BC049955, F830008N19, F830008N19, I830142D06, I830142D06, AJ007749, AJ000641
CAAGGCTCATTCTTCTCTCTGTGCTTGATCTTTCAT	110910_06C	1	Leftb	10/10 (100%)	Found in I920050L02, I920050L02, I920050L02, I920050L02, I920057D20, I920057D20, BC006737, AF067834, NM_009812, BC049955, F830008N19, F830008N19, I830142D06, I830142D06, AJ007749, AJ000641
CCATTTTGAGGCTCATCTCATCCAAAACTGAAGGTG	110910_07C	1	Leftb	10/10 (100%)	Found in I920050L02, I920050L02, I920050L02, I920050L02, I920057D20, I920057D20, BC006737, AF067834, NM_009812, BC049955, F830008N19, F830008N19, I830142D06, I830142D06, AJ007749, AJ000641
GTAAACTTTGTCTGAAGTCCGTGACTCACTGTCTTG	110910_08C	1	Leftb	10/10 (100%)	Found in I920050L02, I920050L02, I920050L02, I920050L02, I920057D20, I920057D20, BC006737, AF067834, NM_009812, BC049955, F830008N19, F830008N19, I830142D06, I830142D06, AJ007749, AJ000641
AGGTCTTACTCAGAGCCTCTTTATCACAGTCTGTTC	110910_09C	1	Leftb	10/10 (100%)	Found in I920050L02, I920050L02, I920050L02, I920050L02, I920057D20, I920057D20, BC006737, AF067834, NM_009812, BC049955, F830008N19, F830008N19, I830142D06, I830142D06, AJ007749, AJ000641
CTAAGAATGTCATCTCCTTGAGGACATCTTTCCCTC	110910_10C	1	Leftb	10/10 (100%)	Found in I920050L02, I920050L02, I920050L02, I920050L02, I920057D20, I920057D20, BC006737, AF067834, NM_009812, BC049955, F830008N19, F830008N19, I830142D06, I830142D06, AJ007749, AJ000641
CAGATCTGCGCAAAAGTCCTGTGTGTTGACAGGAGA	111589_01C	1	Fos	3/3 (100%)	Found in F630030D18, F630030D18, F630030D18, F630030D18, BC029814, NM_010234
TTCCTCTTCAGGAGATAGCTGCTCTACTTTGCCCCT	111589_02C	1	Fos	4/4 (100%)	Found in F630030D18, F630030D18, F630030D18, F630030D18, BC029814, NM_010234, AY423854
TTCAAGTTGATCTGTCTCCGCTTGGAGTGTATCTGT	111589_03C	1	Fos	3/3 (100%)	Found in F630030D18, F630030D18, F630030D18, F630030D18, BC029814, NM_010234
ACAGTCATCATAGGGCAGCTCATCCTCTGTGAATTC	111714_01C	1	Nfkbia	8/8 (100%)	Found in 0610009F10, 0610009F10, 0610009F10, 0610009F10, 5730407F12, 5730407F12, F630040F19, F630040F19, U36277, NM_010907, BC046754, I830025H03, I830025H03, I830032D04, I830032D04
CCGGCCATTGCAGGGCTCCTGAGCGTTGACATCAGC	111714_02C	1	Nfkbia	8/8 (100%)	Found in 0610009F10, 0610009F10, 0610009F10, 0610009F10, 5730407F12, 5730407F12, F630040F19, F630040F19, U36277, NM_010907, BC046754, I830025H03, I830025H03, I830032D04, I830032D04
GGTGCAGACACGTGTGGCCATTGTAGTTGGTGGCCT	111714_03C	1	Nfkbia	8/8 (100%)	Found in 0610009F10, 0610009F10, 0610009F10, 0610009F10, 5730407F12, 5730407F12, F630040F19, F630040F19, U36277, NM_010907, BC046754, I830025H03, I830025H03, I830032D04, I830032D04
AGCCAAGTGGAGTGGAGTCTGCTGCAGGTTGTTCTG	111714_04C	1	Nfkbia	8/8 (100%)	Found in 0610009F10, 0610009F10, 0610009F10, 0610009F10, 5730407F12, 5730407F12, F630040F19, F630040F19, U36277, NM_010907, BC046754, I830025H03, I830025H03, I830032D04, I830032D04
ATTGCCAAGTGCAGGAACGAGTCTCCGTCCTCCGTG	111714_05C	1	Nfkbia	8/8 (100%)	Found in 0610009F10, 0610009F10, 0610009F10, 0610009F10, 5730407F12, 5730407F12, F630040F19, F630040F19, U36277, NM_010907, BC046754, I830025H03, I830025H03, I830032D04, I830032D04
CAACTGGATGGAAGTCTCTTGCAGAGAGGAACTTCA	111842_01A	1	Il6	6/7 (85%)	Found in I830007K03, I830007K03, I830007K03, I830007K03, J03783, X06203, X54542, NM_031168, F830019G17
CAACTGGATGGAAGTCTCCTGCGTGGAGAAAAGGGA	111842_02S	1	Il6	1/7 (14%)	Found in I830054F08
AGAATTGCCATTGCACAACTCTTTTCTCATTTCCAC	111842_03C	1	Il6	7/7 (100%)	Found in I830007K03, I830007K03, I830007K03, I830007K03, J03783, X06203, X54542, NM_031168, I830054F08, I830054F08, F830019G17
TTTCAATAGGCAAATTTCCTGATTATATCCAGTTTG	111842_04C	1	Il6	7/7 (100%)	Found in I830007K03, I830007K03, I830007K03, I830007K03, J03783, X06203, X54542, NM_031168, I830054F08, I830054F08, F830019G17
AGATGGGGAAGCACTCACCTCTTGGTTGAAGATATG	111842_05I	1	Il6	1/7 (14%)	Found in F830019G17
TTTATGTAAATCTTTTACCTCTTGGTTGAAGATATG	111842_06A	1	Il6	6/7 (85%)	Found in I830007K03, I830007K03, I830007K03, I830007K03, J03783, X06203, X54542, NM_031168, I830054F08, I830054F08
CAAGCCAAGCACACGCTCCATGGTCGGTAGATTCTG	112049_01C	1	Pfc	7/7 (100%)	Found in G530014M01, G530014M01, G530014M01, G530014M01, BC057889, I830128I10, I830128I10, I830071I02, I830071I02, F830014B16, F830014B16, X13333, NM_009841
GCTGCCACTGGACGGAAACTGGAAGGAGAGCTTGGC	112090_01C	1	Apod	4/4 (100%)	Found in 4022432A17, 4022432A17, 4022432A17, 4022432A17, X87257, NM_007922, BC054474
TGTCAGCAGCACCGGGGTCAAGGTATGTGTGGGGAG	112090_02C	1	Apod	4/4 (100%)	Found in 4022432A17, 4022432A17, 4022432A17, 4022432A17, X87257, NM_007922, BC054474
TGGTGGGGTTAGGATAACCTGCAGGGGCAGACCAGC	112090_03C	1	Apod	5/5 (100%)	Found in 4022432A17, 4022432A17, 4022432A17, 4022432A17, X87257, NM_007922, BC054474, Z36939
CACCTTGCGGATGATATTCTTATCATAGTAGTACCG	112090_04A	1	Apod	5/6 (83%)	Found in 4022432A17, 4022432A17, 4022432A17, 4022432A17, X87257, NM_007922, BC054474, Z36939
TGGTCTTTGAGGCCATACCTTATCATAGTAGTACCG	112090_05E	1	Apod	1/6 (16%)	Found in C230030F12
ACGCCATTCCAGGAGTACCTGCGAGTGGCGCGGCGG	112090_06C	1	Apod	5/5 (100%)	Found in 4022432A17, 4022432A17, 4022432A17, 4022432A17, X87257, NM_007922, BC054474, C230030F12
GGCTTGTTCATCTTCTACTTCCTCTCGGACGTCCCT	121381_01C	1	Irak4	7/7 (100%)	Found in 4732482P03, 4732482P03, 4732460I09, 4732460I09, NM_029926, BC051676, AF445803, B230034I03, B230034I03, 9330209D03, 9330209D03
AGTAAGGCTTCGAATCTCCTTATATGGAACTGATTG	121381_02C	1	Irak4	7/7 (100%)	Found in 4732482P03, 4732482P03, 4732460I09, 4732460I09, NM_029926, BC051676, AF445803, B230034I03, B230034I03, 9330209D03, 9330209D03
CGGTTTGGGGAACGGCATCCGGCAGCAGGAGAGTGG	121381_03C	1	Irak4	7/7 (100%)	Found in 4732482P03, 4732482P03, 4732460I09, 4732460I09, NM_029926, BC051676, AF445803, B230034I03, B230034I03, 9330209D03, 9330209D03
ACGAGAAGCTGTGGAACCGAGTGTCGCTGGACTCTA	121381_04C	1	Irak4	7/7 (100%)	Found in 4732482P03, 4732482P03, 4732460I09, 4732460I09, NM_029926, BC051676, AF445803, B230034I03, B230034I03, 9330209D03, 9330209D03
AGTACTGATTTCAACCATCGCTCCGAGCTTCTTCAC	121381_05C	1	Irak4	7/7 (100%)	Found in 4732482P03, 4732482P03, 4732460I09, 4732460I09, NM_029926, BC051676, AF445803, B230034I03, B230034I03, 9330209D03, 9330209D03
GGGAAAATCTACACTTACGTTGCCATTACTTTAATT	121381_06E	1	Irak4	1/7 (14%)	Found in 9330209D03
AGGTTCTCGTGCTGACACGTTGCCATTACTTTAATT	121381_07A	1	Irak4	6/7 (85%)	Found in 4732482P03, 4732482P03, 4732460I09, 4732460I09, NM_029926, BC051676, AF445803, B230034I03, B230034I03
AAGCGGTGGTGTACCATCCAGGCAGGACAGTCTGTC	121381_08C	1	Irak4	6/6 (100%)	Found in 4732482P03, 4732482P03, 4732460I09, 4732460I09, NM_029926, BC051676, AF445803, B230034I03, B230034I03
TCTAGTAAGATATTTGCACTTTTAATATCTCTATGA	121381_09C	1	Irak4	6/6 (100%)	Found in 4732482P03, 4732482P03, 4732460I09, 4732460I09, NM_029926, BC051676, AF445803, B230034I03, B230034I03
TATCAGCTCCAACAGAACCACGCCGAAGCTGTAGAT	121381_10C	1	Irak4	6/6 (100%)	Found in 4732482P03, 4732482P03, 4732460I09, 4732460I09, NM_029926, BC051676, AF445803, B230034I03, B230034I03
CTCTTCTTTAATATCCAGCAGTAGTTGAGGTTCACG	121381_11C	1	Irak4	6/6 (100%)	Found in 4732482P03, 4732482P03, 4732460I09, 4732460I09, NM_029926, BC051676, AF445803, B230034I03, B230034I03
TTGTAGCAGCTGTTGAACCTTTGCAATGTCTGGCCG	121381_12A	1	Irak4	6/7 (85%)	Found in 4732482P03, 4732482P03, 4732460I09, 4732460I09, NM_029926, BC051676, AF445803, 8430405M07
TTGCTAAACCGAAAGGTCCTTTGCAATGTCTGGCCG	121381_13A	1	Irak4	1/7 (14%)	Found in B230034I03, B230034I03
CTCTGTCTTCACACCCTCCTTGGGCTTCTCTTCCGA	127777_01A	1	na	11/13 (84%)	Found in G370085A19, G370085A19, G370085A19, G370085A19, G530143F15, G530143F15, 6820420N01, 6820420N01, G530125O19, G530125O19, I920070H14, I920070H14, I1C0040C11, I1C0040C11, AF063847, NM_019929, 2010005D02, 2010005D02, 2810407A04, 2810407A04, 2810014B19, 2810014B19
CTCTGTCTTCACACCCTCCTGAGCCAACACAGTGGT	127777_02A	1	na	2/13 (15%)	Found in F630208B09, F630208B09, F630230E10, F630230E10
CTGCCTCATTGACAAGCCCTGCCTCTCACAGTAGGC	127777_03C	1	na	13/13 (100%)	Found in G370085A19, G370085A19, G370085A19, G370085A19, F630208B09, F630208B09, F630230E10, F630230E10, G530143F15, G530143F15, 6820420N01, 6820420N01, G530125O19, G530125O19, I920070H14, I920070H14, I1C0040C11, I1C0040C11, AF063847, NM_019929, 2010005D02, 2010005D02, 2810407A04, 2810407A04, 2810014B19, 2810014B19
CTCATCCTCCATCTCCAGCTGGGCTGGAGTGTCTGT	127777_04C	1	na	13/13 (100%)	Found in G370085A19, G370085A19, G370085A19, G370085A19, F630208B09, F630208B09, F630230E10, F630230E10, G530143F15, G530143F15, 6820420N01, 6820420N01, G530125O19, G530125O19, I920070H14, I920070H14, I1C0040C11, I1C0040C11, AF063847, NM_019929, 2010005D02, 2010005D02, 2810407A04, 2810407A04, 2810014B19, 2810014B19
TTCATCCTCCATTTCCAACTGTGCAGGTGTGTCTGT	131489_01C	1	Zfp457	10/10 (100%)	Found in 3426407D06, 3426407D06, 3426407D06, 3426407D06, 1500005D11, 1500005D11, 1700080A13, 1700080A13, I530003D07, I530003D07, 2700096J03, 2700096J03, NM_133354, BC017522, L79948, 0610005M11, 0610005M11, D530033L09, D530033L09
CTGCCTCATTGACAAACCCTGCCGTTCACAATAGGC	131489_02C	1	Zfp457	10/10 (100%)	Found in 3426407D06, 3426407D06, 3426407D06, 3426407D06, 1500005D11, 1500005D11, 1700080A13, 1700080A13, I530003D07, I530003D07, 2700096J03, 2700096J03, NM_133354, BC017522, L79948, 0610005M11, 0610005M11, D530033L09, D530033L09
CTCAGTCTTGACTCCTTCCTTGGGTTTCTCGTCGGC	131489_03C	1	Zfp457	10/10 (100%)	Found in 3426407D06, 3426407D06, 3426407D06, 3426407D06, 1500005D11, 1500005D11, 1700080A13, 1700080A13, I530003D07, I530003D07, 2700096J03, 2700096J03, NM_133354, BC017522, L79948, 0610005M11, 0610005M11, D530033L09, D530033L09
CTTTTGCTTTAACTGCAGCTGATGCGCTCTCCCGAG	134148_01C	1	Dnmt1	10/10 (100%)	Found in BC053047, BC053047, BC048148, AF162282, I920185I15, I920185I15, X14805, NM_010066, AF175432, AF036007, AF036009, BC022927
TGGCACAGCATTACCCACCTGCCGGTGTCTGTCCAG	134148_02C	1	Dnmt1	10/10 (100%)	Found in BC053047, BC053047, BC048148, AF162282, I920185I15, I920185I15, X14805, NM_010066, AF175432, AF036007, AF036009, BC022927
CAGGGTCGCAGGCCTTGCCTTCTGCACAGGAACAGA	134148_03C	1	Dnmt1	10/10 (100%)	Found in BC053047, BC053047, BC048148, AF162282, I920185I15, I920185I15, X14805, NM_010066, AF175432, AF036007, AF036009, BC022927
CACCAGTGGGCTCATGTCCTTGCAGATATGGTCCCT	134148_04C	1	Dnmt1	10/10 (100%)	Found in BC053047, BC053047, BC048148, AF162282, I920185I15, I920185I15, X14805, NM_010066, AF175432, AF036007, AF036009, BC022927
AAGGGCCCCGAGCTCAGCCTCGTTATGTTGCTAACA	134148_05C	1	Dnmt1	10/10 (100%)	Found in BC053047, BC053047, BC048148, AF162282, I920185I15, I920185I15, X14805, NM_010066, AF175432, AF036007, AF036009, BC022927
CACGCCATACTGTCCAGCCTGGAGCACACCAAAGGT	134148_06C	1	Dnmt1	10/10 (100%)	Found in BC053047, BC053047, BC048148, AF162282, I920185I15, I920185I15, X14805, NM_010066, AF175432, AF036007, AF036009, BC022927
CGGTAGTAGTCACAGTAGCTGAGGAAGGAGACCACT	134148_07C	1	Dnmt1	10/10 (100%)	Found in BC053047, BC053047, BC048148, AF162282, I920185I15, I920185I15, X14805, NM_010066, AF175432, AF036007, AF036009, BC022927
ACAGCGTTTCCGAGATGCCTGCTTGGTGGAATCCTT	134148_08C	1	Dnmt1	10/10 (100%)	Found in BC053047, BC053047, BC048148, AF162282, I920185I15, I920185I15, X14805, NM_010066, AF175432, AF036007, AF036009, BC022927
GCTTCCCCTTCCCCTTCCCTTTCCCCTTCCCTTTCC	134148_09C	1	Dnmt1	10/10 (100%)	Found in BC053047, BC053047, BC048148, AF162282, I920185I15, I920185I15, X14805, NM_010066, AF175432, AF036007, AF036009, BC022927
GGTCTTTGAATTGTAGGCCTGCAGAGAGAAGCCACG	134148_10S	1	Dnmt1	1/10 (10%)	Found in BC022927
GGTCTTTGAATTGTAGGCCTCGAGGAAGTAGAAGCG	134148_11A	1	Dnmt1	9/10 (90%)	Found in BC053047, BC053047, BC048148, AF162282, I920185I15, I920185I15, X14805, NM_010066, AF175432, AF036007, AF036009
CTGTGGGTATTCTCAGGCCTGTAGAACTTGTAGAGC	134148_12C	1	Dnmt1	9/9 (100%)	Found in BC053047, BC053047, BC048148, AF162282, I920185I15, I920185I15, X14805, NM_010066, AF175432, AF036007, AF036009
GGGCTAGCCACTTTGATGTTGAAAGTAAAGGCCTCG	134148_13C	1	Dnmt1	9/9 (100%)	Found in BC053047, BC053047, BC048148, AF162282, I920185I15, I920185I15, X14805, NM_010066, AF175432, AF036007, AF036009
ATACAAGATAGGCAGAACTTGTGCTTGTTGTCCTCG	134148_14C	1	Dnmt1	9/9 (100%)	Found in BC053047, BC053047, BC048148, AF162282, I920185I15, I920185I15, X14805, NM_010066, AF175432, AF036007, AF036009
CTCAGGGTCTGTGCCTCCCTCCATGGCCCAGTTTTC	134148_15C	1	Dnmt1	9/9 (100%)	Found in BC053047, BC053047, BC048148, AF162282, I920185I15, I920185I15, X14805, NM_010066, AF175432, AF036007, AF036009
TCCCACAGAGCTGTGACCCTGGCTAGATAGAGTGGT	134148_16C	1	Dnmt1	9/9 (100%)	Found in BC053047, BC053047, BC048148, AF162282, I920185I15, I920185I15, X14805, NM_010066, AF175432, AF036007, AF036009
AGTTCTATTCTCTTCAATCTTCATAGGCTGCCCAAG	134148_17C	1	Dnmt1	9/9 (100%)	Found in BC053047, BC053047, BC048148, AF162282, I920185I15, I920185I15, X14805, NM_010066, AF175432, AF036007, AF036009
ACCGCCAAGTTAGGACACCTCCTCTTGAGGCAAGCC	134148_18C	1	Dnmt1	10/10 (100%)	Found in BC053047, BC053047, BC048148, AF162282, I920185I15, I920185I15, X14805, NM_010066, AF175432, AF036007, F420007I15, F420007I15, AF036009
CTCAGGCTGCTGACAGACCTCACAGACACCACAGCG	134148_19C	1	Dnmt1	10/10 (100%)	Found in BC053047, BC053047, BC048148, AF162282, I920185I15, I920185I15, X14805, NM_010066, AF175432, AF036007, F420007I15, F420007I15, AF036009
ACGCGCCTTGTTGCTCGCCTCTGTCCCAGGGAGACA	134148_20C	1	Dnmt1	10/10 (100%)	Found in BC053047, BC053047, BC048148, AF162282, I920185I15, I920185I15, X14805, NM_010066, AF175432, AF036007, F420007I15, F420007I15, AF036009
AGAAGGAGGAACAGTGGTCTCAATCTTATTGATCAG	134148_21C	1	Dnmt1	10/10 (100%)	Found in BC053047, BC053047, BC048148, AF162282, I920185I15, I920185I15, X14805, NM_010066, AF175432, AF036007, F420007I15, F420007I15, AF036009
AAATGTATTCAGCAAATGCAGTGGAGAAGCCAATGA	134148_22C	1	Dnmt1	10/10 (100%)	Found in BC053047, BC053047, BC048148, AF162282, I920185I15, I920185I15, X14805, NM_010066, AF175432, AF036007, F420007I15, F420007I15, AF036009
TTTTGCCATTAATACCACCTTCCATAGATGGATTCT	134148_23C	1	Dnmt1	10/10 (100%)	Found in BC053047, BC053047, BC048148, AF162282, I920185I15, I920185I15, X14805, NM_010066, AF175432, AF036007, F420007I15, F420007I15, AF036009
CCGCGACTGCAGTACACACTGAAGGAAGTGAACCTA	134148_24C	1	Dnmt1	10/10 (100%)	Found in BC053047, BC053047, BC048148, AF162282, I920185I15, I920185I15, X14805, NM_010066, AF175432, AF036007, F420007I15, F420007I15, AF036009
CATCTGGGGTTCATCCACAGCATCCTCAGGGTGCTG	134148_25C	1	Dnmt1	10/10 (100%)	Found in BC053047, BC053047, BC048148, AF162282, I920185I15, I920185I15, X14805, NM_010066, AF175432, AF036007, F420007I15, F420007I15, AF036009
GCACTTTGGTGAGTTGATCTTCGGGATCACACTTTT	134148_26C	1	Dnmt1	10/10 (100%)	Found in BC053047, BC053047, BC048148, AF162282, I920185I15, I920185I15, X14805, NM_010066, AF175432, AF036007, F420007I15, F420007I15, AF036009
GCGGCTTTTCTCTCCGATCTGCTCTGAACGGGAACG	134148_27C	1	Dnmt1	10/10 (100%)	Found in BC053047, BC053047, BC048148, AF162282, I920185I15, I920185I15, X14805, NM_010066, AF175432, AF036007, F420007I15, F420007I15, AF036009
TTTTCGTCTCTTCTCCTCCCTCTCATCCTCGTCTCT	134148_28C	1	Dnmt1	11/11 (100%)	Found in BC053047, BC053047, BC048148, AF162282, I920185I15, I920185I15, X14805, NM_010066, AF175432, AF036007, F420007I15, F420007I15, 7420481E23, 7420481E23, AF036009
GGTCTCCGTTTGGCAGCTGGATCTCTGGGCTGGCTC	134148_29C	1	Dnmt1	11/11 (100%)	Found in BC053047, BC053047, BC048148, AF162282, I920185I15, I920185I15, X14805, NM_010066, AF175432, AF036007, F420007I15, F420007I15, 7420481E23, 7420481E23, AF036009
TCTGGAACTTCTTTTATCCTTTTTTCCGTCCTCGTC	134148_30C	1	Dnmt1	11/11 (100%)	Found in BC053047, BC053047, BC048148, AF162282, I920185I15, I920185I15, X14805, NM_010066, AF175432, AF036007, F420007I15, F420007I15, 7420481E23, 7420481E23, AF036009
TTGATTTCCGCCTCAATGACAGCTCTCTGGTGTGAC	134148_31A	1	Dnmt1	4/12 (33%)	Found in X14805, NM_010066, AF036007, AF036009
GATTTCCGCCTCAATGATAGCTCTCTGGTGTGACGT	134148_32A	1	Dnmt1	8/12 (66%)	Found in BC053047, BC053047, BC048148, AF162282, I920185I15, I920185I15, AF175432, F420007I15, F420007I15, 2810435J01, 2810435J01, 7420481E23, 7420481E23
ACTCCTGTTGTCATCTTCCTGTTCACATGGCTCTTC	134148_33C	1	Dnmt1	12/12 (100%)	Found in BC053047, BC053047, BC048148, AF162282, I920185I15, I920185I15, X14805, NM_010066, AF175432, AF036007, F420007I15, F420007I15, 2810435J01, 2810435J01, 7420481E23, 7420481E23, AF036009
ACAGCAGCTGCAGCACCACTCTCTGTGTCTACAACT	134148_34C	1	Dnmt1	12/12 (100%)	Found in BC053047, BC053047, BC048148, AF162282, I920185I15, I920185I15, X14805, NM_010066, AF175432, AF036007, F420007I15, F420007I15, 2810435J01, 2810435J01, 7420481E23, 7420481E23, AF036009
AACTCTGCGTTTCTTATCCTGGTCTCTCTCCTCTGC	134148_35C	1	Dnmt1	12/12 (100%)	Found in BC053047, BC053047, BC048148, AF162282, I920185I15, I920185I15, X14805, NM_010066, AF175432, AF036007, F420007I15, F420007I15, 2810435J01, 2810435J01, 7420481E23, 7420481E23, AF036009
GGTTTCCGTTTAGTGGGGCCCTTCGTGAAGTGAGCC	134148_36C	1	Dnmt1	12/12 (100%)	Found in BC053047, BC053047, BC048148, AF162282, I920185I15, I920185I15, X14805, NM_010066, AF175432, AF036007, F420007I15, F420007I15, 2810435J01, 2810435J01, 7420481E23, 7420481E23, AF036009
AACTAGGTGAAGTTTCAAAAAGGGTGTCACTGTCCG	134148_37A	1	Dnmt1	7/12 (58%)	Found in I920185I15, I920185I15, X14805, NM_010066, AF036007, 2810435J01, 2810435J01, 7420481E23, 7420481E23, AF036009
TAGGTGAAGTTTCAACTGCAGTATGTCTCGTGTCCT	134148_38A	1	Dnmt1	1/12 (8%)	Found in BC053047, BC053047
TAGGTGAAGTTTCAACTGAAAGGGTGTCACTGTCCG	134148_39A	1	Dnmt1	4/12 (33%)	Found in BC048148, AF162282, AF175432, F420007I15, F420007I15
TTTAGCCAGGTAGCCTTCCTCAGATAATTCCTCTTT	134148_40C	1	Dnmt1	13/13 (100%)	Found in BC053047, BC053047, BC048148, AF162282, I920185I15, I920185I15, X14805, NM_010066, AF175432, AF036007, F420007I15, F420007I15, 2810435J01, 2810435J01, 7420481E23, 7420481E23, U70051, AF036009
TTTCTCCCTCACACACTCCTTTTCTGTTAAGCCATC	134148_41C	1	Dnmt1	14/14 (100%)	Found in BC053047, BC053047, BC048148, AF162282, I920185I15, I920185I15, X14805, NM_010066, AF175432, AF036007, F420007I15, F420007I15, 2810435J01, 2810435J01, 7420481E23, 7420481E23, U70051, AF036009, X77486
CTTTCCAAGTCTTTGAGCCTGCCATCCCTCACTCCT	134148_42A	1	Dnmt1	3/14 (21%)	Found in AF175432, AF036009, X77486
CTTTCCAAGTCTTTGAGCCGCCTGCGGACATGGTCC	134148_43A	1	Dnmt1	9/14 (64%)	Found in BC053047, BC053047, BC048148, AF162282, I920185I15, I920185I15, X14805, NM_010066, F420007I15, F420007I15, 2810435J01, 2810435J01, U70051
TTTCCAAGTCTTTGAGCCTTTTGGAAGACACAAGCC	134148_44AOL	1	Dnmt1	2/14 (14%)	Found in AF036007, 7420481E23, 7420481E23
TGAGCCTTTGGAAGACAACAAGCCCAGCAGGTCCGT	134148_45AOL	1	Dnmt1	2/14 (14%)	Found in AF036007, 7420481E23, 7420481E23
AGATAGCACAGCAGAGGTCTGCAATGGGCACATAGC	151087_01A	1	Tollip	1/11 (9%)	Found in 6530441F20, 6530441F20
TGCAGACAGCAGGCATCCCTGCAATGGGCACATAGC	151087_02A	1	Tollip	10/11 (90%)	Found in BC062139, BC062139, 4931428G15, 4931428G15, NM_023764, 4922505P14, 4922505P14, B230117F21, B230117F21, C430003I18, C430003I18, C330017P21, C330017P21, AJ242971, BC053515, 4930403G24
CATGGCAGCTGGGAGGGACGTGTAGGACATGACCAG	151087_03C	1	Tollip	11/11 (100%)	Found in BC062139, BC062139, 4931428G15, 4931428G15, NM_023764, 4922505P14, 4922505P14, B230117F21, B230117F21, C430003I18, C430003I18, C330017P21, C330017P21, AJ242971, 6530441F20, 6530441F20, BC053515, 4930403G24
ATCCATGGAGAAGGCGCGCTCATCGAAGATCTCAAG	151087_04C	1	Tollip	11/11 (100%)	Found in BC062139, BC062139, 4931428G15, 4931428G15, NM_023764, 4922505P14, 4922505P14, B230117F21, B230117F21, C430003I18, C430003I18, C330017P21, C330017P21, AJ242971, 6530441F20, 6530441F20, BC053515, 4930403G24
ATTCTTTGCCAATTTTGCCTGTACCACAGTGATGCT	151087_05C	1	Tollip	11/11 (100%)	Found in BC062139, BC062139, 4931428G15, 4931428G15, NM_023764, 4922505P14, 4922505P14, B230117F21, B230117F21, C430003I18, C430003I18, C330017P21, C330017P21, AJ242971, 6530441F20, 6530441F20, BC053515, 4930403G24
GAGTTCACCAATGTACACCGGCCCGCGCTGCGTGCT	151087_06A	1	Tollip	9/11 (81%)	Found in BC062139, BC062139, 4931428G15, 4931428G15, NM_023764, 4922505P14, 4922505P14, B230117F21, B230117F21, C430003I18, C430003I18, C330017P21, C330017P21, AJ242971, 6530441F20, 6530441F20
GAGTTCACCAATGTACACCCTGGTACAGATATGATG	151087_07A	1	Tollip	1/11 (9%)	Found in 4930403G24
TCACCAATGTACACCTTCCGGCCCGCGCTGCGTGCT	151087_08A	1	Tollip	1/11 (9%)	Found in BC053515
ACACAGACACACACAACCCGATCGTACACGCTGAGA	151150_01A	1	Traf6	3/5 (60%)	Found in BC060705, BC060705, NM_009424, D84655
GCTCTGTTGTCAGTCGATCGATCGTACACGCTGAGA	151150_02A	1	Traf6	2/5 (40%)	Found in F630227K07, F630227K07, A530087L19, A530087L19
GCTCTGTTGTCAGTCGATCTGCTCAGGATCCCTCCT	151150_03A	1	Traf6	3/5 (60%)	Found in BC060705, BC060705, NM_009424, D84655
TTTCTCAAAATCAAATACCTTATGGATTTGATGATG	151150_04E	1	Traf6	1/5 (20%)	Found in A530087L19
CACTTGTGCCCTGCATCCCTTATGGATTTGATGATG	151150_05A	1	Traf6	4/5 (80%)	Found in BC060705, BC060705, NM_009424, D84655, F630227K07, F630227K07
ACAATGTACTTGATGATCCTCGAGATGTCTCAGTTC	151150_06C	1	Traf6	4/4 (100%)	Found in BC060705, BC060705, NM_009424, D84655, F630227K07, F630227K07
ACAGCTTTGATCATGGATCTCTTTCTCTTCATATGC	151150_07C	1	Traf6	4/4 (100%)	Found in BC060705, BC060705, NM_009424, D84655, F630227K07, F630227K07
ATCATAATGATTAGGCATCTGTTCTCTGATGAGGAT	151150_08C	1	Traf6	4/4 (100%)	Found in BC060705, BC060705, NM_009424, D84655, F630227K07, F630227K07
CAAGTGATTCCTCTGCATCTTTTCATGACAGCCAAA	151150_09C	1	Traf6	4/4 (100%)	Found in BC060705, BC060705, NM_009424, D84655, F630227K07, F630227K07
GCTGCAGTCCAGGAGAGCCTGTTGCAAAAGGCGGGG	157808_01A	1	Bcl9	1/2 (50%)	Found in M5C1050C12, M5C1050C12, M5C1050C12, M5C1050C12
GGGATTTAGGGGACTCACCTGTTGCAAAAGGCGGGG	157808_02I	1	Bcl9	1/2 (50%)	Found in 2810013J18
TGGGAGTCCCGGTGCTGCTTCGAGGGGAGCTGCGAG	157808_03A	1	Bcl9	1/2 (50%)	Found in 2810013J18
ATGACACCCAGACAGACGTTCGAGGGGAGCTGCGAG	157808_04A	1	Bcl9	1/2 (50%)	Found in M5C1050C12, M5C1050C12, M5C1050C12, M5C1050C12
CTGCAGCAGCACCAGGATCTCCTCCACCTCAGCCCA	157808_05C	1	Bcl9	2/2 (100%)	Found in M5C1050C12, M5C1050C12, M5C1050C12, M5C1050C12, 2810013J18
GAACTGAGCTGGTGAGACCACAGGTATGCGTCCAGT	157808_06C	1	Bcl9	2/2 (100%)	Found in M5C1050C12, M5C1050C12, M5C1050C12, M5C1050C12, 2810013J18
GCAAGGTGGATCTGTGATCTGGGTCAGCTGCGCAGC	157808_07C	1	Bcl9	2/2 (100%)	Found in M5C1050C12, M5C1050C12, M5C1050C12, M5C1050C12, 2810013J18
CTTCGCCTCCAGAGGCACATTGCTGGGGGCCGGGTC	157808_08C	1	Bcl9	2/2 (100%)	Found in M5C1050C12, M5C1050C12, M5C1050C12, M5C1050C12, 2810013J18
CACCATCTCCAGTGCGGACTGATCTGCCCGTAAAGC	157808_09C	1	Bcl9	2/2 (100%)	Found in M5C1050C12, M5C1050C12, M5C1050C12, M5C1050C12, 2810013J18
TCCTGAAGCGCAGATTTCCCACGTAACTTAGTGGCA	157808_10C	1	Bcl9	1/1 (100%)	Found in M5C1050C12, M5C1050C12, M5C1050C12, M5C1050C12
TGGTAAGTTTCCGATGACTTGCCATTCCCGCACAGG	157808_11C	1	Bcl9	1/1 (100%)	Found in M5C1050C12, M5C1050C12, M5C1050C12, M5C1050C12
GACAGCGCCGGACATTGGCTGGCTGCCCCAGGGAAC	157808_12A	1	Bcl9	1/12 (8%)	Found in M5C1050C12, M5C1050C12, M5C1050C12, M5C1050C12
TGCACCCTCCCAACTAACCCTTCTTCCTGAGGCCTG	157808_13A	1	Bcl9	1/10 (10%)	Found in A230101C01, A230101C01
TGGGGAGACCAGGGCCACCCTTCTTCCTGAGGCCTG	157808_14I	1	Bcl9	8/10 (80%)	Found in AB093282, AF178636, 6330565K05, BC060603, BC065105, AF178637, BC004003, NM_013931
AAAAGGGGATGGACGAACCTGGCTGCCCCAGGGAAC	157808_15E	1	Bcl9	10/12 (83%)	Found in AB093282, AF178636, 6330565K05, AF262046, BC060603, BC065105, AB005662, AF178637, BC004003, NM_013931
CATCATCCTCTCCGTCTCCGATACGGAAGTCAATGT	157808_16C	1	Bcl9	15/15 (100%)	Found in M5C1050C12, M5C1050C12, M5C1050C12, M5C1050C12, AF178637, NM_013931, AB043124, AF262046, AB043125, AF178636, BC060603, AB043123, AB093282, AB005662, BC065105, A230101C01, A230101C01, 6330565K05, 6330565K05, BC004003
GAGTGGCCAGCACATTTCCTGGCACAGAGACAAAGA	157808_17C	1	Bcl9	15/15 (100%)	Found in M5C1050C12, M5C1050C12, M5C1050C12, M5C1050C12, AF178637, NM_013931, AB043124, AF262046, AB043125, AF178636, BC060603, AB043123, AB093282, AB005662, BC065105, A230101C01, A230101C01, 6330565K05, 6330565K05, BC004003
TTGGGGATGTCTTGTTGGCTCGGAGCCCTAGGAGCT	157808_18C	1	Bcl9	14/14 (100%)	Found in M5C1050C12, M5C1050C12, M5C1050C12, M5C1050C12, AF178637, NM_013931, AB043124, AF262046, AB043125, AF178636, BC060603, AB043123, AB093282, AB005662, BC065105, A230101C01, A230101C01, 6330565K05, 6330565K05
CTCGATGCAGGACCACAGTCTCAGTCAAGGGGATGG	157808_19C	1	Bcl9	14/14 (100%)	Found in M5C1050C12, M5C1050C12, M5C1050C12, M5C1050C12, AF178637, NM_013931, AB043124, AF262046, AB043125, AF178636, BC060603, AB043123, AB093282, AB005662, BC065105, A230101C01, A230101C01, 6330565K05, 6330565K05
AGCCCAGCTTGCCGGTTCCTAGCATCTTGCTAACAT	157808_20C	1	Bcl9	14/14 (100%)	Found in M5C1050C12, M5C1050C12, M5C1050C12, M5C1050C12, AF178637, NM_013931, AB043124, AF262046, AB043125, AF178636, BC060603, AB043123, AB093282, AB005662, BC065105, A230101C01, A230101C01, 6330565K05, 6330565K05
GTGGGCATCAAATGATTTCTCAATCTGCATTGTCTT	157808_21C	1	Bcl9	14/14 (100%)	Found in M5C1050C12, M5C1050C12, M5C1050C12, M5C1050C12, AF178637, NM_013931, AB043124, AF262046, AB043125, AF178636, BC060603, AB043123, AB093282, AB005662, BC065105, A230101C01, A230101C01, 6330565K05, 6330565K05
TCAGGTCCCACTGGCCATCCTCTCCACGATGGAAGA	157808_22C	1	Bcl9	14/14 (100%)	Found in M5C1050C12, M5C1050C12, M5C1050C12, M5C1050C12, AF178637, NM_013931, AB043124, AF262046, AB043125, AF178636, BC060603, AB043123, AB093282, AB005662, BC065105, A230101C01, A230101C01, 6330565K05, 6330565K05
ACTCGGCCTTTGACATGCACCAGGCTCAGCACAGAG	157808_23C	1	Bcl9	14/14 (100%)	Found in M5C1050C12, M5C1050C12, M5C1050C12, M5C1050C12, AF178637, NM_013931, AB043124, AF262046, AB043125, AF178636, BC060603, AB043123, AB093282, AB005662, BC065105, A230101C01, A230101C01, 6330565K05, 6330565K05
GCTGAATGCACATAGAGCCAGCCATTCTGGGCTCCT	157808_24C	1	Bcl9	14/14 (100%)	Found in M5C1050C12, M5C1050C12, M5C1050C12, M5C1050C12, AF178637, NM_013931, AB043124, AF262046, AB043125, AF178636, BC060603, AB043123, AB093282, AB005662, BC065105, A230101C01, A230101C01, 6330565K05, 6330565K05
GACTCTGACCCATTCTCACTGGCAGGCTGGGTGCTG	157808_25C	1	Bcl9	14/14 (100%)	Found in M5C1050C12, M5C1050C12, M5C1050C12, M5C1050C12, AF178637, NM_013931, AB043124, AF262046, AB043125, AF178636, BC060603, AB043123, AB093282, AB005662, BC065105, A230101C01, A230101C01, 6330565K05, 6330565K05
CAGTGGTCGCCACATCCCCCTGCCCCTTGTCCAGTA	157808_26C	1	Bcl9	13/13 (100%)	Found in M5C1050C12, M5C1050C12, M5C1050C12, M5C1050C12, AF178637, NM_013931, AB043124, AF262046, AB043125, AF178636, BC060603, AB043123, AB093282, AB005662, BC065105, A230101C01, A230101C01
AGTCACTGTCACTGGCCGCAGGAATGCTGGAGATAC	157808_27C	1	Bcl9	13/13 (100%)	Found in M5C1050C12, M5C1050C12, M5C1050C12, M5C1050C12, AF178637, NM_013931, AB043124, AF262046, AB043125, AF178636, BC060603, AB043123, AB093282, AB005662, BC065105, A230101C01, A230101C01
CTCAGGGGTTTCCTTTGCCTTCTTCTTCTCAGGTGA	157808_28C	1	Bcl9	13/13 (100%)	Found in M5C1050C12, M5C1050C12, M5C1050C12, M5C1050C12, AF178637, NM_013931, AB043124, AF262046, AB043125, AF178636, BC060603, AB043123, AB093282, AB005662, BC065105, A230101C01, A230101C01
ACCAGCAGCACACCACAGCTTTGTCGAAGGGTCCTT	157808_29C	1	Bcl9	12/12 (100%)	Found in M5C1050C12, M5C1050C12, M5C1050C12, M5C1050C12, AF178637, NM_013931, AB043124, AF262046, AB043125, AF178636, BC060603, AB043123, AB093282, AB005662, BC065105
GCCTCCATTGGGGCTCAGCTGCTTGTACTTGGCAGG	157808_30C	1	Bcl9	12/12 (100%)	Found in M5C1050C12, M5C1050C12, M5C1050C12, M5C1050C12, AF178637, NM_013931, AB043124, AF262046, AB043125, AF178636, BC060603, AB043123, AB093282, AB005662, BC065105
GCAGAAGAGGTGCAGTCATCATCAGGGAAGAACTCC	157808_31C	1	Bcl9	12/12 (100%)	Found in M5C1050C12, M5C1050C12, M5C1050C12, M5C1050C12, AF178637, NM_013931, AB043124, AF262046, AB043125, AF178636, BC060603, AB043123, AB093282, AB005662, BC065105
CTGAAGAGGCGACTAAAGAACTGCCAGATGGTGGAC	157808_32C	1	Bcl9	12/12 (100%)	Found in M5C1050C12, M5C1050C12, M5C1050C12, M5C1050C12, AF178637, NM_013931, AB043124, AF262046, AB043125, AF178636, BC060603, AB043123, AB093282, AB005662, BC065105
GGGTGTTCCCTTGATGCTCTGATCATTTCAGTCCAC	157808_33C	1	Bcl9	12/12 (100%)	Found in M5C1050C12, M5C1050C12, M5C1050C12, M5C1050C12, AF178637, NM_013931, AB043124, AF262046, AB043125, AF178636, BC060603, AB043123, AB093282, AB005662, BC065105
GGCCATGGGGATTTTGTCCAATTCTGTACAGAGATA	157808_34A	1	Bcl9	11/12 (91%)	Found in M5C1050C12, M5C1050C12, M5C1050C12, M5C1050C12, AF178637, NM_013931, AB043124, AF262046, AB043125, BC060603, AB043123, AB093282, AB005662, BC065105
GGCCATGGGGATTTTGTCATCCTCCACCTCTTCTCT	157808_35A	1	Bcl9	1/12 (8%)	Found in AF178636
ACTGCCTCTGACTTGACTCTCTTCAGTTCTTCTTCA	157808_36C	1	Bcl9	12/12 (100%)	Found in M5C1050C12, M5C1050C12, M5C1050C12, M5C1050C12, AF178637, NM_013931, AB043124, AF262046, AB043125, AF178636, BC060603, AB043123, AB093282, AB005662, BC065105
ACTACATTTAAAGCATTTTTTGTCTCTAGAAGCTGT	157808_37C	1	Bcl9	12/12 (100%)	Found in M5C1050C12, M5C1050C12, M5C1050C12, M5C1050C12, AF178637, NM_013931, AB043124, AF262046, AB043125, AF178636, BC060603, AB043123, AB093282, AB005662, BC065105
CCACTTCTTTGCCCATTCCAAAAAAATCATCGCGCA	157808_38AOL	1	Bcl9	10/12 (83%)	Found in M5C1050C12, M5C1050C12, M5C1050C12, M5C1050C12, AF178637, NM_013931, AB043124, AF262046, AB043125, BC060603, AB043123, AB093282, AB005662
CTTTGCCCATTCCTGAAAACTTACCTAGGAGATCAG	157808_39A	1	Bcl9	2/12 (16%)	Found in AF178636, BC065105
CAAAAAAATCATCGCGCACTGAAAACTCCCCTAGGA	157808_40AOLOL	1	Bcl9	10/12 (83%)	Found in M5C1050C12, M5C1050C12, M5C1050C12, M5C1050C12, AF178637, NM_013931, AB043124, AF262046, AB043125, BC060603, AB043123, AB093282, AB005662
CGCGCATGAAAACTCCCCCTAGGAGATCAGCTCCCT	157808_41AOL	1	Bcl9	10/12 (83%)	Found in M5C1050C12, M5C1050C12, M5C1050C12, M5C1050C12, AF178637, NM_013931, AB043124, AF262046, AB043125, BC060603, AB043123, AB093282, AB005662
ACAATTCCCTGGGTTGGGCTGCTTCCTGTGCGCTCC	157808_42C	1	Bcl9	12/12 (100%)	Found in M5C1050C12, M5C1050C12, M5C1050C12, M5C1050C12, AF178637, NM_013931, AB043124, AF262046, AB043125, AF178636, BC060603, AB043123, AB093282, AB005662, BC065105
CGTCACTGCTGCCCATGCCGATACTGACGTTCCGCA	157808_43C	1	Bcl9	12/12 (100%)	Found in M5C1050C12, M5C1050C12, M5C1050C12, M5C1050C12, AF178637, NM_013931, AB043124, AF262046, AB043125, AF178636, BC060603, AB043123, AB093282, AB005662, BC065105
CATCTCATCATTTGGACACTGGTAGCTGGAGCTGGA	157808_44A	1	Bcl9	7/13 (53%)	Found in M5C1050C12, M5C1050C12, M5C1050C12, M5C1050C12, AF178637, NM_013931, AB043124, AF262046, AB043125, AF178636
CATCTCATCATTTGGACACATGCCATCAGCCAGGGG	157808_45A	1	Bcl9	5/13 (38%)	Found in BC060603, AB043123, AB093282, AB005662, BC065105
CACACACGGCTACAAAACCTGGTAGCTGGAGCTGGA	157808_46E	1	Bcl9	1/13 (7%)	Found in 9530077J01
CCCCATCTGTGCACGTACCATGCCATCAGCCAGGGG	157808_47E	1	Bcl9	1/13 (7%)	Found in 9530077J01
GAGGTGGGACGCTCCTTCCTCCGCCCGGGCAGGCTG	157808_48A	1	Bcl9	2/13 (15%)	Found in AB043125, AB005662
GTGGGACGCTCCTTCCTGCTTTTCCTCCACGACTGG	157808_49A	1	Bcl9	2/13 (15%)	Found in BC060603, AB043123
GTGGGACGCTCCTTCCTGCTCCGCCCGGGCAGGCTG	157808_50A	1	Bcl9	9/13 (69%)	Found in M5C1050C12, M5C1050C12, M5C1050C12, M5C1050C12, AF178637, NM_013931, AB043124, AF262046, AF178636, AB093282, BC065105, 9530077J01, 9530077J01
CTCCACGACTGGCGAGGACTCCGCCCGGGCAGGCTG	157808_51A	1	Bcl9	2/13 (15%)	Found in BC060603, AB043123
CACATAGGTCTGGATCATCTCTGTGTGCCGCTGGTG	157808_52C	1	Bcl9	13/13 (100%)	Found in M5C1050C12, M5C1050C12, M5C1050C12, M5C1050C12, AF178637, NM_013931, AB043124, AF262046, AB043125, AF178636, BC060603, AB043123, AB093282, AB005662, BC065105, 9530077J01, 9530077J01
GTTCCTCCAGTCGGGAAATCTGATCTGCATAGTTTT	157808_53A	1	Bcl9	12/13 (92%)	Found in M5C1050C12, M5C1050C12, M5C1050C12, M5C1050C12, AF178637, NM_013931, AB043124, AF262046, AB043125, AF178636, BC060603, AB043123, AB093282, AB005662, BC065105
CTTCTGCTAGCTACTTACTCTGATCTGCATAGTTTT	157808_54E	1	Bcl9	1/13 (7%)	Found in A730099C06
TTCAAATTCGATGAATTTCTCCTCGGCCTGTTTGCG	157808_55C	1	Bcl9	13/13 (100%)	Found in M5C1050C12, M5C1050C12, M5C1050C12, M5C1050C12, AF178637, NM_013931, AB043124, AF262046, AB043125, AF178636, BC060603, AB043123, AB093282, AB005662, BC065105, A730099C06
GAGTGATTGGCATGGTGGCTTTGCTGCAGGAGCGAT	161134_01A	1	Rps18	8/9 (88%)	Found in F830003A05, F830003A05, F830003A05, F830003A05, I830045A10, I830045A10, I830047K22, I830047K22, F830212B19, F830212B19, M21065, NM_008390, I830054H14, I830054H14, I830169H11, I830169H11
GAGTGATTGGCATGGTGGCTGTGGCACCTCCTCCCG	161134_02A	1	Rps18	1/9 (11%)	Found in BC003821
CTGGAAGATCATCTCTTCTTTATTGATCCAGATCAG	161134_03C	1	Rps18	9/9 (100%)	Found in F830003A05, F830003A05, F830003A05, F830003A05, I830045A10, I830045A10, I830047K22, I830047K22, F830212B19, F830212B19, BC003821, M21065, NM_008390, I830054H14, I830054H14, I830169H11, I830169H11
CTCCTGCTTTGTATCGGCCTGTGTGAATGGCCCAGC	161134_04C	1	Rps18	9/9 (100%)	Found in F830003A05, F830003A05, F830003A05, F830003A05, I830045A10, I830045A10, I830047K22, I830047K22, F830212B19, F830212B19, BC003821, M21065, NM_008390, I830054H14, I830054H14, I830169H11, I830169H11
TGGACTTGGACTTTCTCTCTTTCCTCTGGTTCCTGG	161134_05C	1	Rps18	9/9 (100%)	Found in F830003A05, F830003A05, F830003A05, F830003A05, I830045A10, I830045A10, I830047K22, I830047K22, F830212B19, F830212B19, BC003821, M21065, NM_008390, I830054H14, I830054H14, I830169H11, I830169H11
GCTAACATCTCCACACAGCTTCCTCTTGGTTTTGCT	161134_06C	1	Rps18	9/9 (100%)	Found in F830003A05, F830003A05, F830003A05, F830003A05, I830045A10, I830045A10, I830047K22, I830047K22, F830212B19, F830212B19, BC003821, M21065, NM_008390, I830054H14, I830054H14, I830169H11, I830169H11
CGACACACGGTGACAGTGCTGGAGTTATGTCCCTTT	161134_07C	1	Rps18	9/9 (100%)	Found in F830003A05, F830003A05, F830003A05, F830003A05, I830045A10, I830045A10, I830047K22, I830047K22, F830212B19, F830212B19, BC003821, M21065, NM_008390, I830054H14, I830054H14, I830169H11, I830169H11
CATCCTCGTCTGTTGCGGCTTCGGAGGTGGAAGGCA	161134_08C	1	Rps18	9/9 (100%)	Found in F830003A05, F830003A05, F830003A05, F830003A05, I830045A10, I830045A10, I830047K22, I830047K22, F830212B19, F830212B19, BC003821, M21065, NM_008390, I830054H14, I830054H14, I830169H11, I830169H11
CTCAGACTGTTCAAAGAGCTTCATAAGGTCTTCGGC	161134_09C	1	Rps18	9/9 (100%)	Found in F830003A05, F830003A05, F830003A05, F830003A05, I830045A10, I830045A10, I830047K22, I830047K22, F830212B19, F830212B19, BC003821, M21065, NM_008390, I830054H14, I830054H14, I830169H11, I830169H11
TGCCTATCCCAATGTCCCCTCGAGGGCTGTCAATCT	161134_10A	1	Rps18	7/9 (77%)	Found in F830003A05, F830003A05, F830003A05, F830003A05, I830045A10, I830045A10, I830047K22, I830047K22, F830212B19, F830212B19, BC003821, M21065, NM_008390
CTCCCATCAGGAGGTTTCCTCGAGGGCTGTCAATCT	161134_11A	1	Rps18	2/9 (22%)	Found in I830054H14, I830054H14, I830169H11, I830169H11
TTTTCCTTTTGGATTTTCCTTTGGTCTGAGGCAAGC	168130_01C	1	Map2k3	14/14 (100%)	Found in 2010006P04, 2010006P04, 2010006P04, 2010006P04, 2510027C03, 2510027C03, G530126D04, G530126D04, I420019A08, I420019A08, NM_008928, G930040E06, G930040E06, 4930449K01, 4930449K01, I530014F17, I530014F17, G830025M01, G830025M01, I1C0040H20, I1C0040H20, I920046I18, I920046I18, D87115, BC007467, E130012N15
TCCAGGTTCCGGGGGGGTACAGGTGGCTTGGACACG	168130_02A	1	Map2k3	1/15 (6%)	Found in X93150
TCCAGGTTCCGGGGGGGTGTGGGGTTGGACACAGGT	168130_03A	1	Map2k3	14/15 (93%)	Found in 2010006P04, 2010006P04, 2010006P04, 2010006P04, 2510027C03, 2510027C03, G530126D04, G530126D04, I420019A08, I420019A08, NM_008928, G930040E06, G930040E06, 4930449K01, 4930449K01, I530014F17, I530014F17, G830025M01, G830025M01, I1C0040H20, I1C0040H20, I920046I18, I920046I18, D87115, BC007467, E130012N15
AGCCTCCACTTCGAAGTTTCTGTCTCCGATAGTGAT	168130_04C	1	Map2k3	15/15 (100%)	Found in 2010006P04, 2010006P04, 2010006P04, 2010006P04, 2510027C03, 2510027C03, G530126D04, G530126D04, I420019A08, I420019A08, NM_008928, G930040E06, G930040E06, 4930449K01, 4930449K01, I530014F17, I530014F17, G830025M01, G830025M01, I1C0040H20, I1C0040H20, I920046I18, I920046I18, D87115, X93150, BC007467, E130012N15
CACTGTGGCCCGGATGCGCTTGACAGCCATGATGGT	168130_05C	1	Map2k3	15/15 (100%)	Found in 2010006P04, 2010006P04, 2010006P04, 2010006P04, 2510027C03, 2510027C03, G530126D04, G530126D04, I420019A08, I420019A08, NM_008928, G930040E06, G930040E06, 4930449K01, 4930449K01, I530014F17, I530014F17, G830025M01, G830025M01, I1C0040H20, I1C0040H20, I920046I18, I920046I18, D87115, X93150, BC007467, E130012N15
GCAGATCCATACATCCCCCTCTCTGAAGAGGGCACC	168130_06C	1	Map2k3	15/15 (100%)	Found in 2010006P04, 2010006P04, 2010006P04, 2010006P04, 2510027C03, 2510027C03, G530126D04, G530126D04, I420019A08, I420019A08, NM_008928, G930040E06, G930040E06, 4930449K01, 4930449K01, I530014F17, I530014F17, G830025M01, G830025M01, I1C0040H20, I1C0040H20, I920046I18, I920046I18, D87115, X93150, BC007467, E130012N15
CTCCAGGGCCCGCACGATAGACACAGCGATCTCCCC	168130_07A	1	Map2k3	14/15 (93%)	Found in 2010006P04, 2010006P04, 2010006P04, 2010006P04, 2510027C03, 2510027C03, G530126D04, G530126D04, I420019A08, I420019A08, NM_008928, G930040E06, G930040E06, 4930449K01, 4930449K01, I530014F17, I530014F17, G830025M01, G830025M01, I1C0040H20, I1C0040H20, I920046I18, I920046I18, D87115, X93150, E130012N15
CATTGGATGGCTTCACATAGACACAGCGATCTCCCC	168130_08A	1	Map2k3	1/15 (6%)	Found in BC007467
CATTGGATGGCTTCACATCTCTGTGGATCACAGACA	168130_09A	1	Map2k3	14/15 (93%)	Found in 2010006P04, 2010006P04, 2010006P04, 2010006P04, 2510027C03, 2510027C03, G530126D04, G530126D04, I420019A08, I420019A08, NM_008928, G930040E06, G930040E06, 4930449K01, 4930449K01, I530014F17, I530014F17, G830025M01, G830025M01, I1C0040H20, I1C0040H20, I920046I18, I920046I18, D87115, X93150, E130012N15
AGGGTTGATCCTCTCAGGGGCCATGTAAGGCTTGCA	168130_10C	1	Map2k3	15/15 (100%)	Found in 2010006P04, 2010006P04, 2010006P04, 2010006P04, 2510027C03, 2510027C03, G530126D04, G530126D04, I420019A08, I420019A08, NM_008928, G930040E06, G930040E06, 4930449K01, 4930449K01, I530014F17, I530014F17, G830025M01, G830025M01, I1C0040H20, I1C0040H20, I920046I18, I920046I18, D87115, X93150, BC007467, E130012N15
GCCCAGCCCCAGACGTACCATGGTGATGCCGAGGCT	168130_11E	1	Map2k3	1/15 (6%)	Found in E130012N15
CAGAATGGCCATCTCGATCATGGTGATGCCGAGGCT	168130_12A	1	Map2k3	14/15 (93%)	Found in 2010006P04, 2010006P04, 2010006P04, 2010006P04, 2510027C03, 2510027C03, G530126D04, G530126D04, I420019A08, I420019A08, NM_008928, G930040E06, G930040E06, 4930449K01, 4930449K01, I530014F17, I530014F17, G830025M01, G830025M01, I1C0040H20, I1C0040H20, I920046I18, I920046I18, D87115, X93150, BC007467
GCAGGGTTCTTCCTTAGGCACTGGCTAGTGAAGTCC	168130_13C	1	Map2k3	14/14 (100%)	Found in 2010006P04, 2010006P04, 2010006P04, 2010006P04, 2510027C03, 2510027C03, G530126D04, G530126D04, I420019A08, I420019A08, NM_008928, G930040E06, G930040E06, 4930449K01, 4930449K01, I530014F17, I530014F17, G830025M01, G830025M01, I1C0040H20, I1C0040H20, I920046I18, I920046I18, D87115, X93150, BC007467
GGTGAAGAATGGGTGTTCCATCAGCTCCAGGTAGCT	168130_14C	1	Map2k3	14/14 (100%)	Found in 2010006P04, 2010006P04, 2010006P04, 2010006P04, 2510027C03, 2510027C03, G530126D04, G530126D04, I420019A08, I420019A08, NM_008928, G930040E06, G930040E06, 4930449K01, 4930449K01, I530014F17, I530014F17, G830025M01, G830025M01, I1C0040H20, I1C0040H20, I920046I18, I920046I18, D87115, X93150, BC007467
CCAGAAATTTCTCCAAGGCCGCCATTTCCGAGCTCC	168238_01C	1	Hat1	10/10 (100%)	Found in 4930521C09, 4930521C09, 4930521C09, 4930521C09, A630030O17, A630030O17, NM_026115, 2410071B14, 2410071B14, 3230401O16, 3230401O16, I920183B15, I920183B15, E430029A22, E430029A22, 6330599N20, 6330599N20, BC055460, 9930012L11
GATCTTCAGGAAAACGAACTAGTTTCAGCTCGATTG	168238_02C	1	Hat1	10/10 (100%)	Found in 4930521C09, 4930521C09, 4930521C09, 4930521C09, A630030O17, A630030O17, NM_026115, 2410071B14, 2410071B14, 3230401O16, 3230401O16, I920183B15, I920183B15, E430029A22, E430029A22, 6330599N20, 6330599N20, BC055460, 9930012L11
TAACCGAAAGCAGTTTCATCATCCCCAAAGAGCTGA	168238_03C	1	Hat1	11/11 (100%)	Found in 4930521C09, 4930521C09, 4930521C09, 4930521C09, A630030O17, A630030O17, NM_026115, 2410071B14, 2410071B14, 3230401O16, 3230401O16, I920183B15, I920183B15, E430029A22, E430029A22, 6330599N20, 6330599N20, BC055460, 9930012L11, BC038262
GCCTTCAACATCATCTGCCTCCACACAATCAAAGTT	168238_04C	1	Hat1	11/11 (100%)	Found in 4930521C09, 4930521C09, 4930521C09, 4930521C09, A630030O17, A630030O17, NM_026115, 2410071B14, 2410071B14, 3230401O16, 3230401O16, I920183B15, I920183B15, E430029A22, E430029A22, 6330599N20, 6330599N20, BC055460, 9930012L11, BC038262
TCTACATGTCATGTCAGCCTTGTGGATCTGGAAAGT	168238_05C	1	Hat1	11/11 (100%)	Found in 4930521C09, 4930521C09, 4930521C09, 4930521C09, A630030O17, A630030O17, NM_026115, 2410071B14, 2410071B14, 3230401O16, 3230401O16, I920183B15, I920183B15, E430029A22, E430029A22, 6330599N20, 6330599N20, BC055460, 9930012L11, BC038262
TTATTATACTTCTCAAATACTAGAAAGTAGTGCCAT	168238_06C	1	Hat1	11/11 (100%)	Found in 4930521C09, 4930521C09, 4930521C09, 4930521C09, A630030O17, A630030O17, NM_026115, 2410071B14, 2410071B14, 3230401O16, 3230401O16, I920183B15, I920183B15, E430029A22, E430029A22, 6330599N20, 6330599N20, BC055460, 9930012L11, BC038262
GTCAGTATCAGCATCTGACTTACACGTGGCCGGGTT	168238_07C	1	Hat1	11/11 (100%)	Found in 4930521C09, 4930521C09, 4930521C09, 4930521C09, A630030O17, A630030O17, NM_026115, 2410071B14, 2410071B14, 3230401O16, 3230401O16, I920183B15, I920183B15, E430029A22, E430029A22, 6330599N20, 6330599N20, BC055460, 9930012L11, BC038262
ACATAAAATTTTACATACCTGTAATATCAAGAACTG	168238_08E	1	Hat1	1/11 (9%)	Found in 9930012L11
TTCTGGACGGATCTTCCGCTGTAATATCAAGAACTG	168238_09A	1	Hat1	10/11 (90%)	Found in 4930521C09, 4930521C09, 4930521C09, 4930521C09, A630030O17, A630030O17, NM_026115, 2410071B14, 2410071B14, 3230401O16, 3230401O16, I920183B15, I920183B15, E430029A22, E430029A22, 6330599N20, 6330599N20, BC055460, BC038262
AACCCTTCTAGCATGTTGCTTATTTATTTTGAACAT	168238_10C	1	Hat1	10/10 (100%)	Found in 4930521C09, 4930521C09, 4930521C09, 4930521C09, A630030O17, A630030O17, NM_026115, 2410071B14, 2410071B14, 3230401O16, 3230401O16, I920183B15, I920183B15, E430029A22, E430029A22, 6330599N20, 6330599N20, BC055460, BC038262
AAGATCCCTCTGCTTTTTCTTGTAAGGGCTAATTAG	168238_11C	1	Hat1	10/10 (100%)	Found in 4930521C09, 4930521C09, 4930521C09, 4930521C09, A630030O17, A630030O17, NM_026115, 2410071B14, 2410071B14, 3230401O16, 3230401O16, I920183B15, I920183B15, E430029A22, E430029A22, 6330599N20, 6330599N20, BC055460, BC038262
AGATTATCATAAGCAGAGCAAACCATGCCGTAGGCG	168363_01C	1	Mapk1	9/9 (100%)	Found in 3632449K21, 3632449K21, 3632449K21, 3632449K21, 9530028C02, 9530028C02, NM_011949, BC058258, E430001A15, E430001A15, C130036G24, C130036G24, D10939, X58712, 7120455B15, 7120455B15
AGGTCCTGTACTATATATACATCTTTCATTTGCTCA	168363_02C	1	Mapk1	9/9 (100%)	Found in 3632449K21, 3632449K21, 3632449K21, 3632449K21, 9530028C02, 9530028C02, NM_011949, BC058258, E430001A15, E430001A15, C130036G24, C130036G24, D10939, X58712, 7120455B15, 7120455B15
AAGGCCAAAGTCACAGATCTTGAGATCACAAGTGGT	168363_03C	1	Mapk1	9/9 (100%)	Found in 3632449K21, 3632449K21, 3632449K21, 3632449K21, 9530028C02, 9530028C02, NM_011949, BC058258, E430001A15, E430001A15, C130036G24, C130036G24, D10939, X58712, 7120455B15, 7120455B15
AATGGACTTGGTATAACCCTTGGAATTCAACATAAT	168363_04C	1	Mapk1	9/9 (100%)	Found in 3632449K21, 3632449K21, 3632449K21, 3632449K21, 9530028C02, 9530028C02, NM_011949, BC058258, E430001A15, E430001A15, C130036G24, C130036G24, D10939, X58712, 7120455B15, 7120455B15
ATGGAGATCCAAGAATACCCAGGATGTGATTCAGCT	168363_05C	1	Mapk1	9/9 (100%)	Found in 3632449K21, 3632449K21, 3632449K21, 3632449K21, 9530028C02, 9530028C02, NM_011949, BC058258, E430001A15, E430001A15, C130036G24, C130036G24, D10939, X58712, 7120455B15, 7120455B15
AGCTTTTAAATTTATTATACAATTCAGATCTTCCTG	168363_06I	1	Mapk1	9/10 (90%)	Found in E430001A15, NM_011949, D10939, X58712, BC058258, C130036G24, 3632449K21, 9530028C02, BC006708
AGAAAGCAAATAGTTTCTACAATTCAGATCTTCCTG	168363_07A	1	Mapk1	1/10 (10%)	Found in 7120455B15, 7120455B15
TATCCAGTAAATCCAGAGCTTTGGAGTCAGCATTTG	168363_08C	1	Mapk1	10/10 (100%)	Found in 3632449K21, 3632449K21, 3632449K21, 3632449K21, 9530028C02, 9530028C02, NM_011949, BC058258, E430001A15, E430001A15, C130036G24, C130036G24, D10939, X58712, 7120455B15, 7120455B15, BC006708
TGGCGCTTCAGCAATGGGCTCATCACTTGGGTCATA	168363_09C	1	Mapk1	10/10 (100%)	Found in 3632449K21, 3632449K21, 3632449K21, 3632449K21, 9530028C02, 9530028C02, NM_011949, BC058258, E430001A15, E430001A15, C130036G24, C130036G24, D10939, X58712, 7120455B15, 7120455B15, BC006708
AAGTTCTAGATACCTGACCAATTTAAGATCTGTATC	168363_10E	1	Mapk1	1/10 (10%)	Found in D10939
GTCCTCTGAGCCCTTGTCCAATTTAAGATCTGTATC	168363_11A	1	Mapk1	2/10 (20%)	Found in C130036G24, C130036G24, X58712
AGTTAAAGTTCTAGATACCTGACCAATTTAAGATCT	168363_12E	1	Mapk1	1/10 (10%)	Found in D10939
GTCCTCTGAGCCCTTGTCCTGACCAATTTAAGATCT	168363_13A	1	Mapk1	7/10 (70%)	Found in 3632449K21, 3632449K21, 3632449K21, 3632449K21, 9530028C02, 9530028C02, NM_011949, BC058258, E430001A15, E430001A15, 7120455B15, 7120455B15, BC006708
GCAGGGATTTGCTGACACCTTAGCACTGGGGCTACT	168363_14C	1	Mapk1	1/1 (100%)	Found in 1700056N10
CTTCACATCTTGGAGATCCTCGTGGTGGACATAAGC	174048_01C	1	Arhgef2	8/8 (100%)	Found in F630317L13, F630317L13, F630317L13, F630317L13, F630001N10, F630001N10, AF006603, NM_010413, BC041105, G370014M22, G370014M22, F630317B05, BC033428
ATAGCGACTGCAGTACACCTGATAGCAAGTCAGACA	174048_02C	1	Arhgef2	8/8 (100%)	Found in F630317L13, F630317L13, F630317L13, F630317L13, F630001N10, F630001N10, AF006603, NM_010413, BC041105, G370014M22, G370014M22, F630317B05, BC033428
CACAGCATAAAATACATCCTGGGTATTAAAGTCCCC	174048_03C	1	Arhgef2	8/8 (100%)	Found in F630317L13, F630317L13, F630317L13, F630317L13, F630001N10, F630001N10, AF006603, NM_010413, BC041105, G370014M22, G370014M22, F630317B05, BC033428
CTCAGAATCATGGGCTTCCTCTGCTTCTCTGCTTAG	174048_04C	1	Arhgef2	9/9 (100%)	Found in F630317L13, F630317L13, F630317L13, F630317L13, F630001N10, F630001N10, AF006603, NM_010413, BC041105, G370014M22, G370014M22, G370033L10, G370033L10, F630317B05, BC033428
CTTCCTTGTCTTCCATTTTCATCAACCGCAAACTGC	174048_05C	1	Arhgef2	9/9 (100%)	Found in F630317L13, F630317L13, F630317L13, F630317L13, F630001N10, F630001N10, AF006603, NM_010413, BC041105, G370014M22, G370014M22, G370033L10, G370033L10, F630317B05, BC033428
TGCCAAATTGTATCCACCCTCTAGAATAAGAATAAT	174048_06C	1	Arhgef2	9/9 (100%)	Found in F630317L13, F630317L13, F630317L13, F630317L13, F630001N10, F630001N10, AF006603, NM_010413, BC041105, G370014M22, G370014M22, G370033L10, G370033L10, F630317B05, BC033428
CACCAGTTCTGGGTTAAACTCATAGGCGATGGGAAG	174048_07C	1	Arhgef2	9/9 (100%)	Found in F630317L13, F630317L13, F630317L13, F630317L13, F630001N10, F630001N10, AF006603, NM_010413, BC041105, G370014M22, G370014M22, G370033L10, G370033L10, F630317B05, BC033428
AGGGACACGTATAATACACTAGGGTCATCCTCAAAT	174048_08C	1	Arhgef2	9/9 (100%)	Found in F630317L13, F630317L13, F630317L13, F630317L13, F630001N10, F630001N10, AF006603, NM_010413, BC041105, G370014M22, G370014M22, G370033L10, G370033L10, F630317B05, BC033428
CAATCCACGATTAGGATCCGCAGGGCACGTCCAGCA	174048_09C	1	Arhgef2	9/9 (100%)	Found in F630317L13, F630317L13, F630317L13, F630317L13, F630001N10, F630001N10, AF006603, NM_010413, BC041105, G370014M22, G370014M22, G370033L10, G370033L10, F630317B05, BC033428
TGCAATGCCATTTAGAACCTCTCCCGAGAGCACAGC	174048_10C	1	Arhgef2	9/9 (100%)	Found in F630317L13, F630317L13, F630317L13, F630317L13, F630001N10, F630001N10, AF006603, NM_010413, BC041105, G370014M22, G370014M22, G370033L10, G370033L10, F630317B05, BC033428
TGCTCCACGTACTCAGCACTGTGGCAGGTAAGGAGC	174048_11C	1	Arhgef2	9/9 (100%)	Found in F630317L13, F630317L13, F630317L13, F630317L13, F630001N10, F630001N10, AF006603, NM_010413, BC041105, G370014M22, G370014M22, G370033L10, G370033L10, F630317B05, BC033428
GGTGTCTCAGGGTGATGATTGTCCCAGAGGTTGCAG	174048_12C	1	Arhgef2	9/9 (100%)	Found in F630317L13, F630317L13, F630317L13, F630317L13, F630001N10, F630001N10, AF006603, NM_010413, BC041105, G370014M22, G370014M22, G370033L10, G370033L10, F630317B05, BC033428
CTTCCTCCTGGGTCTCAACTGATCTCTCCAGGACCT	174048_13C	1	Arhgef2	9/9 (100%)	Found in F630317L13, F630317L13, F630317L13, F630317L13, F630001N10, F630001N10, AF006603, NM_010413, BC041105, G370014M22, G370014M22, G370033L10, G370033L10, F630317B05, BC033428
TAGATGGAAGTCTGGGCGCTTGCACAAGGTACAACA	174048_14C	1	Arhgef2	9/9 (100%)	Found in F630317L13, F630317L13, F630317L13, F630317L13, F630001N10, F630001N10, AF006603, NM_010413, BC041105, G370014M22, G370014M22, G370033L10, G370033L10, F630317B05, BC033428
ACGGAGGTTATAGCCACCCTCCAGGGACAGAATCAA	174048_15A	1	Arhgef2	8/9 (88%)	Found in F630317L13, F630317L13, F630317L13, F630317L13, F630001N10, F630001N10, AF006603, NM_010413, BC041105, G370014M22, G370014M22, G370033L10, G370033L10, BC033428
TAACAGTGAGTTACTTACCTCCAGGGACAGAATCAA	174048_16I	1	Arhgef2	1/9 (11%)	Found in F630317B05
CGTGGCAGCCATCTCTCCCTTGGGGTCTCCGTGGAG	174048_17A	1	Arhgef2	7/9 (77%)	Found in F630317L13, F630317L13, F630317L13, F630317L13, F630001N10, F630001N10, AF006603, NM_010413, G370014M22, G370014M22, G370033L10, G370033L10, BC033428
CATCTCTCCCTGAAGGGACTTGGGGTCTCCGTGGAG	174048_18A	1	Arhgef2	1/9 (11%)	Found in BC041105
CCAGAGAACCTGCCCTACCTTGGGGTCTCCGTGGAG	174048_19I	1	Arhgef2	1/9 (11%)	Found in F630317B05
GACCAGTTGAGGCTGAAACTCCGAGGCAACTGGCAG	174048_20C	1	Arhgef2	9/9 (100%)	Found in F630317L13, F630317L13, F630317L13, F630317L13, F630001N10, F630001N10, AF006603, NM_010413, BC041105, G370014M22, G370014M22, G370033L10, G370033L10, F630317B05, BC033428
AGCGTCCCGCATGCCCGTCTGGTTCCAAGGTACATT	174048_21C	1	Arhgef2	9/9 (100%)	Found in F630317L13, F630317L13, F630317L13, F630317L13, F630001N10, F630001N10, AF006603, NM_010413, BC041105, G370014M22, G370014M22, G370033L10, G370033L10, F630317B05, BC033428
ATGGAGAAATAAAGGACACTGGGGTCCTGGTCGAAG	174048_22C	1	Arhgef2	8/8 (100%)	Found in F630317L13, F630317L13, F630317L13, F630317L13, F630001N10, F630001N10, AF006603, NM_010413, BC041105, G370014M22, G370014M22, G370033L10, G370033L10, F630317B05
CAGTCCACGATGAGAACCCTCTGAATGCGGTGCTTC	174048_23C	1	Arhgef2	8/8 (100%)	Found in F630317L13, F630317L13, F630317L13, F630317L13, F630001N10, F630001N10, AF006603, NM_010413, BC041105, G370014M22, G370014M22, G370033L10, G370033L10, F630317B05
GCATGGTGTCCAGGAGGCCTGATGACGGCCATGCCA	174048_24C	1	Arhgef2	8/8 (100%)	Found in F630317L13, F630317L13, F630317L13, F630317L13, F630001N10, F630001N10, AF006603, NM_010413, BC041105, G370014M22, G370014M22, G370033L10, G370033L10, F630317B05
GGCACAGGAATATGAGTTCGGATGCAGATACACTGA	174048_25C	1	Arhgef2	8/8 (100%)	Found in F630317L13, F630317L13, F630317L13, F630317L13, F630001N10, F630001N10, AF006603, NM_010413, BC041105, G370014M22, G370014M22, G370033L10, G370033L10, F630317B05
AGATCAATGTATTCCAGGCTGTGAACCAACATCAGC	174048_26C	1	Arhgef2	8/8 (100%)	Found in F630317L13, F630317L13, F630317L13, F630317L13, F630001N10, F630001N10, AF006603, NM_010413, BC041105, G370014M22, G370014M22, G370033L10, G370033L10, F630317B05
CTTCTCAGCGAACCGGGCCTGAAAGGACACACAGCG	174048_27C	1	Arhgef2	8/8 (100%)	Found in F630317L13, F630317L13, F630317L13, F630317L13, F630001N10, F630001N10, AF006603, NM_010413, BC041105, G370014M22, G370014M22, G370033L10, G370033L10, F630317B05
TCAGGGCTTTCAGGGAAGCTGTCATCCCAAAGGCAA	174048_28C	1	Arhgef2	8/8 (100%)	Found in F630317L13, F630317L13, F630317L13, F630317L13, F630001N10, F630001N10, AF006603, NM_010413, BC041105, G370014M22, G370014M22, G370033L10, G370033L10, F630317B05
TGTCTCAGGGTTCAGATCCAGCCCTTGAAGCCCCAC	174048_29C	1	Arhgef2	8/8 (100%)	Found in F630317L13, F630317L13, F630317L13, F630317L13, F630001N10, F630001N10, AF006603, NM_010413, BC041105, G370014M22, G370014M22, G370033L10, G370033L10, F630317B05
CTTCTTTCCACCACGCTTCAAGGTGGCGCTGGATTC	174048_30C	1	Arhgef2	8/8 (100%)	Found in F630317L13, F630317L13, F630317L13, F630317L13, F630001N10, F630001N10, AF006603, NM_010413, BC041105, G370014M22, G370014M22, G370033L10, G370033L10, F630317B05
TCAGCTCCTGGAAAGGCTCTCTAATCTGCGCCCGGA	174048_31A	1	Arhgef2	2/6 (33%)	Found in BC041105, G370033L10, G370033L10
TCAGCTCCTGGAAAGGCTCTTTCTAGTCCGCCAGAC	174048_32A	1	Arhgef2	4/6 (66%)	Found in F630317L13, F630317L13, F630317L13, F630317L13, F630001N10, F630001N10, G370014M22, G370014M22, F630317B05
GTTTCAGATTTTCTCCACCTGCAGCTGAGGGTAGCA	177219_01C	1	D930005D10Rik	12/12 (100%)	Found in F830223B22, F830223B22, F830223B22, F830223B22, BC052429, BC052217, M89641, NM_010508, 4632424N10, 4632424N10, C630047H14, C630047H14, BC043935, G370064B02, G370064B02, 9430004P09, 9430004P09, A630004P04, A630004P04, A430075E22
AGCCAATCAGTCACCTACGTTCGATATTCTGCTGAA	177219_02E	1	D930005D10Rik	2/12 (16%)	Found in A630004P04, A430075E22
CACTTCGCCTCGTCTTTTGTTCGATATTCTGCTGAA	177219_03A	1	D930005D10Rik	10/12 (83%)	Found in F830223B22, F830223B22, F830223B22, F830223B22, BC052429, BC052217, M89641, NM_010508, 4632424N10, 4632424N10, C630047H14, C630047H14, BC043935, G370064B02, G370064B02, 9430004P09, 9430004P09
CTGGGGGGCTCATGTGAGCTGTGTAGAATGGAATAA	177219_04C	1	D930005D10Rik	10/10 (100%)	Found in F830223B22, F830223B22, F830223B22, F830223B22, BC052429, BC052217, M89641, NM_010508, 4632424N10, 4632424N10, C630047H14, C630047H14, BC043935, G370064B02, G370064B02, 9430004P09, 9430004P09
CGTAGAGTTAATAGTTTTTTGTCACTGGAAGACTTC	177219_05A	1	D930005D10Rik	1/10 (10%)	Found in 9430004P09, 9430004P09
CGTAGAGTTAATAGTTTTTTTGTCACTGGAAGACTT	177219_06A	1	D930005D10Rik	9/10 (90%)	Found in F830223B22, F830223B22, F830223B22, F830223B22, BC052429, BC052217, M89641, NM_010508, 4632424N10, 4632424N10, C630047H14, C630047H14, BC043935, G370064B02, G370064B02
CAGGCATTTTATTTGCCACTGTGGTGCTTATACACT	177219_07C	1	D930005D10Rik	10/10 (100%)	Found in F830223B22, F830223B22, F830223B22, F830223B22, BC052429, BC052217, M89641, NM_010508, 4632424N10, 4632424N10, C630047H14, C630047H14, BC043935, G370064B02, G370064B02, 9430004P09, 9430004P09
GGCTGGTGGCCTCGGACTGGAAGCCACTGTGCCCTG	177219_08A	1	D930005D10Rik	1/10 (10%)	Found in F830223B22, F830223B22, F830223B22, F830223B22
CTGCTTTTTGAATAGCCAGGAAGCCACTGTGCCCTG	177219_09A	1	D930005D10Rik	9/10 (90%)	Found in BC052429, BC052217, M89641, NM_010508, 4632424N10, 4632424N10, C630047H14, C630047H14, BC043935, G370064B02, G370064B02, 9430004P09, 9430004P09
CTGCTTTTTGAATAGCCACTATTGGGGAGGACCTGG	177219_10A	1	D930005D10Rik	1/10 (10%)	Found in F830223B22, F830223B22, F830223B22, F830223B22
CCGGAGGAGGAGGGAGAATGTGTTTTTGAGAATCAA	177219_11C	1	D930005D10Rik	10/10 (100%)	Found in F830223B22, F830223B22, F830223B22, F830223B22, BC052429, BC052217, M89641, NM_010508, 4632424N10, 4632424N10, C630047H14, C630047H14, BC043935, G370064B02, G370064B02, 9430004P09, 9430004P09
ATCCTTCTCCATGCTTATCTTAGTATTGGAAGTGTT	177219_12C	1	D930005D10Rik	10/10 (100%)	Found in F830223B22, F830223B22, F830223B22, F830223B22, BC052429, BC052217, M89641, NM_010508, 4632424N10, 4632424N10, C630047H14, C630047H14, BC043935, G370064B02, G370064B02, 9430004P09, 9430004P09
AGATCGTGGAAAAACTTCCTGGACGTGTTTTCTCAC	177219_13C	1	D930005D10Rik	10/10 (100%)	Found in F830223B22, F830223B22, F830223B22, F830223B22, BC052429, BC052217, M89641, NM_010508, 4632424N10, 4632424N10, C630047H14, C630047H14, BC043935, G370064B02, G370064B02, 9430004P09, 9430004P09
AGGCGGCTCAGAGAAAAACTCATCAATACTGCGGGG	177219_14C	1	D930005D10Rik	10/10 (100%)	Found in F830223B22, F830223B22, F830223B22, F830223B22, BC052429, BC052217, M89641, NM_010508, 4632424N10, 4632424N10, C630047H14, C630047H14, BC043935, G370064B02, G370064B02, 9430004P09, 9430004P09
CCAGCCTGGGCCGAGCACCTGTCAGCAGAGAAGAGC	177219_15I	1	D930005D10Rik	7/9 (77%)	Found in G370064B02, C630047H14, M89641, 4632424N10, NM_010508, BC052429, BC052217
CTGGGTCTCCGGGCTCCCCTGTCAGCAGAGAAGAGC	177219_16A	1	D930005D10Rik	1/9 (11%)	Found in BC043935
ACTTTGTTTTTTAAGTACCTGGAGCTGGGAAGGGAC	177219_17I	1	D930005D10Rik	6/8 (75%)	Found in C630047H14, M89641, 4632424N10, NM_010508, BC052429, BC052217
CTGGGTCTCCGGGCTCCCCTGGAGCTGGGAAGGGAC	177219_18A	1	D930005D10Rik	1/8 (12%)	Found in F830223B22, F830223B22, F830223B22, F830223B22
TTTCTCTTAGTCAGGAAAATGACACCTGGCTGGGAG	177314_01C	1	Ccl3	15/15 (100%)	Found in I830012H08, I830012H08, I830012H08, I830012H08, I830012P08, I830012P08, I830013M24, I830013M24, I830031O15, I830031O15, I830081M02, I830081M02, NM_011337, M23447, X12531, J04491, AF065939, AF065940, AF065941, AF065942, AF065943, I830125H05, I830125H05
TCGGGGTGTCAGCTCCATATGGCGCTGAGAAGACTT	177314_02C	1	Ccl3	15/15 (100%)	Found in I830012H08, I830012H08, I830012H08, I830012H08, I830012P08, I830012P08, I830013M24, I830013M24, I830031O15, I830031O15, I830081M02, I830081M02, NM_011337, M23447, X12531, J04491, AF065939, AF065940, AF065941, AF065942, AF065943, I830125H05, I830125H05
CTGTGATCACGTAGGAAGCGAACTGCATCCAGTCCC	181931_01A	1	Irak2	11/12 (91%)	Found in G530125H19, G530125H19, G530125H19, G530125H19, 4732448K15, 4732448K15, NM_172161, AY162378, AJ440756, 6330415L08, 6330415L08, I830030B01, I830030B01, I830082I23, I830082I23, AY162379, F630104F15, F630104F15, 9130227N12, 9130227N12
TCTCAGGAACCGGCTTCCCGAACTGCATCCAGTCCC	181931_02A	1	Irak2	1/12 (8%)	Found in AY162381
TCTCAGGAACCGGCTTCCAGCTCAAGACAATCTGGG	181931_03A	1	Irak2	7/12 (58%)	Found in G530125H19, G530125H19, G530125H19, G530125H19, 4732448K15, 4732448K15, NM_172161, AY162378, AJ440756, F630104F15, F630104F15, 9130227N12, 9130227N12
CCCCAGCCATGATGGGCCAGCTCAAGACAATCTGGG	181931_04A	1	Irak2	4/13 (30%)	Found in 6330415L08, 6330415L08, I830030B01, I830030B01, I830082I23, I830082I23, AY162379
CCCCAGCCATGATGGGCCCTGTGTCTAGAAGGGAAC	181931_05A	1	Irak2	7/13 (53%)	Found in G530125H19, G530125H19, G530125H19, G530125H19, 4732448K15, 4732448K15, NM_172161, AY162378, AJ440756, F630104F15, F630104F15, AY162381
ACACACACACACACACACCCCATGCCCCCAAAAGAA	181931_06A	1	Irak2	1/12 (8%)	Found in 9130227N12, 9130227N12
CCCCAGCCATGATGGGCCCTAGAAAGGACAACACAG	181931_07S	1	Irak2	1/12 (8%)	Found in AY162380
TGTGGAAGTACTGCAATACTTAGACTGGGGAGAGTC	181931_08C	1	Irak2	12/12 (100%)	Found in G530125H19, G530125H19, G530125H19, G530125H19, 4732448K15, 4732448K15, NM_172161, AY162378, AJ440756, 6330415L08, 6330415L08, I830030B01, I830030B01, I830082I23, I830082I23, AY162379, F630104F15, F630104F15, AY162381, AY162380
TGGACTGGAGCCGGCCACCTCCCTGAGCTTCTTGAA	181931_09C	1	Irak2	12/12 (100%)	Found in G530125H19, G530125H19, G530125H19, G530125H19, 4732448K15, 4732448K15, NM_172161, AY162378, AJ440756, 6330415L08, 6330415L08, I830030B01, I830030B01, I830082I23, I830082I23, AY162379, F630104F15, F630104F15, AY162381, AY162380
ACGTTCGCGTGGCAGCATCTGAGGCAGAGCTGCATC	181931_10C	1	Irak2	12/12 (100%)	Found in G530125H19, G530125H19, G530125H19, G530125H19, 4732448K15, 4732448K15, NM_172161, AY162378, AJ440756, 6330415L08, 6330415L08, I830030B01, I830030B01, I830082I23, I830082I23, AY162379, F630104F15, F630104F15, AY162381, AY162380
CAGCATGTCTGAGTTGCCCTGAGCCCAGAGTCTGTC	181931_11C	1	Irak2	12/12 (100%)	Found in G530125H19, G530125H19, G530125H19, G530125H19, 4732448K15, 4732448K15, NM_172161, AY162378, AJ440756, 6330415L08, 6330415L08, I830030B01, I830030B01, I830082I23, I830082I23, AY162379, F630104F15, F630104F15, AY162381, AY162380
TCCAGCAAGACGTTGGCACTCTTAACATTGCTGTGG	181931_12C	1	Irak2	12/12 (100%)	Found in G530125H19, G530125H19, G530125H19, G530125H19, 4732448K15, 4732448K15, NM_172161, AY162378, AJ440756, 6330415L08, 6330415L08, I830030B01, I830030B01, I830082I23, I830082I23, AY162379, F630104F15, F630104F15, AY162381, AY162380
AAGGACCTCGGCCAATACAATTCCACAGCTGAAGAT	181931_13C	1	Irak2	12/12 (100%)	Found in G530125H19, G530125H19, G530125H19, G530125H19, 4732448K15, 4732448K15, NM_172161, AY162378, AJ440756, 6330415L08, 6330415L08, I830030B01, I830030B01, I830082I23, I830082I23, AY162379, F630104F15, F630104F15, AY162381, AY162380
ACTGAGAAGCAAATCCTTCAGGTAAACTGGACTGCG	181931_14C	1	Irak2	12/12 (100%)	Found in G530125H19, G530125H19, G530125H19, G530125H19, 4732448K15, 4732448K15, NM_172161, AY162378, AJ440756, 6330415L08, 6330415L08, I830030B01, I830030B01, I830082I23, I830082I23, AY162379, F630104F15, F630104F15, AY162381, AY162380
CACGTCTTCCCCACGGCACCATCGCCAACCACCACG	221928_01C	1	Rac3	4/4 (100%)	Found in G530144F07, G530144F07, G530144F07, G530144F07, G430005H22, G430005H22, NM_133223, AB040819
GCTGAGTAGTTGTCGAAAACTGTGGGGATATATTCT	221928_02C	1	Rac3	5/5 (100%)	Found in G530144F07, G530144F07, G530144F07, G530144F07, G430005H22, G430005H22, NM_133223, AB040819, BC025842
GCAGATCAGAAAGACATCTGTTTGAGGATAGGAGAG	221928_03C	1	Rac3	5/5 (100%)	Found in G530144F07, G530144F07, G530144F07, G530144F07, G430005H22, G430005H22, NM_133223, AB040819, BC025842
CCGCACCTCTGGGTACCACTTGGCACGGACATTCTC	221928_04C	1	Rac3	5/5 (100%)	Found in G530144F07, G530144F07, G530144F07, G530144F07, G430005H22, G430005H22, NM_133223, AB040819, BC025842
CCAGGTACTTGACGGAACCAATCTCTCGGGCCATGG	221928_05C	1	Rac3	5/5 (100%)	Found in G530144F07, G530144F07, G530144F07, G530144F07, G430005H22, G430005H22, NM_133223, AB040819, BC025842
CTCCAACCACTGTGACTCCCAGGTTAAGTGTCAGGG	222045_01A	1	Mapk11	1/7 (14%)	Found in BC057211
AAGGCAAGGGGGTCGGTCCCAGGTTAAGTGTCAGGG	222045_02I	1	Mapk11	6/7 (85%)	Found in BC064737, G730041K23, 5330412H10, NM_011161, AF135185, 4832421O20
TTCCAAGGAGGTCTATGGCCAGGGGGTTGGCTCCAT	222045_04C	1	Mapk11	7/7 (100%)	Found in BC064737, BC064737, NM_011161, G730041K23, G730041K23, 5330412H10, 5330412H10, AF135185, BC057211, 4832421O20
CTGGATGTATGTCCGGGCATGCTCCGAGGATATCTT	222045_05C	1	Mapk11	7/7 (100%)	Found in BC064737, BC064737, NM_011161, G730041K23, G730041K23, 5330412H10, 5330412H10, AF135185, BC057211, 4832421O20
GCTTCAGCTGGTCGATGTAGTCGTTTCCAGGAAAGA	222045_06A	1	Mapk11	6/7 (85%)	Found in BC064737, BC064737, NM_011161, G730041K23, G730041K23, 5330412H10, 5330412H10, AF135185, BC057211
CCTGCTCCCCAAGGATACAGTCGTTTCCAGGAAAGA	222045_07I	1	Mapk11	1/7 (14%)	Found in 4832421O20
CCACAGACCAGATGTCCACTGTCTGGTTGTAGTGCA	222045_08C	1	Mapk11	7/7 (100%)	Found in BC064737, BC064737, NM_011161, G730041K23, G730041K23, 5330412H10, 5330412H10, AF135185, BC057211, 4832421O20
TAGCCCAAAGTCCAGGATCCTCAGCTCGCAGTCCTC	222045_09C	1	Mapk11	7/7 (100%)	Found in BC064737, BC064737, NM_011161, G730041K23, G730041K23, 5330412H10, 5330412H10, AF135185, BC057211, 4832421O20
ATTGCTGGGCTTCAGGTCCCGGTGGATGATGCCCGC	222045_10A	1	Mapk11	6/7 (85%)	Found in BC064737, BC064737, NM_011161, G730041K23, G730041K23, 5330412H10, 5330412H10, AF135185, BC057211
GCCCACAGCTGCACCTACCCGGTGGATGATGCCCGC	222045_11I	1	Mapk11	1/7 (14%)	Found in 4832421O20
GCCCGCCGAGTGGATATACTTCAGCCCACGCAGCAG	222045_12C	1	Mapk11	7/7 (100%)	Found in BC064737, BC064737, NM_011161, G730041K23, G730041K23, 5330412H10, 5330412H10, AF135185, BC057211, 4832421O20
AGGGTCGTCACGAGGTACACTTCGCTGAAATCCTCG	222045_13C	1	Mapk11	7/7 (100%)	Found in BC064737, BC064737, NM_011161, G730041K23, G730041K23, 5330412H10, 5330412H10, AF135185, BC057211, 4832421O20
GTCCAAAAGTCCTATGACGTTCTCGTGCTTCAGGTG	222045_14C	1	Mapk11	7/7 (100%)	Found in BC064737, BC064737, NM_011161, G730041K23, G730041K23, 5330412H10, 5330412H10, AF135185, BC057211, 4832421O20
CGCGCGTCGTAGGCCGAGCAGACTGAGCCGTAGGCG	222045_15C	1	Mapk11	7/7 (100%)	Found in BC064737, BC064737, NM_011161, G730041K23, G730041K23, 5330412H10, 5330412H10, AF135185, BC057211, 4832421O20
GTGGGGAAGAGACTGGAGGCTGAGGGAAGGATGGAG	222079_01A	1	Atp6v1e2	1/12 (8%)	Found in D130017O09
GCAGTGGGAAGGATGGAGGCTGAGGGAAGGATGGAG	222079_03A	1	Atp6v1e2	1/12 (8%)	Found in BC033406
GCTGAGGGAAGCATGGAGGCTGAGGGAAGGATGGAG	222079_04I	1	Atp6v1e2	10/12 (83%)	Found in BC037048, F730311N23, BC062191, E230031P19, D930015H06, F630210P17, F830008H21, F730317M21, G530137H16, F430105D21
TGCAGCTCACCACGCCCGGGCACCTGAAATTCCTCA	222079_05S	1	Atp6v1e2	1/11 (9%)	Found in BC033406
TGCAGCTCACCACGCCCGGGCAGGAGGGCTGGATGA	222079_06A	1	Atp6v1e2	1/11 (9%)	Found in BC062191
TTGGAGGGATGGTGGCTGGGCAGGAGGGCTGGATGA	222079_07I	1	Atp6v1e2	9/10 (90%)	Found in BC037048, F730311N23, E230031P19, D930015H06, F630210P17, F830008H21, F730317M21, G530137H16, F430105D21
GAGGGCGGCAGCACAGACCTGGCTGTAGGGGTCTTG	222079_08C	1	Atp6v1e2	9/9 (100%)	Found in F430105D21, F430105D21, F430105D21, F430105D21, F630210P17, F630210P17, F730311N23, F730311N23, F730317M21, F730317M21, G530137H16, G530137H16, E230031P19, E230031P19, BC037048, D930015H06, F830008H21
TCCTCGAAACATAATTGGTTTTGCAATTAAGATTCT	227080_01C	1	E230008O15Rik	14/14 (100%)	Found in C730009C23, C730009C23, C730009C23, C730009C23, AF145285, NM_011816, E430003G24, E430003G24, F830111B11, F830111B11, U65313, I1C0030M14, I1C0030M14, I830128B18, I830128B18, I1C0037N06, I1C0037N06, I830035L24, I830035L24, 2810417J20, 2810417J20, I830086D09, I830086D09, I830044B17, I830044B17, BC048176
CCACAACGTTTCCAAAACTCATAAAGAATTCTTTCA	227080_02C	1	E230008O15Rik	14/14 (100%)	Found in C730009C23, C730009C23, C730009C23, C730009C23, AF145285, NM_011816, E430003G24, E430003G24, F830111B11, F830111B11, U65313, I1C0030M14, I1C0030M14, I830128B18, I830128B18, I1C0037N06, I1C0037N06, I830035L24, I830035L24, 2810417J20, 2810417J20, I830086D09, I830086D09, I830044B17, I830044B17, BC048176
GTTCCATATCTCCTCTGCCTGGCCTTGGTCCTCGAG	227080_03C	1	E230008O15Rik	14/14 (100%)	Found in C730009C23, C730009C23, C730009C23, C730009C23, AF145285, NM_011816, E430003G24, E430003G24, F830111B11, F830111B11, U65313, I1C0030M14, I1C0030M14, I830128B18, I830128B18, I1C0037N06, I1C0037N06, I830035L24, I830035L24, 2810417J20, 2810417J20, I830086D09, I830086D09, I830044B17, I830044B17, BC048176
CTTAGCATCAACCCTCGGCTGTGAGACTGGTGCTTT	227080_04A	1	E230008O15Rik	6/14 (42%)	Found in C730009C23, C730009C23, C730009C23, C730009C23, AF145285, NM_011816, E430003G24, E430003G24, I1C0030M14, I1C0030M14, I830128B18, I830128B18
CTTAGCATCAACCCTCGGCTTTGGCGGTTCCTGAGG	227080_05A	1	E230008O15Rik	8/14 (57%)	Found in F830111B11, F830111B11, U65313, I1C0037N06, I1C0037N06, I830035L24, I830035L24, 2810417J20, 2810417J20, I830086D09, I830086D09, I830044B17, I830044B17, BC048176
TGAAGCCCAGGAGAAAGCCTTTGGCGGTTCCTGAGG	227080_06A	1	E230008O15Rik	6/14 (42%)	Found in C730009C23, C730009C23, C730009C23, C730009C23, AF145285, NM_011816, E430003G24, E430003G24, I1C0030M14, I1C0030M14, I830128B18, I830128B18
GGCTCCTCTATGCCATTAGTCACGGGGTGTGCGTCA	227080_07C	1	E230008O15Rik	14/14 (100%)	Found in C730009C23, C730009C23, C730009C23, C730009C23, AF145285, NM_011816, E430003G24, E430003G24, F830111B11, F830111B11, U65313, I1C0030M14, I1C0030M14, I830128B18, I830128B18, I1C0037N06, I1C0037N06, I830035L24, I830035L24, 2810417J20, 2810417J20, I830086D09, I830086D09, I830044B17, I830044B17, BC048176
CCACTTCATCTTCTGACTCTTCATCAAGTTCTGGTT	227080_08C	1	E230008O15Rik	14/14 (100%)	Found in C730009C23, C730009C23, C730009C23, C730009C23, AF145285, NM_011816, E430003G24, E430003G24, F830111B11, F830111B11, U65313, I1C0030M14, I1C0030M14, I830128B18, I830128B18, I1C0037N06, I1C0037N06, I830035L24, I830035L24, 2810417J20, 2810417J20, I830086D09, I830086D09, I830044B17, I830044B17, BC048176
TTTATTTGGAACAGATCCTTCTGGAGCCAGAACAAA	227080_09C	1	E230008O15Rik	14/14 (100%)	Found in C730009C23, C730009C23, C730009C23, C730009C23, AF145285, NM_011816, E430003G24, E430003G24, F830111B11, F830111B11, U65313, I1C0030M14, I1C0030M14, I830128B18, I830128B18, I1C0037N06, I1C0037N06, I830035L24, I830035L24, 2810417J20, 2810417J20, I830086D09, I830086D09, I830044B17, I830044B17, BC048176
CACTTTGTGGTGTATATCATTTTGGCCATAAACTGC	227080_10A	1	E230008O15Rik	14/15 (93%)	Found in C730009C23, C730009C23, C730009C23, C730009C23, AF145285, NM_011816, E430003G24, E430003G24, F830111B11, F830111B11, U65313, I1C0030M14, I1C0030M14, I830128B18, I830128B18, I1C0037N06, I1C0037N06, I830035L24, I830035L24, 2810417J20, 2810417J20, I830086D09, I830086D09, I830044B17, I830044B17, BC048176
CGTTAATTTGTGACTTACATTTTGGCCATAAACTGC	227080_11E	1	E230008O15Rik	1/15 (6%)	Found in I1C0025B07
GAATTCCTGCCATAGAACCTGTGCAAATACTCGGGA	227080_12A	1	E230008O15Rik	14/15 (93%)	Found in C730009C23, C730009C23, C730009C23, C730009C23, AF145285, NM_011816, E430003G24, E430003G24, F830111B11, F830111B11, U65313, I1C0030M14, I1C0030M14, I830128B18, I830128B18, I1C0037N06, I1C0037N06, I830035L24, I830035L24, 2810417J20, 2810417J20, I830086D09, I830086D09, I830044B17, I830044B17, BC048176
GAAATGTCTAAATTTTACCTGTGCAAATACTCGGGA	227080_13I	1	E230008O15Rik	1/15 (6%)	Found in I1C0025B07
GCTGCACAATGTCAAATGGTTCTTCTCCCCTTGTCC	227080_14A	1	E230008O15Rik	1/15 (6%)	Found in C730009C23, C730009C23, C730009C23, C730009C23
GCTGCACAATGTCAAATGCTTGCAGGAAAGGCTCGG	227080_15A	1	E230008O15Rik	3/15 (20%)	Found in E430003G24, E430003G24, I830128B18, I830128B18, I830035L24, I830035L24
GCTGCACAATGTCAAATGCTCCAACCAACAGCGGCG	227080_16A	1	E230008O15Rik	11/15 (73%)	Found in AF145285, NM_011816, F830111B11, F830111B11, U65313, I1C0030M14, I1C0030M14, I1C0037N06, I1C0037N06, 2810417J20, 2810417J20, I830086D09, I830086D09, I830044B17, I830044B17, BC048176, I1C0025B07
TAAGGAGCCCTTTTAGACCTTTTTTGGCTAAACGCT	227083_01C	1	Cxcl10	23/23 (100%)	Found in I730022F23, I730022F23, I730022F23, I730022F23, F830203P21, F830203P21, F830303B13, F830303B13, G630006P11, G630006P11, I830006B14, I830006B14, I830029J03, I830029J03, M86829, I830015D10, I830015D10, BC030067, I830027D03, I830027D03, F830203K15, F830203K15, I830079K20, I830079K20, I830086L07, I830086L07, F830213B03, F830213B03, F830225C24, F830225C24, I830026O05, I830026O05, I830031H10, …
TTCTTTTTCATCGTGGCAATGATCTCAACACGTGGG	227083_02C	1	Cxcl10	23/23 (100%)	Found in I730022F23, I730022F23, I730022F23, I730022F23, F830203P21, F830203P21, F830303B13, F830303B13, G630006P11, G630006P11, I830006B14, I830006B14, I830029J03, I830029J03, M86829, I830015D10, I830015D10, BC030067, I830027D03, I830027D03, F830203K15, F830203K15, I830079K20, I830079K20, I830086L07, I830086L07, F830213B03, F830213B03, F830225C24, F830225C24, I830026O05, I830026O05, I830031H10, …
TCCTTGCGAGAGGGATCCCTTGAGTCCCACTCAGAC	227083_03C	1	Cxcl10	21/21 (100%)	Found in I730022F23, I730022F23, I730022F23, I730022F23, F830203P21, F830203P21, F830303B13, F830303B13, G630006P11, G630006P11, I830006B14, I830006B14, I830029J03, I830029J03, M86829, I830015D10, I830015D10, BC030067, I830027D03, I830027D03, F830203K15, F830203K15, I830079K20, I830079K20, I830086L07, I830086L07, F830213B03, F830213B03, F830225C24, F830225C24, I830026O05, I830026O05, I830031H10, …
GCCACATGGGTATAGGACGTTTCTGTAGGGGTGTCC	227085_01C	1	Msx1	3/3 (100%)	Found in F430012H09, F430012H09, F430012H09, F430012H09, AY009154, NM_030682
ACTGCATTCACAAACACTCATTAAAACCAAGGAGCT	227085_02A	1	Msx1	2/3 (66%)	Found in AY009154, NM_030682
ACTGCATTCACAAACACTAGTTCTGCTCTACCGACA	227085_03A	1	Msx1	1/3 (33%)	Found in F430012H09, F430012H09, F430012H09, F430012H09
GGTCACAACGTGTTCCGTCAAGACAACCTTACCCGT	227085_04C	1	Msx1	1/1 (100%)	Found in F430012H09, F430012H09, F430012H09, F430012H09
TAATGCCACCGAACTGAACGCAAAAGCTCCAGCCAC	227196_01A	1	Sin3a	2/3 (66%)	Found in U22394, NM_011378
CAGGGATGCACTACAAACCGCAAAAGCTCCAGCCAC	227196_02A	1	Sin3a	1/6 (16%)	Found in BC052716
CAGGGATGCACTACAAACTGTTTCATGTGTGCAAAG	227196_03A	1	Sin3a	5/6 (83%)	Found in U22394, NM_011378, L36831, BC053385, 6430500P22, 6430500P22
TTGTGGCACAGCTGAAACCTGGTAGTTGGGTGCCAC	227196_04C	1	Sin3a	8/8 (100%)	Found in U22394, NM_011378, L38621, L38620, L36831, BC052716, BC053385, 6430500P22, 6430500P22
GGACAGGGCGTCTTCCACCTTGAGCCTCTGAAACTG	227196_05C	1	Sin3a	8/8 (100%)	Found in U22394, NM_011378, L38621, L38620, L36831, BC052716, BC053385, 6430500P22, 6430500P22
ACTCCTGGAGTATCAATGCTCTGAGATTTAAATTCC	227196_06C	1	Sin3a	8/8 (100%)	Found in U22394, NM_011378, L38621, L38620, L36831, BC052716, BC053385, 6430500P22, 6430500P22
TGCTTGTAGTTGGGAAGGCTTGCTGACTTTGGCAGC	227196_07C	1	Sin3a	8/8 (100%)	Found in U22394, NM_011378, L38621, L38620, L36831, BC052716, BC053385, 6430500P22, 6430500P22
GGCATTCCGCTGTTCTTTCTGGTATGTGTGCAAAAT	227196_08C	1	Sin3a	9/9 (100%)	Found in U22394, NM_011378, L38621, L38620, L36831, BC052716, BC053385, 6430500P22, 6430500P22, 8030498F03, 8030498F03
AGTTGTTTTGCTTAAAAGCACTGAGCTGTTGGCATC	227196_09C	1	Sin3a	9/9 (100%)	Found in U22394, NM_011378, L38621, L38620, L36831, BC052716, BC053385, 6430500P22, 6430500P22, 8030498F03, 8030498F03
CATCAGTTTGGGTTTTTTCTTCACTGGAGGTGTGGC	227196_10C	1	Sin3a	9/9 (100%)	Found in U22394, NM_011378, L38621, L38620, L36831, BC052716, BC053385, 6430500P22, 6430500P22, 8030498F03, 8030498F03
CCGAAGAGCCTTTCGAACCTTATCAAAAAATAATGA	227196_11C	1	Sin3a	9/9 (100%)	Found in U22394, NM_011378, L38621, L38620, L36831, BC052716, BC053385, 6430500P22, 6430500P22, 8030498F03, 8030498F03
AACAATTCAGGGAATTTCCCCAGAAAAGGAGAGACT	227196_12C	1	Sin3a	9/9 (100%)	Found in U22394, NM_011378, L38621, L38620, L36831, BC052716, BC053385, 6430500P22, 6430500P22, 8030498F03, 8030498F03
CCAGGTATCATTTAAAACCTCTTTACACAGAGGAGT	227196_13C	1	Sin3a	9/9 (100%)	Found in U22394, NM_011378, L38621, L38620, L36831, BC052716, BC053385, 6430500P22, 6430500P22, 8030498F03, 8030498F03
CTCAAGAACCACATCAAGCTCAAATCGTTCATCTTC	227196_14C	1	Sin3a	9/9 (100%)	Found in U22394, NM_011378, L38621, L38620, L36831, BC052716, BC053385, 6430500P22, 6430500P22, 8030498F03, 8030498F03
TCTTCTTTCATCTTCAACCTTTTAAGGACAATCGGA	227196_15C	1	Sin3a	9/9 (100%)	Found in U22394, NM_011378, L38621, L38620, L36831, BC052716, BC053385, 6430500P22, 6430500P22, 8030498F03, 8030498F03
TGTAGCCTGCTCTTGCCTCTCGTCATAGATGCTCTC	227196_16C	1	Sin3a	9/9 (100%)	Found in U22394, NM_011378, L38621, L38620, L36831, BC052716, BC053385, 6430500P22, 6430500P22, 8030498F03, 8030498F03
CTTCTACATCAACATCCATAGGTTCCTTGAGACGTA	227196_17C	1	Sin3a	10/10 (100%)	Found in U22394, NM_011378, L38621, L38620, L36831, BC052716, BC053385, 6430500P22, 6430500P22, 8030498F03, 8030498F03, 9430023C08, 9430023C08
GCTGACGATGTGCTGTAGCTGTCTGACGATGCTCTG	227196_18C	1	Sin3a	10/10 (100%)	Found in U22394, NM_011378, L38621, L38620, L36831, BC052716, BC053385, 6430500P22, 6430500P22, 8030498F03, 8030498F03, 9430023C08, 9430023C08
ACTTTGAATGAACATTAGCTTGAAGCAGTTCTCATC	227196_19C	1	Sin3a	10/10 (100%)	Found in U22394, NM_011378, L38621, L38620, L36831, BC052716, BC053385, 6430500P22, 6430500P22, 8030498F03, 8030498F03, 9430023C08, 9430023C08
CACGTAGTCTGACCAACGCTCTGCTTCCACGGGGTC	227196_20A	1	Sin3a	8/10 (80%)	Found in U22394, NM_011378, L38621, L38620, BC053385, 6430500P22, 6430500P22, 8030498F03, 8030498F03, 9430023C08, 9430023C08
CACGTAGTCTGACCAACGTGTCCACACCTCTGCTTC	227196_21A	1	Sin3a	1/9 (11%)	Found in BC052716
CGGATACGCCGCAAATTCCTTGGGAGAAATACTGGT	227196_22C	1	Sin3a	10/10 (100%)	Found in U22394, NM_011378, L38621, L38620, L36831, BC052716, BC053385, 6430500P22, 6430500P22, 8030498F03, 8030498F03, 9430023C08, 9430023C08
GGTGCAGGGTACCAGGCCCTCTACATTTTCCATGGT	227196_23A	1	Sin3a	1/7 (14%)	Found in BC052716
GCTTACACGCTCATGGGACTGATGAGCTCTGAGTAG	227196_24A	1	Sin3a	6/7 (85%)	Found in U22394, NM_011378, L38621, L38620, L36831, 8030498F03, 8030498F03
CATGGTAATACTGATTAGCTGAAAAAGTGCTCCAAA	6330_01C	1	Map3k1	3/3 (100%)	Found in AF117340, AF117340, NM_011945, L13103
AGTAGTTGCGCTAGCAATCTTAAATATCAAGGCGAG	6330_02C	1	Map3k1	4/4 (100%)	Found in AF117340, AF117340, NM_011945, U23470, L13103
CTGCTGACCTCTTAGGACCTCAGGCGCCATGAATGC	6330_03C	1	Map3k1	4/4 (100%)	Found in AF117340, AF117340, NM_011945, U23470, L13103
CAATGAGCAGGTTGGCACCTTTGACGTCTCTGTGAA	6330_04C	1	Map3k1	4/4 (100%)	Found in AF117340, AF117340, NM_011945, U23470, L13103
GGTGAGCCACAGATCCTCCCGCCATCCACTCAATGA	6330_05C	1	Map3k1	4/4 (100%)	Found in AF117340, AF117340, NM_011945, U23470, L13103
GTTTCTGACGTACGTCACCTGTTTCACAGCCATTAA	6330_06C	1	Map3k1	4/4 (100%)	Found in AF117340, AF117340, NM_011945, U23470, L13103
TGGAAGAGTTTCTGGTGTGTCCTGCTGAATGATGAT	6330_07C	1	Map3k1	4/4 (100%)	Found in AF117340, AF117340, NM_011945, U23470, L13103
GAGAGCAGCTTCTTGTACCTGATTTCAACAGGCTCA	6330_08C	1	Map3k1	3/3 (100%)	Found in AF117340, AF117340, NM_011945, L13103
CACCAACCCCGATGGACCCAGCTTTAAGTATTTCTC	6330_09C	1	Map3k1	3/3 (100%)	Found in AF117340, AF117340, NM_011945, L13103
GACAGCTGACTCGTGCGGCTGTTGGCATCTGCACAC	6330_10C	1	Map3k1	3/3 (100%)	Found in AF117340, AF117340, NM_011945, L13103
CATGGCTCTCAATGTTTTTAAAGCAGCAACGTACAC	6330_11C	1	Map3k1	3/3 (100%)	Found in AF117340, AF117340, NM_011945, AB014614
GAGTTCCATTCCAAACACCTGAATCCATGGCTCGGC	6330_12C	1	Map3k1	3/3 (100%)	Found in AF117340, AF117340, NM_011945, AB014614
GGGCTTGATAACTCATGGCTGTAGAAGTCATGGGAT	6330_13C	1	Map3k1	3/3 (100%)	Found in AF117340, AF117340, NM_011945, AB014614
TTCTACACTCTTCCGCCCAGATGGACATGCAATGGT	6330_14C	1	Map3k1	3/3 (100%)	Found in AF117340, AF117340, NM_011945, AB014614
TCCTCTTCATCCTTGATGCTGTTTTCTGAACTAGAT	6330_15C	1	Map3k1	3/3 (100%)	Found in AF117340, AF117340, NM_011945, AB014614
CTGGAACAAACTCTCAACCTCGAAATTTTTTAAAGT	6330_16C	1	Map3k1	3/3 (100%)	Found in AF117340, AF117340, NM_011945, AB014614
ACGCCCACAGCTGCAGTTCTGTGGCCCAATAAACAC	6330_17C	1	Map3k1	3/3 (100%)	Found in AF117340, AF117340, NM_011945, AB014614
GATTCTGCCACTCTGGAAAGGCACCGGGGACACTCG	6330_18C	1	Map3k1	3/3 (100%)	Found in AF117340, AF117340, NM_011945, AB014614
AGGGATTGGCTTCACCACCACAGGGCCTCTCCTGTT	6330_19C	1	Map3k1	3/3 (100%)	Found in AF117340, AF117340, NM_011945, AB014614
TTATTCTCCATCTCTCGACCGGAGGGGGCCGCTGCA	6330_20C	1	Map3k1	3/3 (100%)	Found in AF117340, AF117340, NM_011945, AB014614
CGCCGCTTCCCTGGAGAGCTCCGCCGCCGCCGCCCG	6330_21A	1	Map3k1	1/3 (33%)	Found in AB014614
CCTGGAGAGCTCCTCCTCCTCCGCCGCCGCCGCCCG	6330_22I	1	Map3k1	2/3 (66%)	Found in AF117340, NM_011945
AGCTCCTCTTCCGACAACCTCTTCCACCTCGATCTC	6337_01C	1	Map3k7	8/8 (100%)	Found in BC006665, BC006665, 9430049L22, 9430049L22, E130320K22, E130320K22, NM_172688, B430101B05, B430101B05, D76446, I420013M06, I420013M06, G930042E15
ACGTGACAACTGCCGGAGCTCCACAATGAAAGCCTT	6337_02C	1	Map3k7	8/8 (100%)	Found in BC006665, BC006665, 9430049L22, 9430049L22, E130320K22, E130320K22, NM_172688, B430101B05, B430101B05, D76446, I420013M06, I420013M06, G930042E15
TTCCATCACAAGACATACTGGATTCAGGCAGGCTCC	6337_03C	1	Map3k7	8/8 (100%)	Found in BC006665, BC006665, 9430049L22, 9430049L22, E130320K22, E130320K22, NM_172688, B430101B05, B430101B05, D76446, I420013M06, I420013M06, G930042E15
GTTCAGCACCATGCAGCACATTATACAATGAGCCCC	6337_04C	1	Map3k7	8/8 (100%)	Found in BC006665, BC006665, 9430049L22, 9430049L22, E130320K22, E130320K22, NM_172688, B430101B05, B430101B05, D76446, I420013M06, I420013M06, G930042E15
CCTGCAACCAGCAGCAAGTTTGGAGGCTTGAGGTCC	6337_05C	1	Map3k7	8/8 (100%)	Found in BC006665, BC006665, 9430049L22, 9430049L22, E130320K22, E130320K22, NM_172688, B430101B05, B430101B05, D76446, I420013M06, I420013M06, G930042E15
CATGCTCTCGGACTGTACCTTCAAATACTTCAGGCG	6337_06E	1	Map3k7	1/8 (12%)	Found in G930042E15
TTTCACTGTAATTGCTACCTTCAAATACTTCAGGCG	6337_07A	1	Map3k7	7/8 (87%)	Found in BC006665, BC006665, 9430049L22, 9430049L22, E130320K22, E130320K22, NM_172688, B430101B05, B430101B05, D76446, I420013M06, I420013M06
TCAGTGGTGGTCGAGTGCCATTATGAACAGCCCACA	6337_08C	1	Map3k7	8/8 (100%)	Found in BC006665, BC006665, 9430049L22, 9430049L22, E130320K22, E130320K22, NM_172688, B430101B05, B430101B05, D76446, I420013M06, I420013M06, 5330425J22, 5330425J22
ATCCGCTCCTGGGAAGTACCGCATCAAGTGAGTCAT	6337_09C	1	Map3k7	8/8 (100%)	Found in BC006665, BC006665, 9430049L22, 9430049L22, E130320K22, E130320K22, NM_172688, B430101B05, B430101B05, D76446, I420013M06, I420013M06, 5330425J22, 5330425J22
CAATGTCCATGAATGAGCCTGTGCTGGTGGCTGAGT	6337_10C	1	Map3k7	8/8 (100%)	Found in BC006665, BC006665, 9430049L22, 9430049L22, E130320K22, E130320K22, NM_172688, B430101B05, B430101B05, D76446, I420013M06, I420013M06, 5330425J22, 5330425J22
CAGGCGTCCAGATTCACTCTGTTGCTTTGCCTGGTT	6337_11C	1	Map3k7	8/8 (100%)	Found in BC006665, BC006665, 9430049L22, 9430049L22, E130320K22, E130320K22, NM_172688, B430101B05, B430101B05, D76446, I420013M06, I420013M06, 5330425J22, 5330425J22
GTTTAGGCTTGGAATAGGCTGCAGTCGCCACGATCC	6337_12A	1	Map3k7	1/8 (12%)	Found in BC006665, BC006665
GCCTTGGTTGCCCGTTACCTGCAGTCGCCACGATCC	6337_13A	1	Map3k7	7/8 (87%)	Found in 9430049L22, 9430049L22, E130320K22, E130320K22, NM_172688, B430101B05, B430101B05, D76446, I420013M06, I420013M06, 5330425J22, 5330425J22
GCCTTGGTTGCCCGTTACCTGATATGACGATCTCAG	6337_14A	1	Map3k7	1/8 (12%)	Found in BC006665, BC006665
GGATGACCGGCTGCTCACCTGACCAGGTTCTGTCCC	6337_15C	1	Map3k7	8/8 (100%)	Found in BC006665, BC006665, 9430049L22, 9430049L22, E130320K22, E130320K22, NM_172688, B430101B05, B430101B05, D76446, I420013M06, I420013M06, 5330425J22, 5330425J22
TATCTGAGCCATTGGTATCTGTGGAATCATCAGGGG	6337_16C	1	Map3k7	8/8 (100%)	Found in BC006665, BC006665, 9430049L22, 9430049L22, E130320K22, E130320K22, NM_172688, B430101B05, B430101B05, D76446, I420013M06, I420013M06, 5330425J22, 5330425J22
TGGGCACGGCGCTAGAGGCTGTAGCTGGTGATCCAG	6337_17C	1	Map3k7	8/8 (100%)	Found in BC006665, BC006665, 9430049L22, 9430049L22, E130320K22, E130320K22, NM_172688, B430101B05, B430101B05, D76446, I420013M06, I420013M06, 5330425J22, 5330425J22
TCTGCAACTAGTTCTTGCTTTCTCTGTAGTAACAAT	6337_18C	1	Map3k7	8/8 (100%)	Found in BC006665, BC006665, 9430049L22, 9430049L22, E130320K22, E130320K22, NM_172688, B430101B05, B430101B05, D76446, I420013M06, I420013M06, 5330425J22, 5330425J22
CACGGCTTCTGGAAAGACCTTCATGTGTTTCGCTCC	71447_01A	1	Pik3c2g	1/3 (33%)	Found in AB008791, AB008791
CACGGCTTCTGGAAAGACCTGAAGTAAATCTCTCTC	71447_02A	1	Pik3c2g	1/3 (33%)	Found in G630022O03, G630022O03
AAGAAATTCTAAATTTTCCTGAAGTAAATCTCTCTC	71447_03A	1	Pik3c2g	1/3 (33%)	Found in 4732416A12, 4732416A12
TGAGACTTAACACAGCAAACTAATCCTTCTGTATTT	71447_04A	1	Pik3c2g	2/3 (66%)	Found in AB008791, AB008791, G630022O03, G630022O03
AAGAAATTCTAAATTTTCCTTGGTTGTGCTAATTGA	71447_05A	1	Pik3c2g	2/3 (66%)	Found in AB008791, AB008791, G630022O03, G630022O03
AATGGGACAACCAATCGGCTCTGTGCTTTCCACTGA	71447_06C	1	Pik3c2g	3/3 (100%)	Found in AB008791, AB008791, 4732416A12, 4732416A12, G630022O03, G630022O03
TGGTACGATTCTCTTATCTTTTTTACTTTGTTACAA	71447_07C	1	Pik3c2g	3/3 (100%)	Found in AB008791, AB008791, 4732416A12, 4732416A12, G630022O03, G630022O03
CTTTGACAAGATAATTAGCGTGTGGCATAAGAAGGA	71447_08C	1	Pik3c2g	3/3 (100%)	Found in AB008791, AB008791, 4732416A12, 4732416A12, G630022O03, G630022O03
AGCTCAGGGTAGTTAATGATCTGTAAAAATTCCTCA	71447_09A	1	Pik3c2g	1/3 (33%)	Found in G630022O03, G630022O03
CCCCCTAGAGAGTGATCCATCTGTAAAAATTCCTCA	71447_10A	1	Pik3c2g	2/3 (66%)	Found in AB008791, AB008791, 4732416A12, 4732416A12
ACTGTGGTCATCTTCACTCTTCCGGGATAATTTTCC	71447_11C	1	Pik3c2g	2/2 (100%)	Found in AB008791, AB008791, 4732416A12, 4732416A12
TCACTCTCTCTATGAAGCCTTTTTTTGAAGTCTCTG	71447_12C	1	Pik3c2g	2/2 (100%)	Found in AB008791, AB008791, 4732416A12, 4732416A12
AACGAAAATGCTTTGTAGCTGTGTGCCCAAGTCTCT	71447_13C	1	Pik3c2g	2/2 (100%)	Found in AB008791, AB008791, 4732416A12, 4732416A12
TCAAGAGGAAAATTGATTATTTCATTCCAGTTGACC	71447_14C	1	Pik3c2g	2/2 (100%)	Found in AB008791, AB008791, 4732416A12, 4732416A12
GACCCCAGCACAGACTCCTGTCTTGGAAACAGTGGA	71447_15C	1	Pik3c2g	2/2 (100%)	Found in AB008791, AB008791, 4732416A12, 4732416A12
GGCGTCTGGAAAATCTATCTGCAGGGTCAGTGGGGA	71447_16C	1	Pik3c2g	2/2 (100%)	Found in AB008791, AB008791, 4732416A12, 4732416A12
CTCTTTTCCTCAGAAAGTAGCAAGGGAGACTTCTTC	71447_17C	1	Pik3c2g	2/2 (100%)	Found in AB008791, AB008791, 4732416A12, 4732416A12
ATGTCTTGGTCTGGAAACCTGGAAGTCAAAAGACCA	71447_18C	1	Pik3c2g	2/2 (100%)	Found in AB008791, AB008791, 4732416A12, 4732416A12
CCACTCAAACTTGACAGCCTGCACTAGCTGTGGGAG	71447_19C	1	Pik3c2g	2/2 (100%)	Found in AB008791, AB008791, 4732416A12, 4732416A12
TGGGCATCCCGTAGCAGCCAGTACAGACGGTGAGCC	71447_20C	1	Pik3c2g	3/3 (100%)	Found in AB008791, AB008791, 4732416A12, 4732416A12, 9930024G06
TTGATTTCTTTCACCAACCTTTCTCTGAGGGTCACT	71447_21E	1	Pik3c2g	1/9 (11%)	Found in 9930024G06
CTCTTTCTTTAGCACATCCTTTCTCTGAGGGTCACT	71447_22A	1	Pik3c2g	8/9 (88%)	Found in AB008791, AB008791, AB008792, NM_011084, 4732416A12, 4732416A12, BC061142, E330023G08, E330008E10, E330008L07
GTTGAAAGGCTTCCTGTGATCCCGATCAATTCCTTT	71447_23A	1	Pik3c2g	1/8 (12%)	Found in 4732416A12, 4732416A12
TGTGAAATACGAGCAAGCATCCCGATCAATTCCTTT	71447_24A	1	Pik3c2g	7/8 (87%)	Found in AB008791, AB008791, AB008792, NM_011084, BC061142, E330023G08, E330008E10, E330008L07
CCGAAGATCATCTCCGGCCTTAAAAATAACACTGAT	71447_25C	1	Pik3c2g	7/7 (100%)	Found in AB008791, AB008791, AB008792, NM_011084, BC061142, E330023G08, E330008E10, E330008L07
GCACCATCTCTATGAATCCTTGGGCTCTTCCTGTGG	71447_26C	1	Pik3c2g	7/7 (100%)	Found in AB008791, AB008791, AB008792, NM_011084, BC061142, E330023G08, E330008E10, E330008L07
AGTTCCAGAAGAACAAACCTTCTCATAATCTTCCTT	71447_27I	1	Pik3c2g	3/7 (42%)	Found in E330008E10, BC061142, E330023G08
AAAGAAGTTCCTCAAGGCCTTCTCATAATCTTCCTT	71447_28A	1	Pik3c2g	4/7 (57%)	Found in AB008791, AB008791, AB008792, NM_011084, E330008L07
AAATGTTTGTGGACTGACCTTTTGATACCGCCAAAT	71447_29E	1	Pik3c2g	2/6 (33%)	Found in E330008E10, E330023G08
ATGAAAGGGGCTCTGTCCCTTTTGATACCGCCAAAT	71447_30A	1	Pik3c2g	4/6 (66%)	Found in AB008791, AB008791, AB008792, NM_011084, E330008L07
CAGTCCTGCATGCAGCATCATCTCTAGAAGGCTCAG	71447_31C	1	Pik3c2g	4/4 (100%)	Found in AB008791, AB008791, AB008792, NM_011084, E330008L07
AGACTTTCCTTTATCTTCTTGGTGAAATGACTTGTG	71447_32C	1	Pik3c2g	4/4 (100%)	Found in AB008791, AB008791, AB008792, NM_011084, E330008L07
CACCTCCATCAGGTACAGGTTGCTGTGTGTCTTGCT	71447_33C	1	Pik3c2g	4/4 (100%)	Found in AB008791, AB008791, AB008792, NM_011084, E330008L07
GATGTTCCCTGCTACTTCTCTGGGAGAGCCAAGGAG	71447_34A	1	Pik3c2g	1/4 (25%)	Found in E330008L07
TGCCACCAGTGAGGAAATTCTGGGAGAGCCAAGGAG	71447_35A	1	Pik3c2g	3/4 (75%)	Found in AB008791, AB008791, AB008792, NM_011084
GCTAAGTACACAATCACTGTTTGCAACTTCATAAGA	71447_36C	1	Pik3c2g	3/3 (100%)	Found in AB008791, AB008791, AB008792, NM_011084
TGTCTAGAGAGTTCTCACCTGGGTCCACAAATGGAG	71447_37C	1	Pik3c2g	3/3 (100%)	Found in AB008791, AB008791, AB008792, NM_011084
AGAGCCATCTGGGAGATGGATGTTTTTCAAGTGTTT	71447_38C	1	Pik3c2g	3/3 (100%)	Found in AB008791, AB008791, AB008792, NM_011084
GACTTCATCATATACCACAATTTCATTGTAAGTTGG	71447_39C	1	Pik3c2g	3/3 (100%)	Found in AB008791, AB008791, AB008792, NM_011084
AGTCCTTCGACGGAGAACCATGTTGGGAGATGGAGG	71667_01C	1	Tlr9	4/4 (100%)	Found in AB045181, AB045181, NM_031178, AF314224, AF348140
CATCAATATCCACGAAATCTCTGAGTCTGAGGGATT	71769_01A	1	Irak1	1/11 (9%)	Found in AY184363
CATCAATATCCACGAAATCTGGGAAAAAGCCTGATG	71769_02A	1	Irak1	1/12 (8%)	Found in AY184364
AAGCATGAGAACTTTGACCTCTGAGTCTGAGGGATT	71769_03E	1	Irak1	9/11 (81%)	Found in NM_008363, AY184362, F430010F10, AF103876, U56773, D830047P08, B230327C20, BC004778, G730046K08
CAGGTTCTAAATCCAAGCCTGGGAAAAAGCCTGATG	71769_04A	1	Irak1	11/12 (91%)	Found in BC004778, BC004778, F430010F10, F430010F10, B230327C20, B230327C20, G730046K08, G730046K08, AY184362, U56773, AY184363, AF103876, NM_008363, AB088370, D830047P08
AGCTGCCCGTGGGTGAGCCTTCCATGGTTGTAGGCT	71769_05C	1	Irak1	12/12 (100%)	Found in BC004778, BC004778, AY184364, F430010F10, F430010F10, B230327C20, B230327C20, G730046K08, G730046K08, AY184362, U56773, AY184363, AF103876, NM_008363, AB088370, D830047P08
CTGGGCTTGGGTGGGAACCTGGGTCATGGGGGGCCT	71769_06A	1	Irak1	1/12 (8%)	Found in AB088370
TTCTAGTCTCTTGTATACCTGTTCCTGGGATCTGAG	71769_07A	1	Irak1	1/12 (8%)	Found in BC004778, BC004778
TTCTAGTCTCTTGTATACCTGGGTCATGGGGGGCCT	71769_08A	1	Irak1	10/12 (83%)	Found in AY184364, F430010F10, F430010F10, B230327C20, B230327C20, G730046K08, G730046K08, AY184362, U56773, AY184363, AF103876, NM_008363, D830047P08
ATGTTGGGAGTTTTGCCTCTGGGTCATGGGGGGCCT	71769_09A	1	Irak1	1/12 (8%)	Found in BC004778, BC004778
ATCTTCAATCAGGTCTTTCAAATACTTGGTCTTTGC	71769_10C	1	Irak1	12/12 (100%)	Found in BC004778, BC004778, AY184364, F430010F10, F430010F10, B230327C20, B230327C20, G730046K08, G730046K08, AY184362, U56773, AY184363, AF103876, NM_008363, AB088370, D830047P08
AAGGGTCTCCAGTATTACCACCCCAAAGCTGAAGGT	71769_11C	1	Irak1	12/12 (100%)	Found in BC004778, BC004778, AY184364, F430010F10, F430010F10, B230327C20, B230327C20, G730046K08, G730046K08, AY184362, U56773, AY184363, AF103876, NM_008363, AB088370, D830047P08
TCCAGAAGCACGTTAGAACTCTTGATGTCTCCATGG	71769_12C	1	Irak1	12/12 (100%)	Found in BC004778, BC004778, AY184364, F430010F10, F430010F10, B230327C20, B230327C20, G730046K08, G730046K08, AY184362, U56773, AY184363, AF103876, NM_008363, AB088370, D830047P08
TGGGGAGCAGGCCTGGGTCTGAAGGTGGAGCTGATC	71769_13A	1	Irak1	11/12 (91%)	Found in BC004778, BC004778, AY184364, F430010F10, F430010F10, B230327C20, B230327C20, G730046K08, G730046K08, AY184362, U56773, AY184363, AF103876, NM_008363, AB088370
TGGGGAGCAGGCCTGGGTCTTGATAGCTGTTCCACC	71769_14A	1	Irak1	1/12 (8%)	Found in D830047P08
ATATTTGGGTGACGAAACCTTGATAGCTGTTCCACC	71769_15A	1	Irak1	11/12 (91%)	Found in BC004778, BC004778, AY184364, F430010F10, F430010F10, B230327C20, B230327C20, G730046K08, G730046K08, AY184362, U56773, AY184363, AF103876, NM_008363, AB088370
CCACTCTAGGTCAGCTTCCTCCTTCAGTCTCTTCAC	71769_16C	1	Irak1	12/12 (100%)	Found in BC004778, BC004778, AY184364, F430010F10, F430010F10, B230327C20, B230327C20, G730046K08, G730046K08, AY184362, U56773, AY184363, AF103876, NM_008363, AB088370, D830047P08
TGGGCTCTCTGGGCTTGACTTGGTGGAGGAAGGGGC	71769_17A	1	Irak1	8/12 (66%)	Found in AY184364, G730046K08, G730046K08, AY184362, U56773, AY184363, AF103876, NM_008363, AB088370
GCTCTCTGGGCTTGACTGCTTGGTGGAGGAAGGGGC	71769_18A	1	Irak1	4/12 (33%)	Found in BC004778, BC004778, F430010F10, F430010F10, B230327C20, B230327C20, D830047P08
TCTGGGAGCCTGGAAAAGCTGGGGAGAGGAAGGTGG	71769_19C	1	Irak1	12/12 (100%)	Found in BC004778, BC004778, AY184364, F430010F10, F430010F10, B230327C20, B230327C20, G730046K08, G730046K08, AY184362, U56773, AY184363, AF103876, NM_008363, AB088370, D830047P08
CGGGGGCAGGAGGGTGCCAGGCTGTGATGATGTCCC	71769_20C	1	Irak1	12/12 (100%)	Found in BC004778, BC004778, AY184364, F430010F10, F430010F10, B230327C20, B230327C20, G730046K08, G730046K08, AY184362, U56773, AY184363, AF103876, NM_008363, AB088370, D830047P08
CGCGCACGATCAAGGCCGCGAACTGGCACCAGTCGG	71769_21A	1	Irak1	11/12 (91%)	Found in BC004778, BC004778, AY184364, F430010F10, F430010F10, B230327C20, B230327C20, G730046K08, G730046K08, AY184362, U56773, AY184363, AF103876, NM_008363, AB088370
CGGCCTGCCGTCACCCACCGAACTGGCACCAGTCGG	71769_22I	1	Irak1	1/12 (8%)	Found in D830047P08
CCCCTAGTCGTCTTTATTCGGAAGTAGGAGATGATG	71937_01C	1	Sumo1	1/1 (100%)	Found in 6720464K01, 6720464K01
CACGCCTCTTGCTTTGGGCTGTCCAATAACTTTGAG	71937_02A	1	Sumo1	1/7 (14%)	Found in 6720464K01, 6720464K01
TTCTTCCTCCATTCCCAGTTCTTTCGGAGTATGATT	71937_03A	1	Sumo1	6/7 (85%)	Found in AF033353, AF033353, NM_009460, 2510040N03, 2510040N03, I420018H14, I420018H14, 0610011F08, 0610011F08, E430038O03, E430038O03
TGAATTCATTGGAACTCCCTGTCTTTGACAGTATGA	71937_04A	1	Sumo1	6/7 (85%)	Found in AF033353, AF033353, NM_009460, 2510040N03, 2510040N03, I420018H14, I420018H14, 0610011F08, 0610011F08, E430038O03, E430038O03
ATGTATCTCACTGCTATCCTGTCCAATAACTTTGAG	71937_05A	1	Sumo1	6/7 (85%)	Found in AF033353, AF033353, NM_009460, 2510040N03, 2510040N03, I420018H14, I420018H14, 0610011F08, 0610011F08, E430038O03, E430038O03
AGTTGAAGGTTTTGCCTCCTGGTCAGACATGGTGAC	71937_06C	1	Sumo1	7/7 (100%)	Found in AF033353, AF033353, NM_009460, 2510040N03, 2510040N03, I420018H14, I420018H14, 0610011F08, 0610011F08, E430038O03, E430038O03, 6720464K01, 6720464K01
GTGGCTACATTTATTTCCCTTGGCCTCCAGAGCATC	72039_03C	1	Mapk8ip1	#N/A	#N/A
CTGATCTCAAGGACACAGCTGTTTTTGGCAAGGGCT	72039_04AOL	1	Mapk8ip1	#N/A	#N/A
CCGGCGGGTGGTGGCGATCTTTTGCATAGCAGCACA	72039_05A	1	Mapk8ip1	#N/A	#N/A
AGTGTTTTTGGCAAGGGCCTGCCATGTGCTCAGGCT	72039_06COL	1	Mapk8ip1	#N/A	#N/A
TCATGCCGAGGCACAAACCTGAATATAGCCCGATGG	72039_07C	1	Mapk8ip1	#N/A	#N/A
GCCCAAAGGACTCAGCACTGGAGGAACGAGAGCGGC	72039_08C	1	Mapk8ip1	#N/A	#N/A
GTGGAGGCGTCTGTTCTCCTGTCTTCAGAGGGGAGG	72039_09C	1	Mapk8ip1	#N/A	#N/A
GTTATTATTCAGCGTGTCCTGAGACCGCGGCACCTG	72039_10C	1	Mapk8ip1	#N/A	#N/A
CGCGTCGATCAGGTCCATCCGGAGAGACAGGGTGTC	72039_11A	1	Mapk8ip1	#N/A	#N/A
CAGCCCGGCGCGCGGGGGCCGGAGAGACAGGGTGTC	72039_12A	1	Mapk8ip1	#N/A	#N/A
CATCCTCCCAGCCCTTACCCGGAGAGACAGGGTGTC	72039_13E	1	Mapk8ip1	#N/A	#N/A
CAGGCTGATGTCATGGGTAGCTCATTAAAAATAGAT	72039_14A	1	Mapk8ip1	#N/A	#N/A
CTGATGTCATGGGTGAGCCAGTGCTCCCACTGATCC	72039_15A	1	Mapk8ip1	#N/A	#N/A
CTGATGTCATGGGTGAGCCTGAAATTGGGAGGCGAC	72039_16A	1	Mapk8ip1	#N/A	#N/A
TTCCTTCGAGTGACAAACACGACTGCAAGATTGGAG	72101_01A	1	Ccl5	10/11 (90%)	Found in S37648, S37648, BC033508, 1010001B04, 1010001B04, M77747, NM_013653, AF065944, AF065945, AF065946, AF065947, AF128187
CATGGGGCTGAGACTCACACGACTGCAAGATTGGAG	72101_02I	1	Ccl5	1/11 (9%)	Found in F930026C15
GAGTGGTGTCCGAGCCATATGGTGAGGCAGGTGCGG	72101_03C	1	Ccl5	11/11 (100%)	Found in S37648, S37648, BC033508, 1010001B04, 1010001B04, M77747, NM_013653, AF065944, AF065945, AF065946, AF065947, AF128187, F930026C15
CCAGCTCCAGTCTAGAGTCGTGAAGCTTCTGTCTTG	72220_01A	1	Ikbkb	10/12 (83%)	Found in BC037723, BC037723, G730008F11, G730008F11, I830043M03, I830043M03, I830125F20, I830125F20, AF026524, I830016M06, I830016M06, F830015F03, F830015F03, F730004C20, I830041M12, BC020334
GCTCCCTCAGGCGGTTACCGTGAAGCTTCTGTCTTG	72220_02I	1	Ikbkb	2/12 (16%)	Found in AF088910, NM_010546
TCGGCCACCAGTTCTTCACTTTTCTTGTCTGATTCA	72220_03C	1	Ikbkb	12/12 (100%)	Found in BC037723, BC037723, G730008F11, G730008F11, I830043M03, I830043M03, I830125F20, I830125F20, AF026524, AF088910, NM_010546, I830016M06, I830016M06, F830015F03, F830015F03, F730004C20, I830041M12, BC020334
GGGACCTCGGACTTTGCTACAGGCGATCTTCAGGAG	72220_04C	1	Ikbkb	13/13 (100%)	Found in BC037723, BC037723, G730008F11, G730008F11, I830043M03, I830043M03, I830125F20, I830125F20, AF026524, AF088910, NM_010546, I830016M06, I830016M06, F830015F03, F830015F03, F730004C20, I830041M12, BC004772, BC020334
TTACAAACCACGGTCTTACTGAGCTGTGTATAAATC	72220_05A	1	Ikbkb	10/12 (83%)	Found in BC037723, BC037723, G730008F11, G730008F11, I830043M03, I830043M03, I830125F20, I830125F20, AF026524, AF088910, NM_010546, F830015F03, F830015F03, F730004C20, BC004772
AGGCGAGGGAGTGCCTACCTGAGCTGTGTATAAATC	72220_06I	1	Ikbkb	2/12 (16%)	Found in I830041M12, I830016M06
CACCTTCTGTCCTTTGGTCTCTTGGCTTCTCCCTGA	72220_07C	1	Ikbkb	12/12 (100%)	Found in BC037723, BC037723, G730008F11, G730008F11, I830043M03, I830043M03, I830125F20, I830125F20, AF026524, AF088910, NM_010546, I830016M06, I830016M06, F830015F03, F830015F03, F730004C20, I830041M12, BC004772
TCCCTCGCTTGTTCCTCTAGGTCATCCAGGGTGCCC	72220_08C	1	Ikbkb	12/12 (100%)	Found in BC037723, BC037723, G730008F11, G730008F11, I830043M03, I830043M03, I830125F20, I830125F20, AF026524, AF088910, NM_010546, I830016M06, I830016M06, F830015F03, F830015F03, F730004C20, I830041M12, BC004772
ATGCTTCACGTCATTCTCCCGCCCACACTGCTCCAC	72220_09C	1	Ikbkb	12/12 (100%)	Found in BC037723, BC037723, G730008F11, G730008F11, I830043M03, I830043M03, I830125F20, I830125F20, AF026524, AF088910, NM_010546, I830016M06, I830016M06, F830015F03, F830015F03, F730004C20, I830041M12, BC004772
GCAGCAATTTATCTGAGGTGATCCCAAACTCGGTCT	72220_10C	1	Ikbkb	12/12 (100%)	Found in BC037723, BC037723, G730008F11, G730008F11, I830043M03, I830043M03, I830125F20, I830125F20, AF026524, AF088910, NM_010546, I830016M06, I830016M06, F830015F03, F830015F03, F730004C20, I830041M12, BC004772
TTCCGGAGGAGACTCATCATGGCTGCTCGCTGTCCC	72220_11A	1	Ikbkb	11/12 (91%)	Found in BC037723, BC037723, G730008F11, G730008F11, I830043M03, I830043M03, I830125F20, I830125F20, AF026524, AF088910, NM_010546, I830016M06, I830016M06, F830015F03, F830015F03, I830041M12, BC004772
GCCAGCCTGGCGCAGTACATGGCTGCTCGCTGTCCC	72220_12I	1	Ikbkb	1/12 (8%)	Found in F730004C20
GAGGTTCCGCTTGGGCTCGGATACAGCTGACACTTT	72220_13A	1	Ikbkb	3/13 (23%)	Found in I830016M06, I830016M06, F830015F03, F830015F03, I830041M12
TCCGCTTGGGCTCCTGAAGGATACAGCTGACACTTT	72220_14A	1	Ikbkb	8/13 (61%)	Found in BC037723, BC037723, G730008F11, G730008F11, I830043M03, I830043M03, I830125F20, I830125F20, AF026524, AF088910, NM_010546, BC004772
AATAAATGATGCACTTACGGATACAGCTGACACTTT	72220_15I	1	Ikbkb	2/13 (15%)	Found in D930029B08, F730004C20
CGTGAGGCCCTCGTTTGTCTTGCTGTCTGAGATGCA	72220_16C	1	Ikbkb	13/13 (100%)	Found in BC037723, BC037723, G730008F11, G730008F11, I830043M03, I830043M03, I830125F20, I830125F20, AF026524, AF088910, NM_010546, I830016M06, I830016M06, F830015F03, F830015F03, F730004C20, I830041M12, D930029B08, BC004772
GTTCAAGACATGAACCAGCTTCAAGTTCAAGATGTC	72220_17C	1	Ikbkb	13/13 (100%)	Found in BC037723, BC037723, G730008F11, G730008F11, I830043M03, I830043M03, I830125F20, I830125F20, AF026524, AF088910, NM_010546, I830016M06, I830016M06, F830015F03, F830015F03, F730004C20, I830041M12, D930029B08, BC004772
AGCCGTTCAGCCAAGACACTGTTAAGATTATTGGGG	72220_18C	1	Ikbkb	13/13 (100%)	Found in BC037723, BC037723, G730008F11, G730008F11, I830043M03, I830043M03, I830125F20, I830125F20, AF026524, AF088910, NM_010546, I830016M06, I830016M06, F830015F03, F830015F03, F730004C20, I830041M12, D930029B08, BC004772
TGCCGGACTTTGGAGTGCCACTGCACAGGCTGCCAG	72220_19A	1	Ikbkb	13/14 (92%)	Found in BC037723, BC037723, G730008F11, G730008F11, I830043M03, I830043M03, I830125F20, I830125F20, AF026524, AF088910, NM_010546, I830016M06, I830016M06, F830015F03, F830015F03, F730004C20, I830041M12, D930029B08, BC004772
GGGGCCAGGCCCACTCACCACTGCACAGGCTGCCAG	72220_20E	1	Ikbkb	1/14 (7%)	Found in B230014C21
CTCCAGAAGCTCTGGCGCCAGGTATTGCAGAGTCCC	72220_21A	1	Ikbkb	13/15 (86%)	Found in BC037723, BC037723, G730008F11, G730008F11, I830043M03, I830043M03, I830125F20, I830125F20, AF026524, AF088910, NM_010546, I830016M06, I830016M06, B230014C21, B230014C21, F830015F03, F830015F03, F730004C20, I830041M12, BC004772
CTCCAGAAGCTCTGGCGCCGATGTCACTCAGCAGGG	72220_22A	1	Ikbkb	1/16 (6%)	Found in D930029B08
TGGAGCCCCATTTCTTACCAGGTATTGCAGAGTCCC	72220_23E	1	Ikbkb	1/15 (6%)	Found in 2610009E10
CCTTGGCATATCCTAGATTCTTTTCTCTCCTTGCTG	72220_24A	1	Ikbkb	1/15 (6%)	Found in F730004C20
AATAATTTTGTGTATTAATCTTTTCTCTCCTTGCTG	72220_25A	1	Ikbkb	13/15 (86%)	Found in BC037723, BC037723, G730008F11, G730008F11, I830043M03, I830043M03, I830125F20, I830125F20, AF026524, AF088910, NM_010546, I830016M06, I830016M06, B230014C21, B230014C21, F830015F03, F830015F03, 2610009E10, 2610009E10, I830041M12, BC004772
GGTATCTAAGAGCCGATGCGATGTCACTCAGCAGGG	72220_26A	1	Ikbkb	14/16 (87%)	Found in BC037723, BC037723, G730008F11, G730008F11, I830043M03, I830043M03, I830125F20, I830125F20, AF026524, AF088910, NM_010546, I830016M06, I830016M06, B230014C21, B230014C21, F830015F03, F830015F03, 2610009E10, 2610009E10, F730004C20, I830041M12, BC004772
TTTTAGGGTGGGACTTACCGATGTCACTCAGCAGGG	72220_27E	1	Ikbkb	1/16 (6%)	Found in F530206N16
CTCGAACTGGTTCAAGTATCTTCGGAGATCTCCTCC	72220_28A	1	Ikbkb	16/17 (94%)	Found in BC037723, BC037723, G730008F11, G730008F11, I830043M03, I830043M03, I830125F20, I830125F20, AF026524, AF088910, NM_010546, I830016M06, I830016M06, B230014C21, B230014C21, F830015F03, F830015F03, 2610009E10, 2610009E10, F730004C20, I830041M12, D930029B08, F530206N16, BC004772
CAACCCCAGAAGACTCACTCTTCGGAGATCTCCTCC	72220_29E	1	Ikbkb	1/17 (5%)	Found in E130011A22
ACATTGGGATGGTTCAGCCTTCTCATGATCTGGATT	72220_30C	1	Ikbkb	17/17 (100%)	Found in BC037723, BC037723, G730008F11, G730008F11, I830043M03, I830043M03, I830125F20, I830125F20, AF026524, AF088910, NM_010546, I830016M06, I830016M06, B230014C21, B230014C21, F830015F03, F830015F03, 2610009E10, 2610009E10, F730004C20, I830041M12, D930029B08, F530206N16, E130011A22, BC004772
GATCTGTTCACCTGTCGCCTGATTGTGCCACCGGAT	72220_31A	1	Ikbkb	17/20 (85%)	Found in BC037723, BC037723, G730008F11, G730008F11, I830043M03, I830043M03, I830125F20, I830125F20, AF026524, AF088910, NM_010546, I830016M06, I830016M06, B230014C21, B230014C21, F830015F03, F830015F03, 2610009E10, 2610009E10, F730004C20, I830041M12, D930029B08, F530206N16, E130011A22, BC004772
CCACTTCCTCTCAAGAACCTGATTGTGCCACCGGAT	72220_32A	1	Ikbkb	1/20 (5%)	Found in BC019210
CTGGTGCCAGAGCCCTACCTGATTGTGCCACCGGAT	72220_33I	1	Ikbkb	2/20 (10%)	Found in D130002N23, F830112E09
ATCGATGCCCTGCTAACTCTGCCCCGGGGGCCGCGG	72220_34A	1	Ikbkb	18/19 (94%)	Found in BC037723, BC037723, G730008F11, G730008F11, I830043M03, I830043M03, I830125F20, I830125F20, AF088910, NM_010546, I830016M06, I830016M06, B230014C21, B230014C21, F830015F03, F830015F03, F830112E09, F830112E09, D130002N23, D130002N23, F730004C20, I830041M12, D930029B08, F530206N16, E130011A22, BC004772, BC019210
CTGCTAACTCTAGAAGCACCCGGGGGCCGCGGGGCC	72220_35A	1	Ikbkb	1/19 (5%)	Found in 2610009E10, 2610009E10
CCATGCCGTCGTCGTCATACTTTTCAGGTGGTGTTA	72372_01C	1	Akt3	3/3 (100%)	Found in AF124142, NM_011785, D930002M15, D930002M15
CTTAAAAGGAGGTACAAGCTTTTTGTCATATACATC	72372_02C	1	Akt3	3/3 (100%)	Found in AF124142, NM_011785, D930002M15, D930002M15
TCTGGCCCTCCACCAAGGCGTTTATTTGGATCCTTT	72372_03C	1	Akt3	3/3 (100%)	Found in AF124142, NM_011785, D930002M15, D930002M15
GTCATTATCTTCTAATACCTCTGGTGCCAGGTACTC	72372_04C	1	Akt3	3/3 (100%)	Found in AF124142, NM_011785, D930002M15, D930002M15
TAGCATCAAATTCTCCAACTTGAGATCACGGTACAC	72372_05C	1	Akt3	2/2 (100%)	Found in AF124142, NM_011785
CGACAAATGGAAAAACAGCTCTCCGCCATTAACATA	72372_06C	1	Akt3	2/2 (100%)	Found in AF124142, NM_011785
GAAGGAATATTTCAAGGATGTTAAAAATGGATGTCT	72372_07C	1	Akt3	2/2 (100%)	Found in AF124142, NM_011785
AGTGTGTGCCACTTCATCCTTTGCAATAATGACTTC	72372_08C	1	Akt3	2/2 (100%)	Found in AF124142, NM_011785
GTCAAAATCATTCATCGTCTTTCTTTTATGATGGGT	72372_09C	1	Akt3	2/2 (100%)	Found in AF124142, NM_011785
GCTTCCGTCCACTCTTCTCTTTCCTCTGGTGTATCT	72372_10C	1	Akt3	2/2 (100%)	Found in AF124142, NM_011785
TTTTCATTAACTGACATTTTGCCACTGAGAAGTTGT	72372_11C	1	Akt3	2/2 (100%)	Found in AF124142, NM_011785
AGTTTTTTATATATTCTCCCCTCTTCTGAACCCAAC	72372_12C	1	Akt3	2/2 (100%)	Found in AF124142, NM_011785
CATCCTCTGAGATTTGACGCTTTGTCTGAGGTTTCG	72378_01C	1	Tlr2	9/9 (100%)	Found in BC014693, BC014693, NM_011905, 1300018H12, 1300018H12, AF216289, AF165189, F630040N12, F630040N12, AF124741, AF185284, AY179346
TGACCGCCTGCCCGGAGCCTAGGAGTCCTCCAGCCG	72378_02C	1	Tlr2	8/8 (100%)	Found in BC014693, BC014693, NM_011905, 1300018H12, 1300018H12, AF216289, AF165189, F630040N12, F630040N12, AF124741, AF185284
GGCTGTTGGAACGCTGACCATAGAGATATCCTTGGA	72395_01A	1	Il12a	1/2 (50%)	Found in NM_008351, NM_008351
GGCTGTTGGAACGCTGACCTTGGGAGACACATTTTT	72395_02S	1	Il12a	1/2 (50%)	Found in M86672
TGGCCAAAAAGAGGAGGTAGCGTGATTGACACATGC	72395_03C	1	Il12a	6/6 (100%)	Found in NM_008351, NM_008351, M86672, AF128212, AF128213, AF128210, AF128211
TTTCAGTTTTTCTCTGGCCGTCTTCACCATGTCATC	72395_04A	1	Il12a	6/7 (85%)	Found in NM_008351, NM_008351, M86672, AF128212, AF128213, AF128210, AF128211
TTTCAGTTTTTCTCTGGCCTGGGAAAAACATAAGGA	72395_05S	1	Il12a	1/7 (14%)	Found in A630064E02
AGCCAGGCAACTCTCGTTCTTGTGTAGTTCCAGTGG	72395_06C	1	Il12a	7/7 (100%)	Found in NM_008351, NM_008351, M86672, AF128212, AF128213, AF128210, AF128211, A630064E02
CTTAGAGTGCTTACTTACTGTTGTGGAAGAAGTCTC	72395_07I	1	Il12a	3/7 (42%)	Found in A630064E02, AF128211, AF128210
GGGCAGGCAGCTCCCTCTTGTTGTGGAAGAAGTCTC	72395_08A	1	Il12a	4/7 (57%)	Found in NM_008351, NM_008351, M86672, AF128212, AF128213
AAAAGTGATGTGGCTTACCATCATCAAAGACGTCTT	72395_09I	1	Il12a	1/7 (14%)	Found in A630064E02
GCTACCAAGGCACAGGGTCATCATCAAAGACGTCTT	72395_10A	1	Il12a	6/7 (85%)	Found in NM_008351, NM_008351, M86672, AF128212, AF128213, AF128210, AF128211
GCCATTATGATTCAGAGACTGCATCAGCTCATCGAT	72395_11C	1	Il12a	7/7 (100%)	Found in NM_008351, NM_008351, M86672, AF128212, AF128213, AF128210, AF128211, A630064E02
TAGCTTCTGAGGACACATCTTGCTTTGCTGCGAGCT	72396_01A	1	Il12b	4/5 (80%)	Found in M86671, A430014H12, A430014H12, AF128214, AF128215
TAGCTTCTGAGGACACATCCCACTCCCACGCTGCCT	72396_02A	1	Il12b	1/5 (20%)	Found in NM_008352, NM_008352
CCACCTCTACAACATAAACGTCTTTCTCCAGCTCCC	72396_03C	1	Il12b	6/6 (100%)	Found in NM_008352, NM_008352, M86671, A430014H12, A430014H12, AF128214, AF128215, F730005O03, F730005O03
AAGTCTTGTTTTTGAAATTTTTTAAAATTTCAGTGG	72396_04C	1	Il12b	6/6 (100%)	Found in NM_008352, NM_008352, M86671, A430014H12, A430014H12, AF128214, AF128215, F730005O03, F730005O03
GCCCGAGAGTCAGGGGAACTGCTACTGCTCTTGATG	72396_05C	1	Il12b	6/6 (100%)	Found in NM_008352, NM_008352, M86671, A430014H12, A430014H12, AF128214, AF128215, F730005O03, F730005O03
TGGGCGGGTCTGGTTTGATGATGTCCCTGATGAAGA	72396_06C	1	Il12b	6/6 (100%)	Found in NM_008352, NM_008352, M86671, A430014H12, A430014H12, AF128214, AF128215, F730005O03, F730005O03
TACGAGGAACGCACCTTTCTGGTTACACCCCTCCTC	72396_07C	1	Il12b	6/6 (100%)	Found in NM_008352, NM_008352, M86671, A430014H12, A430014H12, AF128214, AF128215, F730005O03, F730005O03
GCATCCTAGGATCGGACCCTGCAGGGAACACATGCC	72396_08C	1	Il12b	6/6 (100%)	Found in NM_008352, NM_008352, M86671, A430014H12, A430014H12, AF128214, AF128215, F730005O03, F730005O03
TGGGAGGGTCAGAGCCCATTGGTGCTGAGAACCCTG	72398_01C	1	Ccl4	7/7 (100%)	Found in M23503, M23503, NM_013652, F830109G03, F830109G03, F830209A08, F830209A08, M35590, AF128218, AF128219
CCTCTTTTGGTCAGGAATACCACAGCTGGCTTGGAG	72398_02C	1	Ccl4	7/7 (100%)	Found in M23503, M23503, NM_013652, F830109G03, F830109G03, F830209A08, F830209A08, M35590, AF128218, AF128219
AGAGTTTCGGACGCCCGCCGTGGTGGCGGCTCTGGT	72514_01A	1	Nfkb2	5/9 (55%)	Found in 9930027F01, 9930027F01, G830022A14, G830022A14, G530118F16, G530118F16, G370038F06, G370038F06, 5830431K10
AGAGTTTCGGACGCCCGCGTGTCGCTGATGTGTAGC	72514_02A	1	Nfkb2	1/9 (11%)	Found in AF155372
TCTGGGGGAGGGTCCGATCTCCTCCAGCCGCCCGTC	72514_03I	1	Nfkb2	1/9 (11%)	Found in G930048N20
AGAGTTTCGGACGCCCGCCTCCTCCAGCCGCCCGTC	72514_04A	1	Nfkb2	2/9 (22%)	Found in AF155373, NM_019408
AGAGTTTCGGACGCCCGCCTAAGGTGAAGAGAGGCG	72514_05S	1	Nfkb2	1/9 (11%)	Found in G930048N20
GGGGATGCCATCCAGGCCTGGATCGTAGCAATTGTC	72514_06C	1	Nfkb2	10/10 (100%)	Found in AF155373, NM_019408, AF155372, G930048N20, G930048N20, 9930027F01, 9930027F01, G830022A14, G830022A14, G530118F16, G530118F16, G370038F06, G370038F06, BC027423, 5830431K10
CCAGATAGGGGCCATCAGCTGTCTCAGGGGCTGGAT	72514_07C	1	Nfkb2	10/10 (100%)	Found in AF155373, NM_019408, AF155372, G930048N20, G930048N20, 9930027F01, 9930027F01, G830022A14, G830022A14, G530118F16, G530118F16, G370038F06, G370038F06, BC027423, 5830431K10
TCGAAATCTGAAGCCTCGCTGTTTGGGCTGTTCCAC	72514_08C	1	Nfkb2	10/10 (100%)	Found in AF155373, NM_019408, AF155372, G930048N20, G930048N20, 9930027F01, 9930027F01, G830022A14, G830022A14, G530118F16, G530118F16, G370038F06, G370038F06, BC027423, 5830431K10
TCCCTCATAGTTACAGATCTTGACAGTAGGATAGGT	72514_09C	1	Nfkb2	10/10 (100%)	Found in AF155373, NM_019408, AF155372, G930048N20, G930048N20, 9930027F01, 9930027F01, G830022A14, G830022A14, G530118F16, G530118F16, G370038F06, G370038F06, BC027423, 5830431K10
ACACCCAGATTATTAAATTGAGCAGTCATGTCCTTG	72514_10C	1	Nfkb2	11/11 (100%)	Found in AF155373, NM_019408, AF155372, G930048N20, G930048N20, 9930027F01, 9930027F01, G830022A14, G830022A14, G530118F16, G530118F16, G370038F06, G370038F06, BC027423, I830157A16, I830157A16, 5830431K10
GCTCCCGCCGCTCAGCCTCTGTAAGGCCCTGAGGCT	72514_11C	1	Nfkb2	11/11 (100%)	Found in AF155373, NM_019408, AF155372, G930048N20, G930048N20, 9930027F01, 9930027F01, G830022A14, G830022A14, G530118F16, G530118F16, G370038F06, G370038F06, BC027423, I830157A16, I830157A16, 5830431K10
TCGAGGCCCCTGGAGACTTGCTGTCATGGATGGGCT	72514_12C	1	Nfkb2	11/11 (100%)	Found in AF155373, NM_019408, AF155372, G930048N20, G930048N20, 9930027F01, 9930027F01, G830022A14, G830022A14, G530118F16, G530118F16, G370038F06, G370038F06, BC027423, I830157A16, I830157A16, 5830431K10
ACCGAACCTCAATGTCGTCTTTTTGCACCTTATCAC	72514_13C	1	Nfkb2	11/11 (100%)	Found in AF155373, NM_019408, AF155372, G930048N20, G930048N20, 9930027F01, 9930027F01, G830022A14, G830022A14, G530118F16, G530118F16, G370038F06, G370038F06, BC027423, I830157A16, I830157A16, 5830431K10
CCGGAACACAATGGCATACTGTTTATGAACGTCTGT	72514_14C	1	Nfkb2	11/11 (100%)	Found in AF155373, NM_019408, AF155372, G930048N20, G930048N20, 9930027F01, 9930027F01, G830022A14, G830022A14, G530118F16, G530118F16, G370038F06, G370038F06, BC027423, I830157A16, I830157A16, 5830431K10
TCTGCACTTCCTCCTTGTCTTCCACCAGAGGGTAAT	72514_15C	1	Nfkb2	11/11 (100%)	Found in AF155373, NM_019408, AF155372, G930048N20, G930048N20, 9930027F01, 9930027F01, G830022A14, G830022A14, G530118F16, G530118F16, G370038F06, G370038F06, BC027423, I830157A16, I830157A16, 5830431K10
AAAAGCCGAGGCTGCCACCTCCTCCAGCGCCTCCAT	72514_16C	1	Nfkb2	11/11 (100%)	Found in AF155373, NM_019408, AF155372, G930048N20, G930048N20, 9930027F01, 9930027F01, G830022A14, G830022A14, G530118F16, G530118F16, G370038F06, G370038F06, BC027423, I830157A16, I830157A16, 5830431K10
GCGCGTTGTACTCGCGAGCTCGCTGCAGTGTGTCAA	72514_17C	1	Nfkb2	11/11 (100%)	Found in AF155373, NM_019408, AF155372, G930048N20, G930048N20, 9930027F01, 9930027F01, G830022A14, G830022A14, G530118F16, G530118F16, G370038F06, G370038F06, BC027423, I830157A16, I830157A16, 5830431K10
ATGGCCAGGTGCAGTGGCGTGTCTCCGTTCTCGTCC	72514_18C	1	Nfkb2	11/11 (100%)	Found in AF155373, NM_019408, AF155372, G930048N20, G930048N20, 9930027F01, 9930027F01, G830022A14, G830022A14, G530118F16, G530118F16, G370038F06, G370038F06, BC027423, I830157A16, I830157A16, 5830431K10
CGCCAGGTGCAGAGGCGTCTGGTGCAGGTGGTTGGT	72514_19C	1	Nfkb2	11/11 (100%)	Found in AF155373, NM_019408, AF155372, G930048N20, G930048N20, 9930027F01, 9930027F01, G830022A14, G830022A14, G530118F16, G530118F16, G370038F06, G370038F06, BC027423, I830157A16, I830157A16, 5830431K10
GGTGTACAGGGTATAGTCCCTCAAAATCAGGCATGT	72514_20C	1	Nfkb2	11/11 (100%)	Found in AF155373, NM_019408, AF155372, G930048N20, G930048N20, 9930027F01, 9930027F01, G830022A14, G830022A14, G530118F16, G530118F16, G370038F06, G370038F06, BC027423, I830157A16, I830157A16, 5830431K10
ATTCACATTAGCATGGAGCTTGGTGACTAGATGGGT	72514_21C	1	Nfkb2	11/11 (100%)	Found in AF155373, NM_019408, AF155372, G930048N20, G930048N20, 9930027F01, 9930027F01, G830022A14, G830022A14, G530118F16, G530118F16, G370038F06, G370038F06, BC027423, I830157A16, I830157A16, 5830431K10
CTGCATGGATGTCAGCACCAGCCTTTAGAAGGAGGC	72514_22C	1	Nfkb2	11/11 (100%)	Found in AF155373, NM_019408, AF155372, G930048N20, G930048N20, 9930027F01, 9930027F01, G830022A14, G830022A14, G530118F16, G530118F16, G370038F06, G370038F06, BC027423, I830157A16, I830157A16, 5830431K10
TAGCAGCAGAGTCTTCACCTTGGTACTGCAAGTGAG	72514_23C	1	Nfkb2	11/11 (100%)	Found in AF155373, NM_019408, AF155372, G930048N20, G930048N20, 9930027F01, 9930027F01, G830022A14, G830022A14, G530118F16, G530118F16, G370038F06, G370038F06, BC027423, I830157A16, I830157A16, 5830431K10
CCAGGGACAGCCCTGGCCCTGCAGGGCTGGGTGGGG	72514_24C	1	Nfkb2	11/11 (100%)	Found in AF155373, NM_019408, AF155372, G930048N20, G930048N20, 9930027F01, 9930027F01, G830022A14, G830022A14, G530118F16, G530118F16, G370038F06, G370038F06, BC027423, I830157A16, I830157A16, 5830431K10
CAAGTCCCCACCAGCCAGCTTGTAACTACGAAGGAG	72514_25C	1	Nfkb2	11/11 (100%)	Found in AF155373, NM_019408, AF155372, G930048N20, G930048N20, 9930027F01, 9930027F01, G830022A14, G830022A14, G530118F16, G530118F16, G370038F06, G370038F06, BC027423, I830157A16, I830157A16, 5830431K10
CAAGGTGGTTGTCCTTACCTGTGCTGGGCAGCTTGT	72514_26I	1	Nfkb2	1/11 (9%)	Found in 5830431K10
TGTCTTCTTTCACCTCTGCTGTGCTGGGCAGCTTGT	72514_27A	1	Nfkb2	1/11 (9%)	Found in I830157A16, I830157A16
CACTGTCTTCTTTCACCTCTGTGCTGGGCAGCTTGT	72514_28A	1	Nfkb2	9/11 (81%)	Found in AF155373, NM_019408, AF155372, G930048N20, G930048N20, 9930027F01, 9930027F01, G830022A14, G830022A14, G530118F16, G530118F16, G370038F06, G370038F06, BC027423
TCTTTAGGAAACCAAGACCGCCGCCGCCTCCTTCTC	72778_01A	1	Myst4	1/8 (12%)	Found in M5C1056N02, M5C1056N02
TCTTTAGGAAACCAAGACCTCGCCTCCAGCCCGGCC	72778_02A	1	Myst4	3/8 (37%)	Found in AF222800, AF222800, NM_017479, D330024P20, D330024P20
TCTTTAGGAAACCAAGACCTGGCCGCGCGCCACCAC	72778_03A	1	Myst4	4/8 (50%)	Found in B130044K16, B130044K16, 6820425G08, 6820425G08, C630015G14, C630015G14, C130049P13, C130049P13
ACCGCCGGGCTCACTCACCTGGTCTTTCTCATGGGG	72778_04E	1	Myst4	2/8 (25%)	Found in C130049P13, D330024P20
AATGGGATCGGCACGGGGCTGGTCTTTCTCATGGGG	72778_05A	1	Myst4	6/8 (75%)	Found in AF222800, AF222800, NM_017479, M5C1056N02, M5C1056N02, B130044K16, B130044K16, 6820425G08, 6820425G08, C630015G14, C630015G14
TCAGACAGGATGGGTGTCCACTACTGCCACAATCTG	72778_06C	1	Myst4	6/6 (100%)	Found in AF222800, AF222800, NM_017479, M5C1056N02, M5C1056N02, B130044K16, B130044K16, 6820425G08, 6820425G08, C630015G14, C630015G14
ACAAAAAAGCATGTTATCTGCATTTTTGCCCTGGAC	72778_07A	1	Myst4	5/6 (83%)	Found in AF222800, AF222800, NM_017479, M5C1056N02, M5C1056N02, B130044K16, B130044K16, 6820425G08, 6820425G08
ACAAAAAAGCATGTTATCTCACTGCATTTTTGCCCT	72778_08A	1	Myst4	1/6 (16%)	Found in C630015G14, C630015G14
TATGGTTGGAAAGTTCACCTTTTGGCATTCTGGAAA	72778_09E	1	Myst4	2/6 (33%)	Found in C630015G14, 6820425G08
CTTGGCAAATCCACATCCCTTTTGGCATTCTGGAAA	72778_10A	1	Myst4	4/6 (66%)	Found in AF222800, AF222800, NM_017479, M5C1056N02, M5C1056N02, B130044K16, B130044K16
TCATCACTGGTTACAGACAACAATCGTTGCTTTAAT	72778_11C	1	Myst4	4/4 (100%)	Found in AF222800, AF222800, NM_017479, M5C1056N02, M5C1056N02, B130044K16, B130044K16
TTATTTTAATATCAGTATCAGGTGACCCCCTTCCTG	72778_12A	1	Myst4	3/4 (75%)	Found in AF222800, AF222800, NM_017479, M5C1056N02, M5C1056N02
TTATTTTAATATCAGTATCTGTAGCCAACACATGAG	72778_13A	1	Myst4	1/4 (25%)	Found in B130044K16, B130044K16
ACTTTCACACTCTATTTTCTCCCAAGACAGTTCCTG	72778_14C	1	Myst4	5/5 (100%)	Found in AF222800, AF222800, NM_017479, M5C1056N02, M5C1056N02, B130044K16, B130044K16, E330017F13
AGGTAAAGCTTTGGTAATCTTGCATATTCCTGTGGG	72778_15C	1	Myst4	5/5 (100%)	Found in AF222800, AF222800, NM_017479, M5C1056N02, M5C1056N02, B130044K16, B130044K16, E330017F13
ACTCATATTCCCATCAACCTCGAATACTGAAAGGTC	72778_16C	1	Myst4	5/5 (100%)	Found in AF222800, AF222800, NM_017479, M5C1056N02, M5C1056N02, B130044K16, B130044K16, E330017F13
CTGCTGGCAGAGCTTTTCCTTGGAGAAGTATCCAAC	72778_17C	1	Myst4	4/4 (100%)	Found in AF222800, AF222800, NM_017479, M5C1056N02, M5C1056N02, B130044K16, B130044K16
TTCGAGAAAGCAAATAGCTGAAATCAATGAGAAAGC	72778_18C	1	Myst4	4/4 (100%)	Found in AF222800, AF222800, NM_017479, M5C1056N02, M5C1056N02, B130044K16, B130044K16
CTTCTAATGATGACAAACCTGCCATCCCTCCTGTCA	72778_19C	1	Myst4	4/4 (100%)	Found in AF222800, AF222800, NM_017479, M5C1056N02, M5C1056N02, B130044K16, B130044K16
TTCCATTAGTCGTTCAGCCTCCTTCTCAGCTTCTCG	72778_20C	1	Myst4	4/4 (100%)	Found in AF222800, AF222800, NM_017479, M5C1056N02, M5C1056N02, B130044K16, B130044K16
CTTTACTACAAAAGGCCTCTTTCTTTTAATGGAAAC	72778_21C	1	Myst4	4/4 (100%)	Found in AF222800, AF222800, NM_017479, M5C1056N02, M5C1056N02, B130044K16, B130044K16
CATCATCATCTACATCTTTTCTACAAAGGGCAGCGG	72778_22C	1	Myst4	3/3 (100%)	Found in AF222800, AF222800, NM_017479, M5C1056N02, M5C1056N02
TTTACTTGGATCCAAGCTCTATTTCCAGCACTGACG	73054_01A	1	Tlr6	2/3 (66%)	Found in BC055366, BC055366, 9830120H05, 9830120H05
TTTACTTGGATCCAAGCTCAAGACTTCCTTCTCCGA	73054_02A	1	Tlr6	1/3 (33%)	Found in F630012E11, F630012E11
CAGTAGCACTTCTTCCTCCTCACCTCCCTTGGGTGA	73458_01C	1	Ikbkg	3/3 (100%)	Found in AY112937, AY112937, AF513109, BC021431
CATCCAACAGGACAGTGTCTGATATACATGTACTTG	73458_02A	1	Ikbkg	1/7 (14%)	Found in AF513109
CATCCAACAGGACAGTGTCTGTGTGTCCTGATCATC	73458_03A	1	Ikbkg	2/7 (28%)	Found in AY112937, AY112937, BC021431
CATCCAACAGGACAGTGTCCCATTTTCAAGGCACCG	73458_04A	1	Ikbkg	1/7 (14%)	Found in G370038P15, G370038P15
CATCCAACAGGACAGTGTCTGTCAGCAGAGTCGGCC	73458_05A	1	Ikbkg	3/7 (42%)	Found in F630001J24, F630001J24, 9930039F20, 9930039F20, NM_178590
TGCTCTGCCGGATAGCGTCTCGGAGCTCTTGATTCT	73458_06C	1	Ikbkg	9/9 (100%)	Found in AY112937, AY112937, F630001J24, F630001J24, AF513109, AF069542, NM_010547, 9930039F20, 9930039F20, NM_178590, BC021431, G370038P15, G370038P15
CTTGTCCTCAGCCATCTGCTGTTGGCATTTCTTCAG	73458_07A	1	Ikbkg	6/9 (66%)	Found in AY112937, AY112937, F630001J24, F630001J24, AF513109, AF069542, NM_010547, G370038P15, G370038P15
GGCCTTGTCCTCAGCCATCTGTTGGCATTTCTTCAG	73458_08A	1	Ikbkg	3/9 (33%)	Found in 9930039F20, 9930039F20, NM_178590, BC021431
TCACTAACTGCTCGAATCCTTCCCTCTAAAGCTTGC	73458_09C	1	Ikbkg	9/9 (100%)	Found in AY112937, AY112937, F630001J24, F630001J24, AF513109, AF069542, NM_010547, 9930039F20, 9930039F20, NM_178590, BC021431, G370038P15, G370038P15
AACTGAGCCAGCTTCCGCTTCTCCTCTGAAGCAGCC	73458_10C	1	Ikbkg	9/9 (100%)	Found in AY112937, AY112937, F630001J24, F630001J24, AF513109, AF069542, NM_010547, 9930039F20, 9930039F20, NM_178590, BC021431, G370038P15, G370038P15
ATCTTCCAGCTGCATGCCCTTGCTGCTCTTAATGTG	73458_11C	1	Ikbkg	9/9 (100%)	Found in AY112937, AY112937, F630001J24, F630001J24, AF513109, AF069542, NM_010547, 9930039F20, 9930039F20, NM_178590, BC021431, G370038P15, G370038P15
AGCCTTGTAGATATCCGCCTGGGCCTTCAAGACTGG	73458_12C	1	Ikbkg	8/8 (100%)	Found in AY112937, AY112937, F630001J24, F630001J24, AF513109, AF069542, NM_010547, 9930039F20, 9930039F20, NM_178590, BC021431
TTCCTCATATCCTCAATCCTGGCTGACTCATGGCAG	73458_13C	1	Ikbkg	8/8 (100%)	Found in AY112937, AY112937, F630001J24, F630001J24, AF513109, AF069542, NM_010547, 9930039F20, 9930039F20, NM_178590, BC021431
AATGAAAGGAGTGGTGAGCTGGAGCAGGGAGTAAAG	73458_14C	1	Ikbkg	8/8 (100%)	Found in AY112937, AY112937, F630001J24, F630001J24, AF513109, AF069542, NM_010547, 9930039F20, 9930039F20, NM_178590, BC021431
AACCATCCGTAACGAGATCTGACTCCTTTTCTGGAG	73458_15C	1	Ikbkg	1/1 (100%)	Found in B930055N22
CCAGCCCCTCCTTGGCCGCGTAGGCCAGGCCCTTGT	73552_01C	1	Lbp	5/5 (100%)	Found in X99347, X99347, NM_008489, BC004795, F930029F12, F420002K21
CAGTTCTGAATCTCCAGGCTATGAAACTCGTACTGC	73552_02C	1	Lbp	5/5 (100%)	Found in X99347, X99347, NM_008489, BC004795, F930029F12, F420002K21
AAGGAGCCATGAAGTTTCAGGAAGGATTTGCGCACC	73552_03C	1	Lbp	5/5 (100%)	Found in X99347, X99347, NM_008489, BC004795, F930029F12, F420002K21
AAGAGATTCAGCAGCCACCCCACATTTCCTGATATG	73552_04C	1	Lbp	5/5 (100%)	Found in X99347, X99347, NM_008489, BC004795, F930029F12, F420002K21
CTGGATCATCTCACAAACCTTATTCTCCAGTACTTT	73552_05C	1	Lbp	5/5 (100%)	Found in X99347, X99347, NM_008489, BC004795, F930029F12, F420002K21
GGGTGTGTGATGCCCTACCTGGCAGAGTCTGGAGAT	73552_06E	1	Lbp	1/5 (20%)	Found in F930029F12
TGTCGATCTCTGCTGTGACTGGCAGAGTCTGGAGAT	73552_07A	1	Lbp	4/5 (80%)	Found in X99347, X99347, NM_008489, BC004795, F420002K21
CCGATTAAAAATTTCACCCTTAAACATGACATCCAG	73552_08C	1	Lbp	4/4 (100%)	Found in X99347, X99347, NM_008489, BC004795, F420002K21
TGAAGCCCACATTCTTACCATGTCATCTGTGATGGA	73552_09E	1	Lbp	1/4 (25%)	Found in F420002K21
GCCGGAGTCATGTGGTAACATGTCATCTGTGATGGA	73552_10A	1	Lbp	3/4 (75%)	Found in X99347, X99347, NM_008489, BC004795
GGGATACTTTTTGTATATCTGGGGAGTGAAGGGACG	73552_11C	1	Lbp	3/3 (100%)	Found in X99347, X99347, NM_008489, BC004795
GGCAAATACATTAGTGACCACGCCAAGCCGGAAGAC	73552_12C	1	Lbp	3/3 (100%)	Found in X99347, X99347, NM_008489, BC004795
ATCAGTCTCACTTGTGCCTTGTCTGGATGCAGCATC	73552_13C	1	Lbp	3/3 (100%)	Found in X99347, X99347, NM_008489, BC004795
TGCCTGGAACAGGTTCACATTGAACATGCCGACTTT	73552_14C	1	Lbp	3/3 (100%)	Found in X99347, X99347, NM_008489, BC004795
AGCCCTGGGCCAGCTCAGCATTGACATCAGGGTAGA	73552_15C	1	Lbp	3/3 (100%)	Found in X99347, X99347, NM_008489, BC004795
ACCCAAGTATAAGAAGTCCTTGCGGATCTGGAAGTC	73552_16C	1	Lbp	3/3 (100%)	Found in X99347, X99347, NM_008489, BC004795
ACTGTTGGCAATTGATAGCTATAACTCTCCTGAGCC	73626_01A	1	Pik3cg	1/9 (11%)	Found in A430105O15, A430105O15
GGCTCCACAAATACGTACCTATAACTCTCCTGAGCC	73626_02E	1	Pik3cg	8/9 (88%)	Found in 9830168M09, BC051246, 5830428L06, 9830107E04, BC023250, NM_020272, AJ249280, 4831444M07
AGCTCTAACACAGACATCCCCATAGTACTGTAAAGT	73626_03A	1	Pik3cg	1/11 (9%)	Found in AF208345, AF208345
AGCTCTAACACAGACATCCTGGAATTTCTGGAAGTG	73626_04A	1	Pik3cg	10/11 (90%)	Found in 4831444M07, 4831444M07, A430105O15, A430105O15, AJ249280, NM_020272, 9830168M09, 9830168M09, 9830107E04, 9830107E04, BC051246, E230006J05, E230006J05, 5830428L06, 5830428L06, BC023250
TACTGTAAAGTAGACACACAGCAATCCTGGAATTTC	73626_05AOL	1	Pik3cg	1/11 (9%)	Found in AF208345, AF208345
AAGTAGACACAAGCAATACCTGGAATTTCTGGAAGT	73626_06AOL	1	Pik3cg	1/11 (9%)	Found in AF208345, AF208345
CTATATGAAATAGGTTTCCTGTCTCTGAGATCATAA	73626_07C	1	Pik3cg	10/10 (100%)	Found in AF208345, AF208345, 4831444M07, 4831444M07, A430105O15, A430105O15, AJ249280, NM_020272, 9830168M09, 9830168M09, 9830107E04, 9830107E04, BC051246, E230006J05, E230006J05, 5830428L06, 5830428L06
TTCCACTGCGGCCTGAAACTTTTCTTCAATAGGACA	73626_08C	1	Pik3cg	10/10 (100%)	Found in AF208345, AF208345, 4831444M07, 4831444M07, A430105O15, A430105O15, AJ249280, NM_020272, 9830168M09, 9830168M09, 9830107E04, 9830107E04, BC051246, E230006J05, E230006J05, 5830428L06, 5830428L06
TTACAATCTCGATCATTCCTATTTTGTCACCAGTTG	73626_09C	1	Pik3cg	10/10 (100%)	Found in AF208345, AF208345, 4831444M07, 4831444M07, A430105O15, A430105O15, AJ249280, NM_020272, 9830168M09, 9830168M09, 9830107E04, 9830107E04, BC051246, E230006J05, E230006J05, 5830428L06, 5830428L06
CTCCATGATGCGTAGAATCTGCAAGATCAACATGTC	73626_10C	1	Pik3cg	10/10 (100%)	Found in AF208345, AF208345, 4831444M07, 4831444M07, A430105O15, A430105O15, AJ249280, NM_020272, 9830168M09, 9830168M09, 9830107E04, 9830107E04, BC051246, E230006J05, E230006J05, 5830428L06, 5830428L06
CACTTTGCATTTCTCGATCACCAGGGTACCGGCTTT	73626_11C	1	Pik3cg	9/9 (100%)	Found in AF208345, AF208345, 4831444M07, 4831444M07, A430105O15, A430105O15, AJ249280, NM_020272, 9830168M09, 9830168M09, 9830107E04, 9830107E04, BC051246, E230006J05, E230006J05
GCTTAAGCTGTGAAATAACTTGGGAACTGACGTCAT	73626_12C	1	Pik3cg	9/9 (100%)	Found in AF208345, AF208345, 4831444M07, 4831444M07, A430105O15, A430105O15, AJ249280, NM_020272, 9830168M09, 9830168M09, 9830107E04, 9830107E04, BC051246, E230006J05, E230006J05
GTGACCGATTCTTTTGTTCCTCAAGCCACGCTTCAG	73626_13C	1	Pik3cg	8/8 (100%)	Found in AF208345, AF208345, 4831444M07, 4831444M07, A430105O15, A430105O15, AJ249280, NM_020272, 9830168M09, 9830168M09, 9830107E04, 9830107E04, BC051246
CGGTTCAAATTTCACAGCCTGTACCAGCTGGAGAAG	73626_14C	1	Pik3cg	8/8 (100%)	Found in AF208345, AF208345, 4831444M07, 4831444M07, A430105O15, A430105O15, AJ249280, NM_020272, 9830168M09, 9830168M09, 9830107E04, 9830107E04, BC051246
CTCCATGCCCTATGCGACCAAATACTCACTGGGTTT	73626_15A	1	Pik3cg	1/7 (14%)	Found in 9830168M09, 9830168M09
CTCCATGCCCTATGCGACTGGGTTTCCTCATGGCTG	73626_16A	1	Pik3cg	3/7 (42%)	Found in AJ249280, NM_020272, BC051246
CTCCATGCCCTATGCGACCTGAGGCAGCCCTGGAGG	73626_17A	1	Pik3cg	3/7 (42%)	Found in 4831444M07, 4831444M07, A430105O15, A430105O15, 9830107E04, 9830107E04
CCAGCTTGGCTGCTGCTCACTCTGGAGCAGGCTCCT	74186_01C	1	Map3k7ip1	5/5 (100%)	Found in BC054369, BC054369, NM_025609, AB088136, BC041110, BC027054
AAGCAGTTATTTTCACTTCTGAACTTAAGCCAGTTG	74186_02C	1	Map3k7ip1	5/5 (100%)	Found in BC054369, BC054369, NM_025609, AB088136, BC041110, BC027054
CTCCACCACATCAAAGGCCTGCAGCAGGACCCGTCG	74186_03C	1	Map3k7ip1	5/5 (100%)	Found in BC054369, BC054369, NM_025609, AB088136, BC041110, BC027054
CTGGTGCTGGGGCACACCCTCCGGCAGCTGGGACTG	74186_04C	1	Map3k7ip1	5/5 (100%)	Found in BC054369, BC054369, NM_025609, AB088136, BC041110, BC027054
GAAGGGCCCTGTTCGTACCGACATTGGCAACGTAGA	74186_05C	1	Map3k7ip1	5/5 (100%)	Found in BC054369, BC054369, NM_025609, AB088136, BC041110, BC027054
TCTTCCCTGCGTCTAAACCCAGTTGCGAAAGCCGAA	74186_06C	1	Map3k7ip1	5/5 (100%)	Found in BC054369, BC054369, NM_025609, AB088136, BC041110, BC027054
GGTTTGGACTTGGCAGCGCTGAGCAGGTCAATGTCG	74186_07C	1	Map3k7ip1	5/5 (100%)	Found in BC054369, BC054369, NM_025609, AB088136, BC041110, BC027054
AATCATCGCGGCAATCTCCTGGTTGGCCTGCCCAGG	74186_08C	1	Map3k7ip1	5/5 (100%)	Found in BC054369, BC054369, NM_025609, AB088136, BC041110, BC027054
CAGGGTACACACGGCCCCCTGGGGCAGGGGTCGGTG	74186_09C	1	Map3k7ip1	5/5 (100%)	Found in BC054369, BC054369, NM_025609, AB088136, BC041110, BC027054
GTCAGAGTGGGGCTCTGGTTAGTGAGTGTGGGAGTG	74186_10C	1	Map3k7ip1	5/5 (100%)	Found in BC054369, BC054369, NM_025609, AB088136, BC041110, BC027054
TGATGGTGGACCTTTGATCTTTGGGTTTTGGTGGCA	74418_01C	1	Map3k7ip2	5/5 (100%)	Found in BC004813, BC004813, NM_138667, AY093701, AB093262, BC004072
TGGGGTTAAAATGTGGTCCTCGGGCTTGAAAAAGAT	74418_02C	1	Map3k7ip2	5/5 (100%)	Found in BC004813, BC004813, NM_138667, AY093701, AB093262, BC004072
CTGCTGCATTTCTTCGAGTGACGGTATCTGGGAAAT	74418_03C	1	Map3k7ip2	6/6 (100%)	Found in BC004813, BC004813, NM_138667, AY093701, AB093262, BC004072, G270057H11, G270057H11
TCTGGTGCACCAGCAGAGCTTGTGTGTAGGCAGCAT	74418_04C	1	Map3k7ip2	7/7 (100%)	Found in BC004813, BC004813, NM_138667, AY093701, AB093262, BC004072, G270057H11, G270057H11, F630001D19, F630001D19
ATCCAGGTTATTATTGTTCCCTCTTCCCAGTTTCTG	74418_05A	1	Map3k7ip2	1/7 (14%)	Found in A530078N03
ATCCAGGTTATTATTGTTCTGTAACATGCACCTGGA	74418_06A	1	Map3k7ip2	6/7 (85%)	Found in BC004813, BC004813, NM_138667, AY093701, AB093262, G270057H11, G270057H11, F630001D19, F630001D19
CTTCTGGCCAAGCATTTTCCTTCGCCGCCGCCGCGG	74418_07C	1	Map3k7ip2	2/2 (100%)	Found in G270057H11, G270057H11, F630001D19, F630001D19
TAATAGTTGATGTAGACCCGGTCCGGGCTGATGTGC	75653_01C	1	Mif	10/10 (100%)	Found in L10613, L10613, NM_010798, BC024895, 2210415D23, 2210415D23, 2810451M22, 2810451M22, I830055B03, I830055B03, 2410046L18, 2410046L18, Z23048, L07607, L02913
CACGTGCACTGCGATGTACTGTGCGGGCTTGCCGGT	75653_02C	1	Mif	10/10 (100%)	Found in L10613, L10613, NM_010798, BC024895, 2210415D23, 2210415D23, 2810451M22, 2810451M22, I830055B03, I830055B03, 2410046L18, 2410046L18, Z23048, L07607, L02913
GGGTTTCCATGCTCTAGCCAGGGGAGGAATTGGGCG	76746_01A	1	Irf3	8/12 (66%)	Found in BC050882, BC050882, NM_016849, 3110001G18, 3110001G18, I730065L08, I730065L08, I830036F13, I830036F13, I830082K16, I830082K16, U75839, BC003233
GGGTTTCCATGCTCTAGCAGCAATCTTTACTGCCTC	76746_02A	1	Irf3	4/12 (33%)	Found in A130067M16, A130067M16, I530020K21, I530020K21, U75840, BC023244
ACTGGCTTCTGCCCAGGCCTGGAAGATGCCAAAGTC	76746_03C	1	Irf3	12/12 (100%)	Found in BC050882, BC050882, NM_016849, A130067M16, A130067M16, I530020K21, I530020K21, 3110001G18, 3110001G18, I730065L08, I730065L08, I830036F13, I830036F13, I830082K16, I830082K16, U75839, U75840, BC023244, BC003233
GTACGAAGTCCCGCGCCCCTGGAGTCACAAACTCAT	76746_04C	1	Irf3	12/12 (100%)	Found in BC050882, BC050882, NM_016849, A130067M16, A130067M16, I530020K21, I530020K21, 3110001G18, 3110001G18, I730065L08, I730065L08, I830036F13, I830036F13, I830082K16, I830082K16, U75839, U75840, BC023244, BC003233
TAACTTCGGTAGGTTTTCCTGGGAGTGAGGCAGGCT	76746_05C	1	Irf3	12/12 (100%)	Found in BC050882, BC050882, NM_016849, A130067M16, A130067M16, I530020K21, I530020K21, 3110001G18, 3110001G18, I730065L08, I730065L08, I830036F13, I830036F13, I830082K16, I830082K16, U75839, U75840, BC023244, BC003233
GCCACAGCTGGCACTCACGTTCCTCAGCTAGCAGCT	76746_06I	1	Irf3	2/12 (16%)	Found in BC003233, BC023244
TCACCTCGAACTCCCATTGTTCCTCAGCTAGCAGCT	76746_07A	1	Irf3	10/12 (83%)	Found in BC050882, BC050882, NM_016849, A130067M16, A130067M16, I530020K21, I530020K21, 3110001G18, 3110001G18, I730065L08, I730065L08, I830036F13, I830036F13, I830082K16, I830082K16, U75839, U75840
CCATGAAGGCAATCAGATCTGCCACGAAGGGCCTGA	76746_08C	1	Irf3	12/12 (100%)	Found in BC050882, BC050882, NM_016849, A130067M16, A130067M16, I530020K21, I530020K21, 3110001G18, 3110001G18, I730065L08, I730065L08, I830036F13, I830036F13, I830082K16, I830082K16, U75839, U75840, BC023244, BC003233
AAGACATGTAGGAACAACCTTGACCATCACAAGCCT	76746_09C	1	Irf3	12/12 (100%)	Found in BC050882, BC050882, NM_016849, A130067M16, A130067M16, I530020K21, I530020K21, 3110001G18, 3110001G18, I730065L08, I730065L08, I830036F13, I830036F13, I830082K16, I830082K16, U75839, U75840, BC023244, BC003233
CCAACTCCAATCAAGACTCATCAAACTACTGCTCTG	77541_01C	1	Chuk	6/6 (100%)	Found in U12473, U12473, NM_007700, 9530016L20, 9530016L20, F630220I21, F630220I21, D030026H10, D030026H10, F630223N19, F630223N19
ATTTGTGCTAACGTCTCTCCATCTTGAGGAGTTACC	77541_02A	1	Chuk	4/6 (66%)	Found in U12473, U12473, NM_007700, 9530016L20, 9530016L20, F630220I21, F630220I21
ATTTGTGCTAACGTCTCTCACACATGTCAGAGGATG	77541_03A	1	Chuk	2/6 (33%)	Found in D030026H10, D030026H10, F630223N19, F630223N19
GCGGGCAGAACTCTGTGTACAGGCAATTTTAAGGAG	77541_04C	1	Chuk	7/7 (100%)	Found in U12473, U12473, NM_007700, 9530016L20, 9530016L20, F630220I21, F630220I21, D030026H10, D030026H10, F630223N19, F630223N19, G530123D13, G530123D13
TTGCAGCCCAACAACTTGCTCAGGTGACCAAACAGC	77541_05C	1	Chuk	7/7 (100%)	Found in U12473, U12473, NM_007700, 9530016L20, 9530016L20, F630220I21, F630220I21, D030026H10, D030026H10, F630223N19, F630223N19, G530123D13, G530123D13
TGTCGCTGTACAAGTGATCAGGAGGTCTGTGCTTTA	77541_06A	1	Chuk	7/9 (77%)	Found in U12473, U12473, NM_007700, 9530016L20, 9530016L20, F630220I21, F630220I21, D030026H10, D030026H10, F630223N19, F630223N19, G530123D13, G530123D13
GTGACTGAAGTGTCTTACCAGGAGGTCTGTGCTTTA	77541_07E	1	Chuk	2/9 (22%)	Found in 9130411F08, BC018243
TCAATGGCACGCTGCTCCAGAGACTCCATCAAGTCT	77541_08C	1	Chuk	9/9 (100%)	Found in U12473, U12473, NM_007700, 9530016L20, 9530016L20, F630220I21, F630220I21, D030026H10, D030026H10, F630223N19, F630223N19, G530123D13, G530123D13, BC018243, 9130411F08, 9130411F08
ATAACCAATGACACCAACCTCAGAATAGTGAATGGC	77541_09C	2	Chuk	9/9 (100%)	Found in U12473, U12473, NM_007700, 9530016L20, 9530016L20, F630220I21, F630220I21, D030026H10, D030026H10, F630223N19, F630223N19, G530123D13, G530123D13, BC018243, 9130411F08, 9130411F08
TTAACATTTTTTCTGAAGATATCCCATAAGTCATCT	77541_10C	2	Chuk	9/9 (100%)	Found in U12473, U12473, NM_007700, 9530016L20, 9530016L20, F630220I21, F630220I21, D030026H10, D030026H10, F630223N19, F630223N19, G530123D13, G530123D13, BC018243, 9130411F08, 9130411F08
TATCTAAGAAGACTTAACATTGCTGCTCTTTGTCCC	77541_11C	2	Chuk	9/9 (100%)	Found in U12473, U12473, NM_007700, 9530016L20, 9530016L20, F630220I21, F630220I21, D030026H10, D030026H10, F630223N19, F630223N19, G530123D13, G530123D13, BC018243, 9130411F08, 9130411F08
GTATTTTGCTGTCTTGTACAATATAATTTACACAAT	77541_12C	2	Chuk	9/9 (100%)	Found in U12473, U12473, NM_007700, 9530016L20, 9530016L20, F630220I21, F630220I21, D030026H10, D030026H10, F630223N19, F630223N19, G530123D13, G530123D13, BC018243, 9130411F08, 9130411F08
GTAGCTATCACAGCCTCTAACTCCATCTAGAACACA	77541_13C	2	Chuk	9/9 (100%)	Found in U12473, U12473, NM_007700, 9530016L20, 9530016L20, F630220I21, F630220I21, D030026H10, D030026H10, F630223N19, F630223N19, G530123D13, G530123D13, BC018243, 9130411F08, 9130411F08
ATTTAGGATGTGCACTATCTTTAAATTGAGAATGTG	77541_14C	2	Chuk	9/9 (100%)	Found in U12473, U12473, NM_007700, 9530016L20, 9530016L20, F630220I21, F630220I21, D030026H10, D030026H10, F630223N19, F630223N19, G530123D13, G530123D13, BC018243, 9130411F08, 9130411F08
ATTGGCTCTACTATTAAACTACAAAGGCTGTTTGGC	77541_15C	2	Chuk	9/9 (100%)	Found in U12473, U12473, NM_007700, 9530016L20, 9530016L20, F630220I21, F630220I21, D030026H10, D030026H10, F630223N19, F630223N19, G530123D13, G530123D13, BC018243, 9130411F08, 9130411F08
TTCTTAATCTTCTCATGCCAGGTAAATGGCTGCAGA	77541_16C	2	Chuk	9/9 (100%)	Found in U12473, U12473, NM_007700, 9530016L20, 9530016L20, F630220I21, F630220I21, D030026H10, D030026H10, F630223N19, F630223N19, G530123D13, G530123D13, BC018243, 9130411F08, 9130411F08
TTCAAAGAGCTCTGGGGCCAAATACTGCAATGTTCC	77541_17C	2	Chuk	9/9 (100%)	Found in U12473, U12473, NM_007700, 9530016L20, 9530016L20, F630220I21, F630220I21, D030026H10, D030026H10, F630223N19, F630223N19, G530123D13, G530123D13, BC018243, 9130411F08, 9130411F08
AATTATTTTATGTATTGTCTTCCCACCAACATCTTG	77541_18C	2	Chuk	9/9 (100%)	Found in U12473, U12473, NM_007700, 9530016L20, 9530016L20, F630220I21, F630220I21, D030026H10, D030026H10, F630223N19, F630223N19, G530123D13, G530123D13, BC018243, 9130411F08, 9130411F08
GATATCGGATCCCAGATCCTATGTCACTCAGTAAAG	77541_19C	2	Chuk	9/9 (100%)	Found in U12473, U12473, NM_007700, 9530016L20, 9530016L20, F630220I21, F630220I21, D030026H10, D030026H10, F630223N19, F630223N19, G530123D13, G530123D13, BC018243, 9130411F08, 9130411F08
TTCTGGTTTGTTGAGTAGCTTCCGGAGGTCCCCTCC	77541_20C	2	Chuk	9/9 (100%)	Found in U12473, U12473, NM_007700, 9530016L20, 9530016L20, F630220I21, F630220I21, D030026H10, D030026H10, F630223N19, F630223N19, G530123D13, G530123D13, BC018243, 9130411F08, 9130411F08
ACATTCGCATGGTCCAACTTTTTCATGATCTGGATT	77541_21C	2	Chuk	9/9 (100%)	Found in U12473, U12473, NM_007700, 9530016L20, 9530016L20, F630220I21, F630220I21, D030026H10, D030026H10, F630223N19, F630223N19, G530123D13, G530123D13, BC018243, 9130411F08, 9130411F08
TATTTTGAGATCAAGTTCCCGGTGCTGGTACAGACT	77541_22C	2	Chuk	9/9 (100%)	Found in U12473, U12473, NM_007700, 9530016L20, 9530016L20, F630220I21, F630220I21, D030026H10, D030026H10, F630223N19, F630223N19, G530123D13, G530123D13, BC018243, 9130411F08, 9130411F08
CATTGATCATTGCTGCACCTAAAGGAGACGGCTGCC	79202_01A	2	Mapk8	2/5 (40%)	Found in BC053027, BC053027, B020001F06, B020001F06
ATCATTGCTGCACCTGTGCTAAAGGAGACGGCTGCC	79202_02A	2	Mapk8	3/5 (60%)	Found in A730056B15, A730056B15, NM_016700, AB005663
CCTCCTTGTATATCAGTTCTTTCCACTCCTCTATTG	79202_03C	2	Mapk8	5/5 (100%)	Found in BC053027, BC053027, B020001F06, B020001F06, A730056B15, A730056B15, NM_016700, AB005663
CGGGATCTTTGGTGGTGGGGCTTCTGCTTCTGAAGG	79202_04C	2	Mapk8	5/5 (100%)	Found in BC053027, BC053027, B020001F06, B020001F06, A730056B15, A730056B15, NM_016700, AB005663
AATCTCTTGCCTGACTGGCTTTAAGTTTGTTATGCT	79202_05C	2	Mapk8	5/5 (100%)	Found in BC053027, BC053027, B020001F06, B020001F06, A730056B15, A730056B15, NM_016700, AB005663
TATTCCACTGATCAATATGATCTGTACCTGGGAACA	79202_06A	2	Mapk8	1/5 (20%)	Found in B020001F06, B020001F06
TATTCCACTGATCAATATAGTCCCTTCCTGGAAAGA	79202_07A	2	Mapk8	4/5 (80%)	Found in BC053027, BC053027, A730056B15, A730056B15, NM_016700, AB005663
CAACTGACCAAATGTCAACGTTCTCCTTGTAGCCCA	79202_08A	2	Mapk8	1/7 (14%)	Found in B020001F06, B020001F06
CCACAGACCATAAGTCCACGTTCTCCTTGTAGCCCA	79202_09A	2	Mapk8	4/7 (57%)	Found in BC053027, BC053027, A730056B15, A730056B15, NM_016700, AB005663
GCGAAAGTGTATGCTGACCGTTCTCCTTGTAGCCCA	79202_10E	2	Mapk8	2/7 (28%)	Found in 6430564C21, 5730585A15
ATTACTAGGCTTTAAGTCCCGATGAATAATTCCAGC	79202_11C	2	Mapk8	7/7 (100%)	Found in BC053027, BC053027, B020001F06, B020001F06, A730056B15, A730056B15, NM_016700, AB005663, 5730585A15, 6430564C21
AGCTCCATGACTATGTAAACATCTTGAAATTCTTCT	79202_12C	2	Mapk8	7/7 (100%)	Found in BC053027, BC053027, B020001F06, B020001F06, A730056B15, A730056B15, NM_016700, AB005663, 5730585A15, 6430564C21
ATTCAAAAGGCCAATTATATTTTTGTGATTAACACA	79202_13A	2	Mapk8	7/8 (87%)	Found in BC053027, BC053027, B020001F06, B020001F06, A730056B15, A730056B15, NM_016700, AB005663, 5730585A15, 6430564C21
GTGAACTTGAACACTTACATTTTTGTGATTAACACA	79202_14E	2	Mapk8	1/8 (12%)	Found in D730034N23
ATGGCATCATAAGCTGCACACACTATTCCTTGAGCT	79202_15C	2	Mapk8	8/8 (100%)	Found in BC053027, BC053027, B020001F06, B020001F06, A730056B15, A730056B15, NM_016700, AB005663, 5730585A15, 6430564C21, D730034N23
TCCAAATATTCACCAAGGCCGGCAGTGCAGCCAACG	79202_16C	2	Mapk8	7/7 (100%)	Found in BC053027, BC053027, B020001F06, B020001F06, A730056B15, A730056B15, NM_016700, 5730585A15, 6430564C21, D730034N23
TTCCCTTCCAAGCTCCCTATCTTCAGCTGCACGTTG	79647_01C	2	Pik3c3	6/6 (100%)	Found in BC057678, BC057678, B130018H01, B130018H01, BC024675, NM_181414, 5330434F23, 5330434F23, BC027029
TTCAGCCACTCGTTCCAATTCCATCTTGTACTAAAC	79647_02C	2	Pik3c3	6/6 (100%)	Found in BC057678, BC057678, B130018H01, B130018H01, BC024675, NM_181414, 5330434F23, 5330434F23, BC027029
ATTCCTTGGCGAAACATGCCATATTTTCCAAAGAGC	79647_03C	2	Pik3c3	6/6 (100%)	Found in BC057678, BC057678, B130018H01, B130018H01, BC024675, NM_181414, 5330434F23, 5330434F23, BC027029
CCGATGAGCCTTGGTGAGCTTGGCGAGGCGGCTCAT	79647_04C	2	Pik3c3	6/6 (100%)	Found in BC057678, BC057678, B130018H01, B130018H01, BC024675, NM_181414, 5330434F23, 5330434F23, BC027029
AGAGCTTCGTTTCTCACTCTCATTTATCATTTCTAT	79647_05C	2	Pik3c3	6/6 (100%)	Found in BC057678, BC057678, B130018H01, B130018H01, BC024675, NM_181414, 5330434F23, 5330434F23, BC027029
AGATGATTCGTCACCATCCTTTTCATAGTAAACAAT	79647_06C	2	Pik3c3	6/6 (100%)	Found in BC057678, BC057678, B130018H01, B130018H01, BC024675, NM_181414, 5330434F23, 5330434F23, BC027029
GCTCTCCACTAAATTCTCCATAGACATTTGAGGATC	79647_07C	2	Pik3c3	6/6 (100%)	Found in BC057678, BC057678, B130018H01, B130018H01, BC024675, NM_181414, 5330434F23, 5330434F23, BC027029
TGGGTAACTCACAATAATATTTAGCTGATCTCTTGT	79647_08C	2	Pik3c3	6/6 (100%)	Found in BC057678, BC057678, B130018H01, B130018H01, BC024675, NM_181414, 5330434F23, 5330434F23, BC027029
CAAGAACTTCGTCAGAGCTTTTTCTTGATTAGTAAG	79647_09C	2	Pik3c3	6/6 (100%)	Found in BC057678, BC057678, B130018H01, B130018H01, BC024675, NM_181414, 5330434F23, 5330434F23, BC027029
TAAGTACATCAGCAAATCCTCATCATCGGCCTGCCT	79647_10C	2	Pik3c3	6/6 (100%)	Found in BC057678, BC057678, B130018H01, B130018H01, BC024675, NM_181414, 5330434F23, 5330434F23, BC027029
TTGGTTATAATTTGGGAGCTATCTATGTCTCCAGAA	79647_11C	2	Pik3c3	6/6 (100%)	Found in BC057678, BC057678, B130018H01, B130018H01, BC024675, NM_181414, 5330434F23, 5330434F23, BC027029
GAACGTACATAGATCTTGCTCGAGATTTTCCCCATC	79647_12C	2	Pik3c3	6/6 (100%)	Found in BC057678, BC057678, B130018H01, B130018H01, BC024675, NM_181414, 5330434F23, 5330434F23, BC027029
CTGTCAGTACTTACACTGCAGTATAAATAATTAGCC	79647_13A	2	Pik3c3	1/6 (16%)	Found in BC027029
CACTCCACTATCACATACCAGTATAAATAATTAGCC	79647_14A	2	Pik3c3	5/6 (83%)	Found in BC057678, BC057678, B130018H01, B130018H01, BC024675, NM_181414, 5330434F23, 5330434F23
TCTCACAGACTTGTCACCCTTGAGCAAGGCTTGGCT	79647_15C	2	Pik3c3	6/6 (100%)	Found in BC057678, BC057678, B130018H01, B130018H01, BC024675, NM_181414, 5330434F23, 5330434F23, BC027029
GGCCTGAAGTCTCTCATTCTTCTTCTTGCGGTTCCC	79647_16C	2	Pik3c3	6/6 (100%)	Found in BC057678, BC057678, B130018H01, B130018H01, BC024675, NM_181414, 5330434F23, 5330434F23, BC027029
GGCAGGCATAAGAGCACTCTTGAACAGGGTAGCTGT	79647_17C	2	Pik3c3	6/6 (100%)	Found in BC057678, BC057678, B130018H01, B130018H01, BC024675, NM_181414, 5330434F23, 5330434F23, BC027029
GTTTTCTTTCCGTAACAGCTTGTCCATGAGGGAGAT	79647_18C	2	Pik3c3	6/6 (100%)	Found in BC057678, BC057678, B130018H01, B130018H01, BC024675, NM_181414, 5330434F23, 5330434F23, BC027029
GGATGAACTGCATGAAGCCATGTTTTGTGCTAGTGG	79647_19C	2	Pik3c3	6/6 (100%)	Found in BC057678, BC057678, B130018H01, B130018H01, BC024675, NM_181414, 5330434F23, 5330434F23, BC027029
ATATTTCCTGAAAAAGTTCTGAATGCTTCCCTCTGT	79647_20C	2	Pik3c3	6/6 (100%)	Found in BC057678, BC057678, B130018H01, B130018H01, BC024675, NM_181414, 5330434F23, 5330434F23, BC027029
TAATCACACAGTATCCAGCACAGCTTTTAACGTAAG	79647_21C	2	Pik3c3	6/6 (100%)	Found in BC057678, BC057678, B130018H01, B130018H01, BC024675, NM_181414, 5330434F23, 5330434F23, BC027029
ATTATAATGATTACAAATCTGTCTTTGTTAACAAAA	79647_22A	2	Pik3c3	1/6 (16%)	Found in 5330434F23, 5330434F23
CTATATGGAAGAGTTTGCCTGTCTTTGTTAACAAAA	79647_23A	2	Pik3c3	5/6 (83%)	Found in BC057678, BC057678, B130018H01, B130018H01, BC024675, NM_181414, BC027029
AAGATCAGATTGGAATACCTTCGCAGGTGGAGGAAG	79647_24C	2	Pik3c3	5/5 (100%)	Found in BC057678, BC057678, B130018H01, B130018H01, BC024675, NM_181414, BC027029
TTTTCTGTGGCAGGACATCTTTTTTACAGTTTTATC	79647_25A	2	Pik3c3	2/5 (40%)	Found in BC024675, NM_181414
GCGGAACTTATCCTGAACCTTTTTTACAGTTTTATC	79647_26A	2	Pik3c3	3/5 (60%)	Found in BC057678, BC057678, B130018H01, B130018H01, BC027029
CTTTCATTTTCTCCAGTACTGGGCAAACTTATGGAT	79647_27C	2	Pik3c3	3/3 (100%)	Found in BC057678, BC057678, B130018H01, B130018H01, BC027029
TCACTATCCCGGAGTTCACTCATAGTTGTCCATGAG	79889_01A	2	Nfkb1	1/11 (9%)	Found in L28117
CACTATCCCGGAGTTCATCTATGTGCTGCCTCGTGG	79889_02A	2	Nfkb1	10/11 (90%)	Found in M57999, M57999, NM_008689, AB119195, S89033, S66656, I420019M10, I420019M10, F830007L24, F830007L24, I730069C20, I730069C20, F930007I23, F930007I23, L28118
GATGGTACCCCCAGAGACCTCATAGTTGTCCATGAG	79889_03A	2	Nfkb1	10/11 (90%)	Found in M57999, M57999, NM_008689, AB119195, S89033, S66656, I420019M10, I420019M10, F830007L24, F830007L24, I730069C20, I730069C20, F930007I23, F930007I23, L28118
TCAGCTGCTTCATGTCCCCTTGTGGTAGTATATCAT	79889_04A	2	Nfkb1	10/11 (90%)	Found in M57999, M57999, NM_008689, AB119195, S89033, S66656, I420019M10, I420019M10, F830007L24, F830007L24, I730069C20, I730069C20, F930007I23, F930007I23, L28117
TCAGCTGCTTCATGTCCCCTGCCAGTTGGCAGCCAT	79889_05A	2	Nfkb1	1/11 (9%)	Found in L28118
CATTTAGTATGTCAAATACTGCCAGTTGGCAGCCAT	79889_06A	2	Nfkb1	1/11 (9%)	Found in L28117
ATTTAGTATGTCAAATACCTGCCAGTTGGCAGCCAT	79889_07A	2	Nfkb1	9/11 (81%)	Found in M57999, M57999, NM_008689, AB119195, S89033, S66656, I420019M10, I420019M10, F830007L24, F830007L24, I730069C20, I730069C20, F930007I23, F930007I23
CCACCAGGGGGTCTGCTCCTGCTGCTTTGAGAAGAG	79889_08C	2	Nfkb1	11/11 (100%)	Found in M57999, M57999, NM_008689, AB119195, S89033, S66656, I420019M10, I420019M10, F830007L24, F830007L24, I730069C20, I730069C20, F930007I23, F930007I23, L28117, L28118
GTCCACGTGGGCATCACCCTCCAGAAGCAGGCAGCC	79889_09C	2	Nfkb1	11/11 (100%)	Found in M57999, M57999, NM_008689, AB119195, S89033, S66656, I420019M10, I420019M10, F830007L24, F830007L24, I730069C20, I730069C20, F930007I23, F930007I23, L28117, L28118
TGTGGATGGCATTTAGACCTTCCCCATTGGGGTGGT	79889_10C	2	Nfkb1	11/11 (100%)	Found in M57999, M57999, NM_008689, AB119195, S89033, S66656, I420019M10, I420019M10, F830007L24, F830007L24, I730069C20, I730069C20, F930007I23, F930007I23, L28117, L28118
CGGCCAAGTGCAGAGGTGCTGATACAGGTCATTTCT	79889_11A	2	Nfkb1	1/11 (9%)	Found in L28117
GGCCAAGTGCAGAGGTGTCTGATACAGGTCATTTCT	79889_12A	2	Nfkb1	10/11 (90%)	Found in M57999, M57999, NM_008689, AB119195, S89033, S66656, I420019M10, I420019M10, F830007L24, F830007L24, I730069C20, I730069C20, F930007I23, F930007I23, L28118
ATGGCTAAGTGTAAGACACTGTCCCCATTCTCATCC	79889_13C	2	Nfkb1	11/11 (100%)	Found in M57999, M57999, NM_008689, AB119195, S89033, S66656, I420019M10, I420019M10, F830007L24, F830007L24, I730069C20, I730069C20, F930007I23, F930007I23, L28117, L28118
TCTCAAGAAAGAGGTTATCCTGAAATCCCATGTCCT	79889_14C	2	Nfkb1	9/9 (100%)	Found in M57999, M57999, NM_008689, AB119195, S89033, S66656, I420019M10, I420019M10, F830007L24, F830007L24, I730069C20, I730069C20, L28117
ATTTGGTGTTTATGGTGCCATGGGTGACCCCTGCGT	79889_15C	2	Nfkb1	9/9 (100%)	Found in M57999, M57999, NM_008689, AB119195, S89033, S66656, I420019M10, I420019M10, F830007L24, F830007L24, I730069C20, I730069C20, L28117
AGTTCGAGTAGCCATACCCTGGGCCAGGGCTTCCGG	79889_16A	2	Nfkb1	7/8 (87%)	Found in M57999, M57999, NM_008689, AB119195, S89033, S66656, I420019M10, I420019M10, F830007L24, F830007L24
TTCGAGTAGCCATACCCTGGCCAGGGCTTCCGGTAC	79889_17A	2	Nfkb1	1/8 (12%)	Found in L28117
TTTGCACTTCCTCTTTGTCTGTATTTACAGGAAGGG	79889_18S	2	Nfkb1	2/5 (40%)	Found in S89033, S66656
TTTGCACTTCCTCTTTGTCTTTGATTTCAGGGTAGT	79889_19A	2	Nfkb1	3/7 (42%)	Found in M57999, M57999, NM_008689, AB119195
TCTAAACCACCCAGGTACCTTTGATTTCAGGGTAGT	79889_20E	2	Nfkb1	2/5 (40%)	Found in D630036B16, BC050841
TTTGAAGACAATGGCAAACTGTCTATGAACATCTGT	79889_21C	2	Nfkb1	5/5 (100%)	Found in M57999, M57999, NM_008689, AB119195, BC050841, D630036B16, D630036B16
ACCGAATCTGGATGTCATCTTTCTGAACCTTGTCAC	79889_22C	2	Nfkb1	5/5 (100%)	Found in M57999, M57999, NM_008689, AB119195, BC050841, D630036B16, D630036B16
TGGATGCATTCGGGGCTTTGCTATCATAGATGGCGT	79889_23C	2	Nfkb1	5/5 (100%)	Found in M57999, M57999, NM_008689, AB119195, BC050841, D630036B16, D630036B16
TGATCTCCTTCTCTCTGTCTGTGAGTTGCCGGTCTC	79889_24C	2	Nfkb1	5/5 (100%)	Found in M57999, M57999, NM_008689, AB119195, BC050841, D630036B16, D630036B16
ATTCCCAGGTTTGCAAAGCCAACCACCATGTCCTTG	79889_25C	2	Nfkb1	5/5 (100%)	Found in M57999, M57999, NM_008689, AB119195, BC050841, D630036B16, D630036B16
CCCCACATAGTTGCAAATTTTGACCTGTGGGTAGGA	79889_26C	2	Nfkb1	6/6 (100%)	Found in M57999, M57999, NM_008689, AB119195, BC050841, D630036B16, D630036B16, AY423849
GCGGAATCGAAATCCCCTCTGTTTTGGTTGCTCTAA	79889_27C	2	Nfkb1	4/4 (100%)	Found in M57999, M57999, NM_008689, AB119195, BC050841
TTTGAAGGTATGGGCCATCTGTTGACAGTGGTATTT	79889_28C	2	Nfkb1	4/4 (100%)	Found in M57999, M57999, NM_008689, AB119195, BC050841
AGTGTTCAAATGAAACATTTGCCCAGTTCCGTAGGG	79889_29C	2	Nfkb1	4/4 (100%)	Found in M57999, M57999, NM_008689, AB119195, BC050841
TCGTCTGCCATGGTGAAGATGCGCAGCTCACGACCG	79889_30C	2	Nfkb1	3/3 (100%)	Found in M57999, M57999, NM_008689, BC050841
TCTGGCCTCTGAGGGTACCCTGGAGATGCGGCGCGG	79889_31C	2	Nfkb1	3/3 (100%)	Found in M57999, M57999, NM_008689, BC050841
GTATCCACTATATACAAGCATTTCATTGAATGTTGG	79973_01C	2	Pik3c2a	4/4 (100%)	Found in U52193, U52193, U55772, NM_011083, A430027K16
AGCCCCATCTTCAGTCACAAGATCTTTGATGTGCAT	79973_02C	2	Pik3c2a	4/4 (100%)	Found in U52193, U52193, U55772, NM_011083, A430027K16
GGCTGAAGGGAACTGCACCTGCAGACCTAGCTATTC	79973_03C	2	Pik3c2a	4/4 (100%)	Found in U52193, U52193, U55772, NM_011083, A430027K16
AGTACAAACAAGATCACACTCTGCTACATCTGTTGA	79973_04C	2	Pik3c2a	4/4 (100%)	Found in U52193, U52193, U55772, NM_011083, A430027K16
ACCATCCTATTAGGAAAGCCAGGTAATTTCCAAAGA	79973_05C	2	Pik3c2a	4/4 (100%)	Found in U52193, U52193, U55772, NM_011083, A430027K16
AATTCGAACCACATAAATATAGTGTTTATCTGGGTT	79973_06C	2	Pik3c2a	4/4 (100%)	Found in U52193, U52193, U55772, NM_011083, A430027K16
AAACTTGACTCAATCAGCCTAGTAAAGAAAATAGTA	79973_07C	2	Pik3c2a	4/4 (100%)	Found in U52193, U52193, U55772, NM_011083, A430027K16
CAATCCTGAAGGAATCATCAGTGAGAGAAGGTTAAG	79973_08A	2	Pik3c2a	3/4 (75%)	Found in U52193, U52193, U55772, NM_011083
CAATCCTGAAGGAATCATCTTTTGAAGCTACCAAAC	79973_09A	2	Pik3c2a	1/4 (25%)	Found in A430027K16
ACAAAAGGAGCTCGGTCCCTTTTGAAGCTACCAAAC	79973_10A	2	Pik3c2a	3/4 (75%)	Found in U52193, U52193, U55772, NM_011083
GATAAAGTTCTCAGAAGCCTTTTCATATTCTTCTTC	79973_11C	2	Pik3c2a	4/4 (100%)	Found in U52193, U52193, U55772, NM_011083, A430027K16
GAACTAGCTCCACCATGCCTCGATCTCGGCCAGTTG	79973_12C	2	Pik3c2a	4/4 (100%)	Found in U52193, U52193, U55772, NM_011083, A430027K16
CCGAAGATCTTCACCAACCTTAAACATGACATTAAT	79973_13C	2	Pik3c2a	4/4 (100%)	Found in U52193, U52193, U55772, NM_011083, A430027K16
ACTGAAGAACGAACATGACTTAATATTTAGTTCTTT	79973_14C	2	Pik3c2a	4/4 (100%)	Found in U52193, U52193, U55772, NM_011083, A430027K16
ACTCTTTTGGAGGACAACCTGTCTTGTTGATCCACT	79973_15C	2	Pik3c2a	4/4 (100%)	Found in U52193, U52193, U55772, NM_011083, A430027K16
AAAGCATCCTTGAGAAGCCAATACAAACTGTGTGCT	79973_16C	2	Pik3c2a	4/4 (100%)	Found in U52193, U52193, U55772, NM_011083, A430027K16
AATTTCATATTTCAAAGCCTGTACGAACTGTGGGAG	79973_17C	2	Pik3c2a	4/4 (100%)	Found in U52193, U52193, U55772, NM_011083, A430027K16
ACCTCCTGATCAGCAAATTTTGCATCAAGGAGCTCC	79973_18C	2	Pik3c2a	4/4 (100%)	Found in U52193, U52193, U55772, NM_011083, A430027K16
TTATCTTCTTTAGAAAGTCCAAATGATGAATCTCTG	79973_19C	2	Pik3c2a	4/4 (100%)	Found in U52193, U52193, U55772, NM_011083, A430027K16
AGGAGAAGGAAAATCAACCTGTAGCACAATTCTTTC	79973_20C	2	Pik3c2a	3/3 (100%)	Found in U52193, U52193, U55772, NM_011083
GTTCCACATGTTAAAAACCGTTTAAAATCAAATAGA	79973_21C	2	Pik3c2a	4/4 (100%)	Found in U52193, U52193, U55772, NM_011083, D330030K05, D330030K05
TGGATAGGAAAAATGATTAGTTCATCCCATTTAATA	79973_22C	2	Pik3c2a	4/4 (100%)	Found in U52193, U52193, U55772, NM_011083, D330030K05, D330030K05
AAGTAGTATTTTTCATAATTTGATACCCAGTTACTG	79973_23C	2	Pik3c2a	4/4 (100%)	Found in U52193, U52193, U55772, NM_011083, D330030K05, D330030K05
TTTCAGGATTCAGTGACCCCTTAGTTGAGTTCTTCC	79973_24C	2	Pik3c2a	5/5 (100%)	Found in U52193, U52193, U55772, NM_011083, D330030K05, D330030K05, C130066M15, C130066M15
TCCAGATAATGAAGTCACATCAGCACTTTTATTCCT	79973_25C	2	Pik3c2a	5/5 (100%)	Found in U52193, U52193, U55772, NM_011083, D330030K05, D330030K05, C130066M15, C130066M15
AACAGCTCGGTGCTGGTTTTCAGTTTGAAGAGCCAG	79973_26C	2	Pik3c2a	5/5 (100%)	Found in U52193, U52193, U55772, NM_011083, D330030K05, D330030K05, C130066M15, C130066M15
AGCTCTTCAACAGGGTGTCTTGTCATGACTTCTTTA	79973_27C	2	Pik3c2a	5/5 (100%)	Found in U52193, U52193, U55772, NM_011083, D330030K05, D330030K05, C130066M15, C130066M15
TGCTTCATCATCTTCTGCTGTTCGAGCCAGATTCTG	79973_28A	2	Pik3c2a	6/7 (85%)	Found in U52193, U52193, U55772, NM_011083, D330030K05, D330030K05, C530003F13, C530003F13, C130066M15, C130066M15
CAATTCATAAACACTTACTGTTCGAGCCAGATTCTG	79973_29E	2	Pik3c2a	1/7 (14%)	Found in B230038P03
CTTCCAAGGCAATGATTATTCTGTAGAACCTCCTCT	79973_30A	2	Pik3c2a	6/7 (85%)	Found in U52193, U52193, U55772, NM_011083, D330030K05, D330030K05, C530003F13, C530003F13, C130066M15, C130066M15
GTAGTTAAATAAACTTACTTCTGTAGAACCTCCTCT	79973_31I	2	Pik3c2a	1/7 (14%)	Found in B230038P03
TTTCTACAGTAGAACTCACATCACATGTAAAAGTAA	79973_32C	2	Pik3c2a	7/7 (100%)	Found in U52193, U52193, U55772, NM_011083, D330030K05, D330030K05, C530003F13, C530003F13, C130066M15, C130066M15, B230038P03
GGAAATTTGGTCTTCAATTTCATAATGGATTGACAA	79973_33A	2	Pik3c2a	6/7 (85%)	Found in U52193, U52193, U55772, NM_011083, D330030K05, D330030K05, C130066M15, C130066M15, B230038P03
GGAAATTTGGTCTTCAATCTGAGATACTTGGCCCTG	79973_34A	2	Pik3c2a	1/7 (14%)	Found in C530003F13, C530003F13
GGTCCCATTTGGGTCTTTCTGAGATACTTGGCCCTG	79973_35A	2	Pik3c2a	6/7 (85%)	Found in U52193, U52193, U55772, NM_011083, D330030K05, D330030K05, C130066M15, C130066M15, B230038P03
AACAGCATCCCAAGGATCCAAGTCTAACCAATCAAA	79973_36A	2	Pik3c2a	1/7 (14%)	Found in U52193, U52193
AGGCTTACTCAGAGGATCCAAGTCTAACCAATCAAA	79973_37I	2	Pik3c2a	6/7 (85%)	Found in C130066M15, NM_011083, D330030K05, B230038P03, C530003F13, U55772
ATTCCAAAATACCAGGACCTGGAAAGATTTAGGGAT	79973_38A	2	Pik3c2a	3/7 (42%)	Found in D330030K05, D330030K05, C130066M15, C130066M15, 2900035A08
ATTCCAAAATACCAGGACCTCACGCTGCGGGAGTCT	79973_39A	2	Pik3c2a	4/7 (57%)	Found in U52193, U52193, C530003F13, C530003F13, B230038P03, 2610529D13
AATTCAAACACCCACTGGCTCACGCTGCGGGAGTCT	79973_40A	2	Pik3c2a	3/7 (42%)	Found in D330030K05, D330030K05, C130066M15, C130066M15, 2900035A08
CTTCCTTGTAAGTCACACGCTTCCATTCCTCAAGGG	81462_01C	2	Mapk12	5/5 (100%)	Found in BC021640, BC021640, NM_013871, Y13439, BC002134, 2610002F22
TTTCCAGGAGATTCACAGCCTGAGGGCTTGCGTTGG	81462_02A	2	Mapk12	4/5 (80%)	Found in BC021640, BC021640, NM_013871, Y13439, 2610002F22
CACCCCATCCAGCGGTACCCTGAGGGCTTGCGTTGG	81462_03I	2	Mapk12	1/5 (20%)	Found in BC002134
TTCCATGTAGTTCTTGGCCTCTGCACTCTGTAGCTT	81462_04A	2	Mapk12	4/5 (80%)	Found in BC021640, BC021640, NM_013871, Y13439, 2610002F22
CCACCCACTCCCACTGACCTCTGCACTCTGTAGCTT	81462_05I	2	Mapk12	1/5 (20%)	Found in BC002134
CCTTCAGCTGGTCCAGGTGGTCATTGCCTTTGAACA	81462_06A	2	Mapk12	4/5 (80%)	Found in BC021640, BC021640, NM_013871, Y13439, 2610002F22
CTCTACATAGAAGGATACGGTCATTGCCTTTGAACA	81462_07I	2	Mapk12	1/5 (20%)	Found in BC002134
CAACGGACCAAATGTCCACTGAGAAGTCCCATCAGT	81462_08S	2	Mapk12	1/5 (20%)	Found in BC002134
CAACGGACCAAATGTCCACTGTCTGCGTGTAGCGCA	81462_09A	2	Mapk12	4/5 (80%)	Found in BC021640, BC021640, NM_013871, Y13439, 2610002F22
AAGGCCAAAGTCTAGGATCTTCAGCTCACAGTCCTC	81462_10C	2	Mapk12	4/4 (100%)	Found in BC021640, BC021640, NM_013871, Y13439, 2610002F22
GTTGCCAGGCTTCAAGTCTCTGTGGATGACACCAGC	81462_11C	2	Mapk12	4/4 (100%)	Found in BC021640, BC021640, NM_013871, Y13439, 2610002F22
ACCAGCCGCATGGATATACTTCAGCCCCTTCAACAT	81462_12C	2	Mapk12	4/4 (100%)	Found in BC021640, BC021640, NM_013871, Y13439, 2610002F22
AATGGCATCACCAGGTAGAAGTCTGTGAAGTCGTCC	81462_13A	2	Mapk12	4/5 (80%)	Found in BC021640, BC021640, NM_013871, Y13439, 2610002F22
TCAGCCACTAGCACTTACAAGTCTGTGAAGTCGTCC	81462_14E	2	Mapk12	1/5 (20%)	Found in G630040F16
ATCCAGTAGCCCAATGACGTTCTCGTGGCGCATGTG	81462_15C	2	Mapk12	5/5 (100%)	Found in BC021640, BC021640, NM_013871, Y13439, 2610002F22, G630040F16
CGGCTGTCTACTGCAGAGCACACTGCACCATAGGCA	81462_16A	2	Mapk12	4/5 (80%)	Found in BC021640, BC021640, NM_013871, Y13439, G630040F16
CGCCCGGCAAACGCTCACCACACTGCACCATAGGCA	81462_17I	2	Mapk12	1/5 (20%)	Found in 2610002F22
CTCCCACCCGACCCTTGTCTCTGGCCCGCAAAGTGG	81462_18C	2	Mapk12	1/1 (100%)	Found in G630040F16
CTCATCTTCCCCTCTGCCCTAGGGCTCCCAGGGTCA	81611_01C	2	Myd88	11/11 (100%)	Found in BC005591, BC005591, NM_010851, I830080L02, I830080L02, BC058787, I830091J19, I830091J19, I830036E08, I830036E08, I730041F08, I730041F08, X51397, G430132D13, G430132D13, G530128B22, G530128B22, BC051075
GTCGCTTCTGTTGGACACCTGGAGACAGGCTGAGTG	81611_02C	2	Myd88	12/12 (100%)	Found in BC005591, BC005591, NM_010851, I830080L02, I830080L02, BC058787, I830091J19, I830091J19, I830036E08, I830036E08, I730041F08, I730041F08, U84409, X51397, G430132D13, G430132D13, G530128B22, G530128B22, BC051075
ACCACCATGCGGCGACACCTTTTCTCAATTAGCTCG	81611_03A	2	Myd88	11/12 (91%)	Found in BC005591, BC005591, NM_010851, I830080L02, I830080L02, BC058787, I830091J19, I830091J19, I830036E08, I830036E08, I730041F08, I730041F08, U84409, X51397, G530128B22, G530128B22, BC051075
CTTAGATGTTTAACCAACCTTTTCTCAATTAGCTCG	81611_04I	2	Myd88	1/12 (8%)	Found in G430132D13
AAAGTTCCGGCGTTTGTCCTAGGGGGTCATCAAGGG	81611_05A	2	Myd88	11/12 (91%)	Found in BC005591, BC005591, NM_010851, I830080L02, I830080L02, BC058787, I830091J19, I830091J19, I830036E08, I830036E08, I730041F08, I730041F08, U84409, X51397, G530128B22, G530128B22, BC051075
ACAGTACTGGGCCCTTACCTAGGGGGTCATCAAGGG	81611_06I	2	Myd88	1/12 (8%)	Found in G430132D13
ATTTCTGGCAGTCCTCCTCGATGCGCGACTTCAGCT	81611_07C	2	Myd88	12/12 (100%)	Found in BC005591, BC005591, NM_010851, I830080L02, I830080L02, BC058787, I830091J19, I830091J19, I830036E08, I830036E08, I730041F08, I730041F08, U84409, X51397, G430132D13, G430132D13, G530128B22, G530128B22, BC051075
TTGACTTCGCCGTCTACCACTACGGAGCAGGCATAG	82198_01C	2	Pik3r1	7/7 (100%)	Found in BC026146, BC026146, U50413, M60651, B230362H01, B230362H01, BC051106, NM_011085, D730031A01, D730031A01
TCTACCAGGGAGTATTGATCTTCGGTATTTTCATTC	82198_02C	2	Pik3r1	6/6 (100%)	Found in BC026146, BC026146, U50413, M60651, B230362H01, B230362H01, BC051106, NM_011085
CCTTTCTGCGTCAGCCACATCAAGTATTGGTCTCTT	82198_03C	2	Pik3r1	6/6 (100%)	Found in BC026146, BC026146, U50413, M60651, B230362H01, B230362H01, BC051106, NM_011085
TCATGGTTATGCATAATCCTTTGAATTTCTTTCTCG	82198_04C	2	Pik3r1	6/6 (100%)	Found in BC026146, BC026146, U50413, M60651, B230362H01, B230362H01, BC051106, NM_011085
TCTTTTCATTTGGATTTCCTGGGAAGTACGGGTGTA	82198_05C	2	Pik3r1	6/6 (100%)	Found in BC026146, BC026146, U50413, M60651, B230362H01, B230362H01, BC051106, NM_011085
TTCTTTGACAACTTGATCCTGCTGGTATTTGGACAC	82198_06C	2	Pik3r1	6/6 (100%)	Found in BC026146, BC026146, U50413, M60651, B230362H01, B230362H01, BC051106, NM_011085
TTGTTATTTCCTCCTTTCCTTAGTGTAAGAGTGTAA	82198_07C	2	Pik3r1	7/7 (100%)	Found in BC026146, BC026146, U50413, M60651, B230362H01, B230362H01, BC051106, NM_011085, U50414
TTTTCATTCACTTCTTCCCTTGAGATGTCTCCCCAG	82198_08C	2	Pik3r1	7/7 (100%)	Found in BC026146, BC026146, U50413, M60651, B230362H01, B230362H01, BC051106, NM_011085, U50414
GTGGTTTGGGGGGCAGTGCTGGTGGATCCATTTCTA	82198_09A	2	Pik3r1	3/7 (42%)	Found in B230362H01, B230362H01, BC051106, NM_011085
GTGGTTTGGGGGGCAGTGTTTGCAGGTTATGCATTT	82198_10A	2	Pik3r1	1/7 (14%)	Found in U50414
GTGGTTTGGGGGGCAGTGCTGGTGCTGGCTGTCTCT	82198_11A	2	Pik3r1	3/7 (42%)	Found in BC026146, BC026146, U50413, M60651
TGTTCAGTATTATCAGAGCTGGCGGCTGGAAATCTG	82198_12C	2	Pik3r1	3/3 (100%)	Found in BC026146, BC026146, U50413, M60651
CTTCAGGGCTCTGTAGTTCTTGGGCTAAAGACATCA	82198_13C	2	Pik3r1	3/3 (100%)	Found in BC026146, BC026146, U50413, M60651
AGTCCACTGACGCGGCATCACAATCAAGAAGCTGTC	82198_14C	2	Pik3r1	3/3 (100%)	Found in BC026146, BC026146, U50413, M60651
GAGTCGAACATTCCAGTCCTTTCTTCTCAATGGCTT	82198_15C	2	Pik3r1	3/3 (100%)	Found in BC026146, BC026146, U50413, M60651
GGTCAGGAAGGGGCAACGCTTGCTGCTCCGTGTCAG	82198_16A	2	Pik3r1	3/4 (75%)	Found in BC026146, BC026146, U50413, M60651
GCCACTCATCATACTGACCTTGCTGCTCCGTGTCAG	82198_17E	2	Pik3r1	1/4 (25%)	Found in F730044L03
CTCCACTCTCAGCTTCACCTCCGGGTCGGCTCGCTT	82198_18C	2	Pik3r1	5/5 (100%)	Found in BC026146, BC026146, U50413, M60651, 2210418L04, 2210418L04, F730044L03
CCACTCATCTATCAGGTCCTGTCTCTTTAAAACTAG	82580_01C	2	Myst2	8/8 (100%)	Found in BC057102, BC057102, F630101N13, F630101N13, G270120N04, G270120N04, BC048904, NM_177619, G270016J15, G270016J15, A630023C19, BC024092
CTGTTTCCTGGCTAATTTCTTTGATGGAGATCTCCT	82580_02C	2	Myst2	8/8 (100%)	Found in BC057102, BC057102, F630101N13, F630101N13, G270120N04, G270120N04, BC048904, NM_177619, G270016J15, G270016J15, A630023C19, BC024092
CTTTGGAAAGTAAATAACTGAAATCGATCAGCATCT	82580_03C	2	Myst2	8/8 (100%)	Found in BC057102, BC057102, F630101N13, F630101N13, G270120N04, G270120N04, BC048904, NM_177619, G270016J15, G270016J15, A630023C19, BC024092
GAGAAATGAATTCTTCTCCTTAGAAAAATATCCAAT	82580_04C	2	Myst2	8/8 (100%)	Found in BC057102, BC057102, F630101N13, F630101N13, G270120N04, G270120N04, BC048904, NM_177619, G270016J15, G270016J15, A630023C19, BC024092
GAGGTTTTGGCAGTAGATCTTGTTCTTCTTGCCGTC	82580_05C	2	Myst2	7/7 (100%)	Found in BC057102, BC057102, F630101N13, F630101N13, G270120N04, G270120N04, BC048904, NM_177619, G270016J15, G270016J15, BC024092
TTTCCACACACACTTGGCCATGTGTCGGCGGAGGAT	82580_06C	2	Myst2	7/7 (100%)	Found in BC057102, BC057102, F630101N13, F630101N13, G270120N04, G270120N04, BC048904, NM_177619, G270016J15, G270016J15, BC024092
TTGAAGCCTTAACTTCTCCAAATCCTCAGAAGCCCG	82580_07C	2	Myst2	8/8 (100%)	Found in BC057102, BC057102, F630101N13, F630101N13, G270120N04, G270120N04, BC048904, NM_177619, G270016J15, G270016J15, A630023C19, BC024092
ATAGGTCTGTCTGTGTTCCATGTATTTCTCCTTCTG	82580_08C	2	Myst2	7/7 (100%)	Found in BC057102, BC057102, F630101N13, F630101N13, G270120N04, G270120N04, BC048904, NM_177619, G270016J15, G270016J15, BC024092
CTGTCTCTCTGTTGGTGCCTGGTGCCTGGTTGCATG	82580_09A	2	Myst2	3/7 (42%)	Found in G270120N04, G270120N04, G270016J15, G270016J15, BC024092
CTGTCTCTCTGTTGGTGCCTTGCATTCGTCAGCTGA	82580_10A	2	Myst2	4/7 (57%)	Found in BC057102, BC057102, F630101N13, F630101N13, BC048904, NM_177619
CCGGCTCTGTGCTCTCACCTTGCATTCGTCAGCTGA	82580_11A	2	Myst2	3/7 (42%)	Found in G270120N04, G270120N04, G270016J15, G270016J15, BC024092
GCTTTCCTGTAAGATGTCCTAGAGAGTTGCAGCCCG	82580_12C	2	Myst2	8/8 (100%)	Found in BC057102, BC057102, F630101N13, F630101N13, G270120N04, G270120N04, BC048904, NM_177619, G270016J15, G270016J15, A630023C19, BC024092
CAGCTGTATTTTTAGTTTCTCTATCTGAAAAGTCCA	82580_13A	2	Myst2	6/9 (66%)	Found in BC057102, BC057102, F630101N13, F630101N13, G270120N04, G270120N04, G270016J15, G270016J15, A630023C19, BC024092
CAGCTGTATTTTTAGTTTCTTGGGAACTCTGGCTTA	82580_14A	2	Myst2	2/9 (22%)	Found in BC048904, NM_177619
TCCCACAGACCCACTTACCTCTATCTGAAAAGTCCA	82580_15E	2	Myst2	1/9 (11%)	Found in 6820409K03
TTCGAACAGGGCTGGAATCTTGGGAACTCTGGCTTA	82580_16A	2	Myst2	4/7 (57%)	Found in BC057102, BC057102, F630101N13, F630101N13, G270120N04, G270120N04, A630023C19
TTCGAACAGGGCTGGAATCTTCCTTCGCGGCATTGC	82580_17A	2	Myst2	1/7 (14%)	Found in 6820409K03
ACTACTGCCTGCATTTCTCTTCCTTCGCGGCATTGC	82580_18A	2	Myst2	5/6 (83%)	Found in BC057102, BC057102, F630101N13, F630101N13, BC048904, NM_177619, A630023C19
CCTCCACTTGGTGGTTTGCTACGACGTGGGCTACAG	83001_01A	2	Tnf	10/11 (90%)	Found in X02611, X02611, I830138A10, I830138A10, A630097B05, A630097B05, F830002F15, F830002F15, M11731, NM_013693, M13049, AY423855, E01225, E01226
CCTCCACTTGGTGGTTTGTGAGTGTGAGGGTCTGGG	83001_02A	2	Tnf	1/11 (9%)	Found in F630010J11, F630010J11
AATTTTGAGAAGATGATCTGAGTGTGAGGGTCTGGG	83001_03A	2	Tnf	9/10 (90%)	Found in X02611, X02611, I830138A10, I830138A10, A630097B05, A630097B05, F830002F15, F830002F15, M11731, NM_013693, M13049, AY423855, E01225
AGGGAGGCCATTTGGGAACTCATCCCTTTGGGGACC	83001_04A	2	Tnf	1/10 (10%)	Found in E01225
GAGGCCATTTGGGAACTTCTCATCCCTTTGGGGACC	83001_05A	2	Tnf	9/10 (90%)	Found in X02611, X02611, I830138A10, I830138A10, A630097B05, A630097B05, F830002F15, F830002F15, M11731, NM_013693, M13049, AY423855, F630010J11, F630010J11
TTGCTTGGGATCCACACTCTCCAGCTGCAGGGTGGG	83017_01A	2	Il1b	6/7 (85%)	Found in BC011437, BC011437, NM_008361, M15131, I730049C17, I730049C17, F830019N12, E04743
CTCTACTGATGGACTCACCTCCAGCTGCAGGGTGGG	83017_02I	2	Il1b	1/7 (14%)	Found in F830208B07
AGCTCATGGAGAATATCACTTGTTGGTTGATATTCT	83017_03A	2	Il1b	6/7 (85%)	Found in BC011437, BC011437, NM_008361, M15131, I730049C17, I730049C17, F830019N12, E04743
CAAGATGCTCCTACTTACCTTGTTGGTTGATATTCT	83017_04I	2	Il1b	1/7 (14%)	Found in F830208B07
AGTCACAGAGGATGGGCTCTTCTTCAAAGATGAAGG	83017_05C	2	Il1b	7/7 (100%)	Found in BC011437, BC011437, NM_008361, M15131, I730049C17, I730049C17, F830208B07, F830019N12, E04743
AAAGGTTTGGAAGCAGCCCTTCATCTTTTGGGGTCC	83017_06C	2	Il1b	7/7 (100%)	Found in BC011437, BC011437, NM_008361, M15131, I730049C17, I730049C17, F830208B07, F830019N12, E04743
AACAGGTCATTCTCATCACTGTCAAAAGGTGGCATT	83017_07A	2	Il1b	5/7 (71%)	Found in BC011437, BC011437, NM_008361, M15131, I730049C17, I730049C17, E04743
TCTCCAGTACCCACTGACCTGTCAAAAGGTGGCATT	83017_08I	2	Il1b	2/7 (28%)	Found in F830208B07, F830019N12
CATAGCTGCTTCAGACACTTGCACAAGGAAGCTTGG	83017_09C	2	Il1b	7/7 (100%)	Found in BC011437, BC011437, NM_008361, M15131, I730049C17, I730049C17, F830208B07, F830019N12, E04743
GCATGCCAATAACAAAACGAAAATGTAAGAAGTTTC	83188_01A	2	Pik3ca	1/3 (33%)	Found in D230015E05
GCATGCCAATAACAAAACCAATTTCTCGATTGAGGA	83188_02A	2	Pik3ca	2/3 (66%)	Found in U03279, U03279, NM_008839
TCACCACTATGATTTGTCCTTTATCTAACTTGTTGT	83188_03C	2	Pik3ca	3/3 (100%)	Found in U03279, U03279, NM_008839, D230015E05
TATACAGCTTCTTATGTACTTGTACTGACTCAGAGG	83188_04C	2	Pik3ca	3/3 (100%)	Found in U03279, U03279, NM_008839, D230015E05
ACCTGTTCGAACATAGATCTTATCAATGTCTCGAAT	83188_05C	2	Pik3ca	3/3 (100%)	Found in U03279, U03279, NM_008839, D230015E05
TTCAGCCATTCATTCCACCTAGGATTGGAACAAGGT	83188_06C	2	Pik3ca	3/3 (100%)	Found in U03279, U03279, NM_008839, D230015E05
GGCCAACGGACAGTGCTCCTCCTTAGCACCCTTTCG	83188_07C	2	Pik3ca	3/3 (100%)	Found in U03279, U03279, NM_008839, D230015E05
CTCTAAGCATGGAGTTTCTTTATTTGGATTTGACCC	83188_08C	2	Pik3ca	3/3 (100%)	Found in U03279, U03279, NM_008839, D230015E05
TCTGGCTAGTCTGTTACTCAGTCCTGTATGGGAGTA	83188_09C	2	Pik3ca	3/3 (100%)	Found in U03279, U03279, NM_008839, D230015E05
ATAGTTACGCAGTAGTGTCTGTGGCTCCATAGGAAG	83188_10C	2	Pik3ca	3/3 (100%)	Found in U03279, U03279, NM_008839, D230015E05
TTTTACTAAGCAGTACATCTGGGCCACTTCGTCTCT	83188_11C	2	Pik3ca	3/3 (100%)	Found in U03279, U03279, NM_008839, D230015E05
CTGTTCATATTTTAAGACCTGTACAAGTTGAATGAG	83188_12C	2	Pik3ca	3/3 (100%)	Found in U03279, U03279, NM_008839, D230015E05
TTATTGTGCATCTCAGATTTTAAATGCCAAAAGAAA	83188_13C	2	Pik3ca	3/3 (100%)	Found in U03279, U03279, NM_008839, D230015E05
CAAAAACTTCATCTGTACCTTTTGTGTCTCATCCTT	83188_14C	2	Pik3ca	3/3 (100%)	Found in U03279, U03279, NM_008839, D230015E05
ATTCGACACTCTTCAAGCCTGAGGTTTCCTAGTTGG	83188_15C	2	Pik3ca	3/3 (100%)	Found in U03279, U03279, NM_008839, D230015E05
ACATATCTTGCCGTAAGTCGTCGCCATTTTTAAAGA	83188_16C	2	Pik3ca	3/3 (100%)	Found in U03279, U03279, NM_008839, D230015E05
CAGCCATAAGGTAGCATGCGAAGGTCAAGGCCTTGG	83188_17C	2	Pik3ca	3/3 (100%)	Found in U03279, U03279, NM_008839, D230015E05
TCAATGGCTGCATCATATATCTCGCCCTTGTTCTTG	83188_18C	2	Pik3ca	3/3 (100%)	Found in U03279, U03279, NM_008839, D230015E05
AAAATCTATATGAAACAGCTGTCCGTCATCTTTCAC	83188_19C	2	Pik3ca	3/3 (100%)	Found in U03279, U03279, NM_008839, D230015E05
TAACACATCTCCTGAAACCTCTCAAACTCTCTGGTC	83188_20C	2	Pik3ca	3/3 (100%)	Found in U03279, U03279, NM_008839, D230015E05
TGGGGAAGTGCCAGGACACGCTTGAACGAATGGGTC	83197_01C	2	Stat4	1/1 (100%)	Found in 4921520H15, 4921520H15
ATTTCCATGAAACTTGCCCTGAAGAACTTTTCTAAT	83197_02C	2	Stat4	7/7 (100%)	Found in U06923, U06923, U09351, NM_011487, 4921520H15, 4921520H15, F830120K14, F830120K14, BC052907, A130029B15
GGATTTCTCCAGAGGTCCCTGGATAGGCATGTTGGC	83197_03C	2	Stat4	7/7 (100%)	Found in U06923, U06923, U09351, NM_011487, 4921520H15, 4921520H15, F830120K14, F830120K14, BC052907, A130029B15
GGTATCTTGTTCTGTCATCTGCACACTGTTTTTAAT	83197_04C	2	Stat4	7/7 (100%)	Found in U06923, U06923, U09351, NM_011487, 4921520H15, 4921520H15, F830120K14, F830120K14, BC052907, A130029B15
GACAAAACAATAACTTACCCATTGTCTGAATTGTTT	83197_05E	2	Stat4	1/7 (14%)	Found in A130029B15
TGTTTTTGTCACCCTGATCCATTGTCTGAATTGTTT	83197_06A	2	Stat4	6/7 (85%)	Found in U06923, U06923, U09351, NM_011487, 4921520H15, 4921520H15, F830120K14, F830120K14, BC052907
CATCTTACTGAGTGCTTCCTTTCTCTTGAAGTCCAG	83197_07C	2	Stat4	6/6 (100%)	Found in U06923, U06923, U09351, NM_011487, 4921520H15, 4921520H15, F830120K14, F830120K14, BC052907
TCTGCCAGTAGGGTAAAGCAGTTCTGAAGCTGGTCC	83197_08C	2	Stat4	6/6 (100%)	Found in U06923, U06923, U09351, NM_011487, 4921520H15, 4921520H15, F830120K14, F830120K14, BC052907
CGCTCGACCACAAATGAGTTCTTGAAAAGGTTGTAG	83197_09C	2	Stat4	6/6 (100%)	Found in U06923, U06923, U09351, NM_011487, 4921520H15, 4921520H15, F830120K14, F830120K14, BC052907
GGCAATTTTATTAGTAATCTCAGTTTTACAGTGAAC	83197_10C	2	Stat4	6/6 (100%)	Found in U06923, U06923, U09351, NM_011487, 4921520H15, 4921520H15, F830120K14, F830120K14, BC052907
CTTAGAGTTGAAACATTCTTGTCAATGGACGCCTTT	83197_11COL	2	Stat4	6/6 (100%)	Found in U06923, U06923, U09351, NM_011487, 4921520H15, 4921520H15, F830120K14, F830120K14, BC052907
AGCACAAATCTTCTATTGCCTTAGAGTTGAAACATT	83197_12COL	2	Stat4	6/6 (100%)	Found in U06923, U06923, U09351, NM_011487, 4921520H15, 4921520H15, F830120K14, F830120K14, BC052907
CTTCATCTCCTTGGGTTGCAAATGTCTAAACTCCAC	83197_13C	2	Stat4	6/6 (100%)	Found in U06923, U06923, U09351, NM_011487, 4921520H15, 4921520H15, F830120K14, F830120K14, BC052907
TGTCACCATGTGGCAGCCCTCGTTTCCTTTACTCCC	83197_14C	2	Stat4	6/6 (100%)	Found in U06923, U06923, U09351, NM_011487, 4921520H15, 4921520H15, F830120K14, F830120K14, BC052907
GACAGGTAATGAGCTGGTCTCTAGGTTAATGGTGAG	83197_15C	2	Stat4	6/6 (100%)	Found in U06923, U06923, U09351, NM_011487, 4921520H15, 4921520H15, F830120K14, F830120K14, BC052907
ATTAAAGAAAACCAAGTTCTGGGAGTCGTTAGTTGA	83197_16C	2	Stat4	5/5 (100%)	Found in U06923, U06923, U09351, NM_011487, 4921520H15, 4921520H15, BC052907
CATTGTAGTTAGACTGAACTGTGAGCTTCTCTGCCA	83197_17C	2	Stat4	6/6 (100%)	Found in U06923, U06923, U09351, NM_011487, 4921520H15, 4921520H15, E430034L07, E430034L07, BC052907
TTTGCCAGGCAAATGTTCCTTGCAGAACTTGGCCCA	83197_18C	2	Stat4	6/6 (100%)	Found in U06923, U06923, U09351, NM_011487, 4921520H15, 4921520H15, E430034L07, E430034L07, BC052907
ACAAATCCCATGATGTACCCATCAATCCAGAGGGGA	83197_19C	2	Stat4	6/6 (100%)	Found in U06923, U06923, U09351, NM_011487, 4921520H15, 4921520H15, E430034L07, E430034L07, BC052907
AGTGGAATCTCACTTCTCCATTTTCAGATTGGTCCA	83197_20C	2	Stat4	6/6 (100%)	Found in U06923, U06923, U09351, NM_011487, 4921520H15, 4921520H15, E430034L07, E430034L07, BC052907
GTTCGGTTGGTCTTGAGACTTCGCACGGCTGGGAGC	83197_21C	2	Stat4	6/6 (100%)	Found in U06923, U06923, U09351, NM_011487, 4921520H15, 4921520H15, E430034L07, E430034L07, BC052907
TCCGTGGAATCGCTTCGGATTGTTGAAATGGGGATA	83197_22C	2	Stat4	6/6 (100%)	Found in U06923, U06923, U09351, NM_011487, 4921520H15, 4921520H15, E430034L07, E430034L07, BC052907
AGAATATGGGGAATTCATTGCAGTTTCAATTGTCGT	83197_23C	2	Stat4	6/6 (100%)	Found in U06923, U06923, U09351, NM_011487, 4921520H15, 4921520H15, E430034L07, E430034L07, BC052907
AATAATTGCCAATATCACCATCATAGTAGTAGCACA	83253_01C	2	Hdac2	4/4 (100%)	Found in U31758, U31758, NM_008229, D130072G11, D130072G11, G630033K24, G630033K24
AGTGGCTTTATGAGGCCTATATATTTCCATTTTTCG	83253_02C	2	Hdac2	3/3 (100%)	Found in U31758, U31758, NM_008229, D130072G11, D130072G11
AATCTTCTCCGACGTTAAATCTCTGCATCTGCTTAC	83253_03C	2	Hdac2	3/3 (100%)	Found in U31758, U31758, NM_008229, D130072G11, D130072G11
TTAATTTCACAGCCCCAGCAACTGAACCACCCGTGG	83253_04C	2	Hdac2	3/3 (100%)	Found in U31758, U31758, NM_008229, D130072G11, D130072G11
AAGACTCTCTGATGATACTTAAGTAATTCGAGGATG	83253_05C	2	Hdac2	4/4 (100%)	Found in U31758, U31758, NM_008229, D130072G11, D130072G11, 7030407E09, 7030407E09
GGAACGTGAACTGCTTACCTTTGACAGTTAGATTGA	83253_06E	2	Hdac2	1/4 (25%)	Found in D130072G11
CTACACATTTAGCATGACCTTTGACAGTTAGATTGA	83253_07A	2	Hdac2	3/4 (75%)	Found in U31758, U31758, NM_008229, 7030407E09, 7030407E09
AATCATTATATGGCAACTCATTGGGAATTTCACAAT	83253_08C	2	Hdac2	3/3 (100%)	Found in U31758, U31758, NM_008229, 7030407E09, 7030407E09
TTTTCAAATAAACGCTGTTTTATCTTTTCCATATAT	83253_09C	2	Hdac2	3/3 (100%)	Found in U31758, U31758, NM_008229, 7030407E09, 7030407E09
GTTTGTCTGATGCTCGAATGGAAATTCTTTTGTCCG	83253_10C	2	Hdac2	4/4 (100%)	Found in U31758, U31758, NM_008229, 7030407E09, 7030407E09, D030004M17, D030004M17
TGTCTTCTTCCTTAACATCTGTCTTCTTGTCCTCTG	83253_11C	2	Hdac2	3/3 (100%)	Found in U31758, U31758, NM_008229, D030004M17, D030004M17
AGTTGTTCTGACTTGGCTCCTTTGGGGTCTGTTTTC	83253_12C	2	Hdac2	3/3 (100%)	Found in U31758, U31758, NM_008229, D030004M17, D030004M17
AAACTCTGGTCAGTATCACTAAGACTTTGTTTGCAT	83287_01C	2	Atm	2/2 (100%)	Found in U43678, U43678, NM_007499
TGGATCGTACAAAAGAACCTCTACAATGGTCAGCAG	83287_02C	2	Atm	2/2 (100%)	Found in U43678, U43678, NM_007499
ATCGTTTTTTCACAGCACCTTCTGAAGACACCTTCC	83287_03C	2	Atm	2/2 (100%)	Found in U43678, U43678, NM_007499
CCTGTTCAAAAGCCACTCCCAGGTCTATGTGCACAA	83287_04C	2	Atm	2/2 (100%)	Found in U43678, U43678, NM_007499
GTCCAAGGATGTAACCGACGATAGAAGATGTGGCCA	83287_05C	2	Atm	2/2 (100%)	Found in U43678, U43678, NM_007499
AGACTTCTTCTGCACTTCCATCATTTTCTTTTGGCA	83287_06C	2	Atm	2/2 (100%)	Found in U43678, U43678, NM_007499
CTGAGAAAGGGGAACCACCTTGTATGTGCAGATAGT	83287_07C	2	Atm	2/2 (100%)	Found in U43678, U43678, NM_007499
CCTCAGGTCATCACGGCCCTTCACAAGCTGTCTCCT	83287_08C	2	Atm	2/2 (100%)	Found in U43678, U43678, NM_007499
CTCTCCTGTGGGATCAACCTTAATTTCCATAGTGGG	83287_09C	2	Atm	2/2 (100%)	Found in U43678, U43678, NM_007499
CTGGAATATTGATGCCTTTTCTCTGAGCCCTCCACT	83287_10C	2	Atm	2/2 (100%)	Found in U43678, U43678, NM_007499
TGCAGCCTCTGTTCGATCCTCATCAAGGTGAGAGTT	83287_11C	2	Atm	2/2 (100%)	Found in U43678, U43678, NM_007499
TGAAATCCTAGAGATTAGATTATTGAGGACTTCGTG	83287_12C	2	Atm	2/2 (100%)	Found in U43678, U43678, NM_007499
AATCTTCATTCCATCTTTCTTCATCATGCCATTGAC	83287_13C	2	Atm	2/2 (100%)	Found in U43678, U43678, NM_007499
TGAACCTTTACTGTGTATCTGTTGGTCTGAATTTTA	83287_14C	2	Atm	2/2 (100%)	Found in U43678, U43678, NM_007499
TCCAGCAACCTTCACCGCCTTTTCTAGATAGGTCTG	83287_15C	2	Atm	2/2 (100%)	Found in U43678, U43678, NM_007499
TTTGAGACCTGCATCATTCTCTTTATCTTTAAAGCT	83287_16C	2	Atm	2/2 (100%)	Found in U43678, U43678, NM_007499
TATTGCTCTTTCAGGGAGCTGTGTGTTCTTGAAGGT	83287_17C	2	Atm	2/2 (100%)	Found in U43678, U43678, NM_007499
TCTCTGTCTGTGACTGACCTTGAGAAAAGCTCGCCA	83287_18C	2	Atm	2/2 (100%)	Found in U43678, U43678, NM_007499
TCTTCAACTTCTTTCACCCTGAAAAGACTGGCATAT	83287_19COL	2	Atm	2/2 (100%)	Found in U43678, U43678, NM_007499
TCTTTCACCTGAAAAGACCTGGCATATCGGAGACTT	83287_20COL	2	Atm	2/2 (100%)	Found in U43678, U43678, NM_007499
GTTCCTTCTACTTCTTGGCCGGCAGAAGCGCAGAGG	83287_21C	2	Atm	2/2 (100%)	Found in U43678, U43678, NM_007499
CCCCAAATTCTGCAGGGCCTGGATGATTCCTGACTG	83287_22C	2	Atm	2/2 (100%)	Found in U43678, U43678, NM_007499
TGTTCATATGTCCGTATTCTAGTAAGGGGTTGTAAC	83287_23C	2	Atm	2/2 (100%)	Found in U43678, U43678, NM_007499
GATCTCTAAGAGAAGATCCTGTAAGCTTATTCCAGT	83287_24C	2	Atm	2/2 (100%)	Found in U43678, U43678, NM_007499
TCTTCAAATGTTGGACTTCTTTTCTCTTGCTCGTCT	83287_25C	2	Atm	2/2 (100%)	Found in U43678, U43678, NM_007499
GCTGTTCCCGAGGAAGGTCTCTTTTGCCTTCTCAGA	83287_26C	2	Atm	2/2 (100%)	Found in U43678, U43678, NM_007499
GGAGAAAGTTCTCTGACTCTGAATCCGAATTTGCAG	83287_27C	2	Atm	2/2 (100%)	Found in U43678, U43678, NM_007499
ACAGAAGTCGGTTTTCACTTCACACATTGGCTTTAA	83287_28C	2	Atm	2/2 (100%)	Found in U43678, U43678, NM_007499
TCGGGGCACTTCTAAAAACTTTTTCCTCGATGTTCT	83287_29C	2	Atm	2/2 (100%)	Found in U43678, U43678, NM_007499
GCAGATCGAATTTTGACACTGTCCTCTACCAGGGTA	83287_30C	2	Atm	2/2 (100%)	Found in U43678, U43678, NM_007499
AACACCTTCCGACAGCCTCTAAAACTTCTCTTTCAC	83287_31C	2	Atm	2/2 (100%)	Found in U43678, U43678, NM_007499
TGCCATCTTGTGGGTTATCTTGAGACGCTCTCAGAA	83287_32C	2	Atm	2/2 (100%)	Found in U43678, U43678, NM_007499
GAGAAAATGGTTTATTTCCTCTAAGAGTGAAAAAGG	83287_33C	2	Atm	2/2 (100%)	Found in U43678, U43678, NM_007499
CTTCAACAGGTCCAATACCTGTTCTTGAACTTCCTG	83287_34C	2	Atm	2/2 (100%)	Found in U43678, U43678, NM_007499
TCTGTGAAATGAGAAGACCTTTTGTTGATGTAGTGA	83287_35C	2	Atm	2/2 (100%)	Found in U43678, U43678, NM_007499
TATTTTCTGATAGGAATCGGGGATTTTAGAAAGAAT	83287_36C	2	Atm	2/2 (100%)	Found in U43678, U43678, NM_007499
GGGGCAGGATCCAAATCCCCTGAAAAATCACACAAG	83287_37C	2	Atm	2/2 (100%)	Found in U43678, U43678, NM_007499
AATGAATACTTGGTCAATCTGTTTTCCTAGGAAGTC	83287_38C	2	Atm	2/2 (100%)	Found in U43678, U43678, NM_007499
AAAATCTTGTAACAAGACCGATAGAAATCCTCAATG	83287_39C	2	Atm	2/2 (100%)	Found in U43678, U43678, NM_007499
GGAGACTTTCTCTAAAACCTTTTTCACAAGATGAGG	83287_40C	2	Atm	2/2 (100%)	Found in U43678, U43678, NM_007499
GTTCTGAGAATCACATAACAGTCCTCTGATCCCCGC	83287_41C	2	Atm	2/2 (100%)	Found in U43678, U43678, NM_007499
CTCATATCCTGAAATAATCTGTTGACTGACCCTGCA	83287_42C	2	Atm	2/2 (100%)	Found in U43678, U43678, NM_007499
TTCGGAATATGGATCAGCCTCAAGCAATGTTTGAAG	83287_43C	2	Atm	2/2 (100%)	Found in U43678, U43678, NM_007499
TTTTCCTTTGTCAAATGCCAAAATGCTCCCATCACT	83287_44C	2	Atm	2/2 (100%)	Found in U43678, U43678, NM_007499
TGCAGAGAACACACAAGGGATAATGGTTGCAGAAGT	83287_45C	2	Atm	2/2 (100%)	Found in U43678, U43678, NM_007499
CTTCAGGAGCACTAAGTACATATGCAGGTGGAGGGG	83287_46C	2	Atm	2/2 (100%)	Found in U43678, U43678, NM_007499
CTAAAGGACTCATGGCACCAACAGCATTCTGGTTCT	83287_47C	2	Atm	2/2 (100%)	Found in U43678, U43678, NM_007499
CTTTTTCGTACAGGATGCTAAACTTTTACAAATATC	83287_48C	2	Atm	2/2 (100%)	Found in U43678, U43678, NM_007499
AATCTTGTTTGGCGTATGCTTGGTATGTATACACAA	83287_49C	2	Atm	2/2 (100%)	Found in U43678, U43678, NM_007499
TGCACATTGCATCAGAGACTTGGCTTTCTGGAATAA	83287_50C	2	Atm	2/2 (100%)	Found in U43678, U43678, NM_007499
GGTTTCAGAACTTGTAATCTCAGAAGAGTAATTACT	83287_51C	2	Atm	2/2 (100%)	Found in U43678, U43678, NM_007499
TCTTCGCAGTGTTGTTCACATTCTGGCACACTTTGA	83287_52C	2	Atm	2/2 (100%)	Found in U43678, U43678, NM_007499
ACAAGATGAGGAAAATTACTCTGAAGAATTGGAGGC	83287_53C	2	Atm	2/2 (100%)	Found in U43678, U43678, NM_007499
AAGCAGCATACTGAAGGACTAGAAGGTTTACAGGCT	83287_54C	2	Atm	2/2 (100%)	Found in U43678, U43678, NM_007499
CGGGTTGTAATCTGTAGCCAAGGCACGAGATCAAAA	83287_55C	2	Atm	2/2 (100%)	Found in U43678, U43678, NM_007499
GGTATCTGCATCAAAAAGCTGGTAACAGATATCTGC	83287_56C	2	Atm	2/2 (100%)	Found in U43678, U43678, NM_007499
TCATGGATTCATAAGCACCTTCTTCAGGAGCTCTGG	83287_57A	2	Atm	2/3 (66%)	Found in U43678, U43678, NM_007499
GAAAAATTCCCTTTATACCTTCTTCAGGAGCTCTGG	83287_58E	2	Atm	1/3 (33%)	Found in B020030J01
GGAGAGCTCTTTTCTTGTCTGGCATACTGAATAGCC	83287_59C	2	Atm	3/3 (100%)	Found in U43678, U43678, NM_007499, B020030J01, B020030J01
AGTACAGTGAAAACAATTCTAGCCACTGTTGCTGAG	83287_60C	2	Atm	3/3 (100%)	Found in U43678, U43678, NM_007499, B020030J01, B020030J01
ATTTTAGCCTGGGTGCTCTTTTGTTTGCACATTTGA	83287_61C	2	Atm	3/3 (100%)	Found in U43678, U43678, NM_007499, B020030J01, B020030J01
ATGTACTTCTGTAAAAACCTGAAAACAGCATCCCAA	83287_62C	2	Atm	3/3 (100%)	Found in U43678, U43678, NM_007499, B020030J01, B020030J01
AAATTTATCCACTTCTTTCCTTCTTTCTGTAGCTCT	83287_63C	2	Atm	3/3 (100%)	Found in U43678, U43678, NM_007499, B020030J01, B020030J01
CAGAACATGCATCCTCACCGCTGCATTCTGCCTGCC	83287_64C	2	Atm	3/3 (100%)	Found in U43678, U43678, NM_007499, B020030J01, B020030J01
CGCTTGTCGATGGCCGAGCACACCGCTCCATAGGCC	83366_01C	2	Mapk13	4/4 (100%)	Found in BC001992, BC001992, I920083E13, I920083E13, U81823, NM_011950
ATCCAGAAGCCCAATGACGTTCTCATGGTGCATGTG	83366_02C	2	Mapk13	4/4 (100%)	Found in BC001992, BC001992, I920083E13, I920083E13, U81823, NM_011950
AAGGGCATCACCAGGTAGAAATCATGGAAGCTCCGA	83366_03C	2	Mapk13	4/4 (100%)	Found in BC001992, BC001992, I920083E13, I920083E13, U81823, NM_011950
GCCAGCGGAGTGGATGTACTTTAGACCTTTGAGCAT	83366_04C	2	Mapk13	4/4 (100%)	Found in BC001992, BC001992, I920083E13, I920083E13, U81823, NM_011950
GTTGCCCGGTTTCAGGTCCCTGTGGACGATGCCAGC	83366_05C	2	Mapk13	4/4 (100%)	Found in BC001992, BC001992, I920083E13, I920083E13, U81823, NM_011950
CAGCCCAAAGTCCAGGATCTTCAGCTCACAGTCTTC	83366_06C	2	Mapk13	4/4 (100%)	Found in BC001992, BC001992, I920083E13, I920083E13, U81823, NM_011950
CAACAGACCAGATGTCGACTGTCTGGTTGTAATGCA	83366_07C	2	Mapk13	4/4 (100%)	Found in BC001992, BC001992, I920083E13, I920083E13, U81823, NM_011950
GGGTCAGCTGGTCCAGGTAGTCCTTGCCCTTGAAGA	83366_08C	2	Mapk13	4/4 (100%)	Found in BC001992, BC001992, I920083E13, I920083E13, U81823, NM_011950
CTGAATATAGGATTTGGCCGCCTTGTCTTTCAGCTT	83366_09C	2	Mapk13	4/4 (100%)	Found in BC001992, BC001992, I920083E13, I920083E13, U81823, NM_011950
TGTCGAGCAGGTCTGCAGCTTGCGGACTGGCGCGTG	83366_10C	2	Mapk13	4/4 (100%)	Found in BC001992, BC001992, I920083E13, I920083E13, U81823, NM_011950
TCTCTTTGTAGATGTGTTGTTTCCATTCGTCCACGC	83366_11C	2	Mapk13	4/4 (100%)	Found in BC001992, BC001992, I920083E13, I920083E13, U81823, NM_011950
GTTTACTTCCTCTTCGACCTTATCCAATCTTCTATG	83476_01C	2	Tnfsf5	2/2 (100%)	Found in X65453, X65453, NM_011616
TTTGTTTAACGTTATATCCTTGACAAGGTCTTCAAA	83476_02C	2	Tnfsf5	2/2 (100%)	Found in X65453, X65453, NM_011616
TTTGAGGATCCTCATCACCTCTTTGCATTTCAAAGC	83476_03C	2	Tnfsf5	2/2 (100%)	Found in X65453, X65453, NM_011616
TCTTGGCCCACTGTAGAACGGATGCTGCATTACTGT	83476_04C	2	Tnfsf5	2/2 (100%)	Found in X65453, X65453, NM_011616
TCCATCAGTGAATACTGGTCCTCAGTCTCGTTCTTG	83569_01C	2	Pik3r2	5/5 (100%)	Found in BC006796, BC006796, G370024O07, G370024O07, Y13569, NM_008841, I730032F08, I730032F08
CCTTTCTGGGTGAGCCACACGAGGTACTGGTCCCTG	83569_02C	2	Pik3r2	5/5 (100%)	Found in BC006796, BC006796, G370024O07, G370024O07, Y13569, NM_008841, I730032F08, I730032F08
TCGGAGTTCAGCAGGATCCTCTGCATCTCCTTCTCA	83569_03C	2	Pik3r2	5/5 (100%)	Found in BC006796, BC006796, G370024O07, G370024O07, Y13569, NM_008841, I730032F08, I730032F08
GCGCTTCATCTGCAGCTCCTGGGAGGTCCGTGTGTA	83569_04C	2	Pik3r2	5/5 (100%)	Found in BC006796, BC006796, G370024O07, G370024O07, Y13569, NM_008841, I730032F08, I730032F08
CTCCTTCACCACCTGGTCTTGTTGGTACTTGGACAC	83569_05C	2	Pik3r2	5/5 (100%)	Found in BC006796, BC006796, G370024O07, G370024O07, Y13569, NM_008841, I730032F08, I730032F08
TTGTTGTTCCCGCCTTTCCTGAGGGTGAGCGTGTAC	83569_06C	2	Pik3r2	5/5 (100%)	Found in BC006796, BC006796, G370024O07, G370024O07, Y13569, NM_008841, I730032F08, I730032F08
CTCTCATTCACCTCTTCCCTGGAGATGTCCCCCCAG	83569_07C	2	Pik3r2	5/5 (100%)	Found in BC006796, BC006796, G370024O07, G370024O07, Y13569, NM_008841, I730032F08, I730032F08
AGGGCTTAGGTGGTAGCGCTGGGGGGGCAGCGTCTT	83569_08C	2	Pik3r2	5/5 (100%)	Found in BC006796, BC006796, G370024O07, G370024O07, Y13569, NM_008841, I730032F08, I730032F08
TCGGGTACAGGCTCACTCCCATCACCCTCGCCCCCT	83569_09C	2	Pik3r2	5/5 (100%)	Found in BC006796, BC006796, G370024O07, G370024O07, Y13569, NM_008841, I730032F08, I730032F08
CCACGGGGCCTGCAACCTCTCGAAGTGCCCGGTACG	83569_10C	2	Pik3r2	5/5 (100%)	Found in BC006796, BC006796, G370024O07, G370024O07, Y13569, NM_008841, I730032F08, I730032F08
AGTCACTCAGGGACCAGTCTGTCCGTGTTGCGGGCA	83569_11C	2	Pik3r2	5/5 (100%)	Found in BC006796, BC006796, G370024O07, G370024O07, Y13569, NM_008841, I730032F08, I730032F08
AGCATTCACTGTCCAGCTCTGCTTGCTCAATGGCTT	83569_12C	2	Pik3r2	5/5 (100%)	Found in BC006796, BC006796, G370024O07, G370024O07, Y13569, NM_008841, I730032F08, I730032F08
GGTCTGGGAGTATGTGGCCTGACTCAGAAGATCCAT	83569_13C	2	Pik3r2	5/5 (100%)	Found in BC006796, BC006796, G370024O07, G370024O07, Y13569, NM_008841, I730032F08, I730032F08
TCAGCCGGGAACACCAGCCCACTCCGGCCGCCGTCG	83569_14C	2	Pik3r2	5/5 (100%)	Found in BC006796, BC006796, G370024O07, G370024O07, Y13569, NM_008841, I730032F08, I730032F08
TTTCTGTTCTGTTCTGTTCTGTTCTGTTCTGTTCTG	83814_01C	2	Clecsf12	2/2 (100%)	Found in AF262985, AF262985, NM_020008
AGTATTTTTCTTTTCAATATTAAAAATAACTCATTT	84178_01A	2	Ticam2	6/7 (85%)	Found in AY275837, AY275837, NM_173394, B430113A10, B430113A10, 5830436M04, 5830436M04, I830041K11, I830041K11, AB100441
GTCACCGATAATACTTACATTAAAAATAACTCATTT	84178_02E	2	Ticam2	1/7 (14%)	Found in E230026M15
ACAGGAGAATTCAGTTAGCTGGGAAGTGGTACTGCT	84178_03C	2	Ticam2	6/6 (100%)	Found in AY275837, AY275837, NM_173394, B430113A10, B430113A10, 5830436M04, 5830436M04, I830041K11, I830041K11, E230026M15
ACCTTTCAAATGCAGTAGGCCTCTGATGCTTAAAGG	84372_01C	2	Ifnb1	1/1 (100%)	Found in M27322
CACTGCGCCATTTGGACTCTTCTGAGGGTCCAGTGC	98057_01C	2	1110011C06Rik	7/7 (100%)	Found in G530106B05, G530106B05, G530106B05, G530106B05, AF206162, NM_019963, G530126F13, G530126F13, AF187231, AF088862, G530022J04, G530022J04
CCCAGCGCAGCTTCCCTCCAGTTCTGGTCTTCAATC	98057_02C	2	1110011C06Rik	7/7 (100%)	Found in G530106B05, G530106B05, G530106B05, G530106B05, AF206162, NM_019963, G530126F13, G530126F13, AF187231, AF088862, G530022J04, G530022J04
AGGGCCATTGGGAAAGGTCTGAATATCCCGGCTGAA	98057_03A	2	1110011C06Rik	7/8 (87%)	Found in G530106B05, G530106B05, G530106B05, G530106B05, AF206162, NM_019963, G530126F13, G530126F13, AF187231, I830155M07, I830155M07, G530022J04, G530022J04
TAGGGCCATTGGGAAAGGCTGAATATCCCGGCTGAA	98057_04A	2	1110011C06Rik	1/8 (12%)	Found in AF088862
GGCTGGTGGGGGCTGCACCTCTTGAGCTCTTTGAGC	98057_05C	2	1110011C06Rik	8/8 (100%)	Found in G530106B05, G530106B05, G530106B05, G530106B05, AF206162, NM_019963, G530126F13, G530126F13, AF187231, AF088862, I830155M07, I830155M07, G530022J04, G530022J04
GATGGATCTCACCAAGAACTCAATGTCCACATGTAA	98057_06C	2	1110011C06Rik	8/8 (100%)	Found in G530106B05, G530106B05, G530106B05, G530106B05, AF206162, NM_019963, G530126F13, G530126F13, AF187231, AF088862, I830155M07, I830155M07, G530022J04, G530022J04
CTGAAGACGACGTCTTCTTCAGACTGAAAACTGTGT	98057_07C	2	1110011C06Rik	8/8 (100%)	Found in G530106B05, G530106B05, G530106B05, G530106B05, AF206162, NM_019963, G530126F13, G530126F13, AF187231, AF088862, I830155M07, I830155M07, G530022J04, G530022J04
GGAGATGTCCAGCACCTCCTTTCTCATTCTGTCGAC	98057_08C	2	1110011C06Rik	8/8 (100%)	Found in G530106B05, G530106B05, G530106B05, G530106B05, AF206162, NM_019963, G530126F13, G530126F13, AF187231, AF088862, I830155M07, I830155M07, G530022J04, G530022J04
TTTGCTCCAGCCGTCAACCACTGTTCCAGCTGTTCC	98057_09C	2	1110011C06Rik	9/9 (100%)	Found in G530106B05, G530106B05, G530106B05, G530106B05, AF206162, NM_019963, G530126F13, G530126F13, AF187231, AF088862, I830155M07, I830155M07, 5830452E11, 5830452E11, G530022J04, G530022J04
GTTTCTACTACAAAGGACCTTTGGAGCAGACGCTGA	98057_10C	2	1110011C06Rik	9/9 (100%)	Found in G530106B05, G530106B05, G530106B05, G530106B05, AF206162, NM_019963, G530126F13, G530126F13, AF187231, AF088862, I830155M07, I830155M07, 5830452E11, 5830452E11, G530022J04, G530022J04
TGGAGTCTCACCAGAAGTCTTGTTCGGACGGTGAAC	98057_11C	2	1110011C06Rik	8/8 (100%)	Found in G530106B05, G530106B05, G530106B05, G530106B05, AF206162, NM_019963, G530126F13, G530126F13, AF187231, AF088862, I830155M07, I830155M07, 5830452E11, 5830452E11
CCTGGTAAGTCTGAATTCCTGTCGACAGAGACTTCT	98057_12AOL	1	1110011C06Rik	8/9 (88%)	Found in G530106B05, G530106B05, G530106B05, G530106B05, AF206162, NM_019963, G530126F13, G530126F13, AF187231, AF088862, I830155M07, I830155M07, 5830452E11, 5830452E11
CCTGGTAAGTCTGAATTCCTGAAAAGAAAGAGAAAA	98057_13SOL	1	1110011C06Rik	1/9 (11%)	Found in BC064827
ATGTTGAACTTCCGGAAGCCCTGGTAAGTCTGAATT	98057_14COL	2	1110011C06Rik	9/9 (100%)	Found in G530106B05, G530106B05, G530106B05, G530106B05, AF206162, NM_019963, G530126F13, G530126F13, AF187231, AF088862, I830155M07, I830155M07, 5830452E11, 5830452E11, BC064827
GCGTTGCTCCACCAGAGTCAAGAAGCCGAAGTCCCA	98057_15A	2	1110011C06Rik	8/9 (88%)	Found in G530106B05, G530106B05, G530106B05, G530106B05, AF206162, NM_019963, G530126F13, G530126F13, AF187231, AF088862, 5830452E11, 5830452E11, BC064827
GCGTTGCTCCACCAGAGTCCTTCTTACCAAGAAGCC	98057_16A	2	1110011C06Rik	1/9 (11%)	Found in I830155M07, I830155M07
CACTGCCAGCGGCCCCTGCTTGTTGCCCTTTCCTGC	98057_17A	2	1110011C06Rik	3/9 (33%)	Found in AF187231, AF088862, BC064827
TGTCACTGCCAGCGGCCCCTTGTTGCCCTTTCCTGC	98057_18A	2	1110011C06Rik	6/9 (66%)	Found in G530106B05, G530106B05, G530106B05, G530106B05, AF206162, NM_019963, G530126F13, G530126F13, I830155M07, I830155M07, 5830452E11, 5830452E11
AACAGGGAGAGTGTCCGTCTGCAGCTTCATCTTCAG	98057_19C	2	1110011C06Rik	9/9 (100%)	Found in G530106B05, G530106B05, G530106B05, G530106B05, AF206162, NM_019963, G530126F13, G530126F13, AF187231, AF088862, I830155M07, I830155M07, 5830452E11, 5830452E11, BC064827
GCAGAAGAACTGCTGGTTCTTGGGATTTGGGCTGAG	98057_20C	2	1110011C06Rik	9/9 (100%)	Found in G530106B05, G530106B05, G530106B05, G530106B05, AF206162, NM_019963, G530126F13, G530126F13, AF187231, AF088862, I830155M07, I830155M07, 5830452E11, 5830452E11, BC064827
CCATCTTGCAGCTCTTTCCAAACAGCTTGGTTCTCA	98057_21C	2	1110011C06Rik	9/9 (100%)	Found in G530106B05, G530106B05, G530106B05, G530106B05, AF206162, NM_019963, G530126F13, G530126F13, AF187231, AF088862, I830155M07, I830155M07, 5830452E11, 5830452E11, BC064827
ACCAGGGGGGCTCTCTCGCTTGCAAAAGTCTACCCA	98057_22C	2	1110011C06Rik	9/9 (100%)	Found in G530106B05, G530106B05, G530106B05, G530106B05, AF206162, NM_019963, G530126F13, G530126F13, AF187231, AF088862, I830155M07, I830155M07, 5830452E11, 5830452E11, BC064827
ACAAAGCCCATGATGCGCCCATCCTTCCAGAGATCC	98057_23C	2	1110011C06Rik	9/9 (100%)	Found in G530106B05, G530106B05, G530106B05, G530106B05, AF206162, NM_019963, G530126F13, G530126F13, AF187231, AF088862, I830155M07, I830155M07, 5830452E11, 5830452E11, BC064827
AGTAGATTTCGACTTTATCGTCATCCTGGTGCTCCA	98057_24C	2	1110011C06Rik	9/9 (100%)	Found in G530106B05, G530106B05, G530106B05, G530106B05, AF206162, NM_019963, G530126F13, G530126F13, AF187231, AF088862, I830155M07, I830155M07, 5830452E11, 5830452E11, BC064827
TCTGTTCTTCAAAATTAACTTTTTCCTGGTAGTAAC	98057_25C	2	1110011C06Rik	9/9 (100%)	Found in G530106B05, G530106B05, G530106B05, G530106B05, AF206162, NM_019963, G530126F13, G530126F13, AF187231, AF088862, I830155M07, I830155M07, 5830452E11, 5830452E11, BC064827
TGCAGCTCGTCCACCTGTCTGTTAGAGATCACAATG	98057_26C	2	1110011C06Rik	9/9 (100%)	Found in G530106B05, G530106B05, G530106B05, G530106B05, AF206162, NM_019963, G530126F13, G530126F13, AF187231, AF088862, I830155M07, I830155M07, 5830452E11, 5830452E11, BC064827
GGCTGGCTCCAGCAGGACTTGTGGGGCTGGCTCCAG	98057_28A	2	1110011C06Rik	1/9 (11%)	Found in BC064827
GGCTAGCTCCAGCAGGACTTGTGGGGCTGGCTCCAG	98057_29I	2	1110011C06Rik	9/10 (90%)	Found in AF206162, I830155M07, 5830452E11, NM_019963, 1600010G07, AF088862, G530126F13, AF187231, G530106B05
TGCTGGCTCCAGCTGGACTTGTGGGGCTGGCTCCAG	98057_30A	2	1110011C06Rik	1/10 (10%)	Found in BC064827
TACTCGGGTTGCTTAATTTTTTCAGATCCTCCACGC	98057_31C	2	1110011C06Rik	10/10 (100%)	Found in G530106B05, G530106B05, G530106B05, G530106B05, AF206162, NM_019963, G530126F13, G530126F13, AF187231, AF088862, I830155M07, I830155M07, 5830452E11, 5830452E11, BC064827, 1600010G07, 1600010G07
TGAAGAGTGGCATAGTTGTTTGGCTTAAGCAGCTG	ATF2_3_downstream_391_357	1	Atf2	control	Non_pipeline_downstream_probe
CCTAACACCAGGTCTATTCCCTCACTGTAGTTGCT	ATF2_5_upstream_166_132	1	Atf2	control	Non_pipeline_upstream_probe
TCATGAGGGTGTGCATACTTGCTAAATAGGGTCAAAG	ATF2_Intron10-11_3849_3813	1	Atf2	control	Non_pipeline_intronic_probe
CCTTACACTGTAAGTACCACATGCGACCGGTGATA	ATF2_Intron1-2_8314_8280	1	Atf2	control	Non_pipeline_intronic_probe
TCACTTATCATTCACGCTAGACAGAAGGTAGGCTTGT	ATF2_Intron2-3_1877_1841	1	Atf2	control	Non_pipeline_intronic_probe
AGGAAGTGAAAAGCATCATTGTATTCCTAATAGAAGTA	ATF2_Intron3-4	1	Atf2	control	Non_pipeline_intronic_probe
GGGCCTTACCCAGAACTCCCTAACTATTGTATCCTT	ATF2_Intron4-5_3393_3358	1	Atf2	control	Non_pipeline_intronic_probe
ACCTCTGCAAAGTAACAGTCTTTTCCCTCCTATTGC	ATF2_Intron5-6_597_562	1	Atf2	control	Non_pipeline_intronic_probe
CTCTGTAGTCCAGGTTAGCTTGTCGTCTTAGCCTG	ATF2_Intron6-7_2671_2637	1	Atf2	control	Non_pipeline_intronic_probe
TCTCCGATGCGCTATCTGGTACAACTGTAGGACTT	ATF2_Intron7-8_12221_12187	1	Atf2	control	Non_pipeline_intronic_probe
AGTGTGGAATGAGTAAATTGACAGGTGCAAGACACAG	ATF2_Intron8-9_1083_1047	1	Atf2	control	Non_pipeline_intronic_probe
TGCTCACTACTTGCCACGGGAATCGTATGCATTAT	ATF2_Intron9-10_4938_4904	1	Atf2	control	Non_pipeline_intronic_probe
TGGAAATATTGGGTCTCTAGAAGAAAACAAAGCACACACA	csf1rA'AINTRON_47_86(902)	1	Csf1r	control	Non_pipeline_intronic_probe
GAGCACACCGTGAGTCAAAGCCTAGGCTCAGACAC	csf1rABINTRON_178_212(902)	1	Csf1r	control	Non_pipeline_intronic_probe
CTGTCCTATGCCAGCGAGCTACCTGCGCACATATT	csf1rOINTRON_13_47(902)	1	Csf1r	control	Non_pipeline_intronic_probe
GCCAGCGAGCTACCTGCGCACATATTTCTTCTCCA	csf1rOINTRONmanual_4_38(902)	1	Csf1r	control	Non_pipeline_intronic_probe
CTCACTGCTATCTGGCAAGGCTTGCATATATCCACC	IRAK1_3_downstream_325_290	1	Irak1	control	Non_pipeline_downstream_probe
GCCAGCCAAATTGTTGGTCAGTCAGGGTTAAATATG	IRAK1_ALT1_5_upstream_233_198	1	Irak1	control	Non_pipeline_upstream_probe
CAGGCAGGTAGTCATATGAAACTAGCTCACTGCTATCT	IRAK1_ALT1_Intron14-15_773_736	1	Irak1	control	Non_pipeline_intronic_probe
GCAGACTGTAGTCATTTGGTGATAAGGATGGATGCC	IRAK1_ALT2_5_upstream_185_150	1	Irak1	control	Non_pipeline_upstream_probe
AGCTGGGATGTGCTAATGGACGCAGTAAAGGAAGG	IRAK1_Intron10-11_1268_1234	1	Irak1	control	Non_pipeline_intronic_probe
TCAGGTAGGTACTTTGTAGCTATTGCTATCAAGCAGGG	IRAK1_Intron11-12_102_65	1	Irak1	control	Non_pipeline_intronic_probe
AACATCAGGCTTCAGCTCCAGAAGCCTGAGTCCACCA	IRAK1_Intron1-2	1	Irak1	control	Non_pipeline_intronic_probe
CTCATCCCAAGAACTATTGAGATTCATGGCCACCAA	IRAK1_Intron12-13_155_120	1	Irak1	control	Non_pipeline_intronic_probe
GTCCCTGCAATCTTGAGTGACACTCTAGCCTCCAG	IRAK1_Intron13-14_233_199	1	Irak1	control	Non_pipeline_intronic_probe
GGGTTGACATAAGGAATTATGCCTGTATGCCCTGG	IRAK1_Intron14-15_132_98	1	Irak1	control	Non_pipeline_intronic_probe
AAGGAAGGAAAGGAGGGTTGTGACTCAGAGCTCTCT	IRAK1_Intron2-3_158_123	1	Irak1	control	Non_pipeline_intronic_probe
TTTTCCTCAGGCATATCAAGCCCAACACCCGGGTT	IRAK1_Intron3-4_43_9	1	Irak1	control	Non_pipeline_intronic_probe
CATGGACCAGGCGAGGACCCTATCTATTCCCTTTG	IRAK1_Intron4-5_173_139	1	Irak1	control	Non_pipeline_intronic_probe
AAGTAGGTGACATGAGCCAAGCTTGCCAGTTGTTT	IRAK1_Intron5-6_187_153	1	Irak1	control	Non_pipeline_intronic_probe
TTTTCATCAGGCCAGGCTAGGTAGGCAGCACTTGA	IRAK1_Intron6-7_171_137	1	Irak1	control	Non_pipeline_intronic_probe
AGCTGAGTGTAATGTAACTCTAGCATAGAGCAGGCT	IRAK1_Intron7-8_232_197	1	Irak1	control	Non_pipeline_intronic_probe
TCCTGATAAACTGGACTAGAGGCGTACTGCTTATGG	IRAK1_Intron8-9_330_295	1	Irak1	control	Non_pipeline_intronic_probe
GGAAAGTAGTCCCGGAACAGGCAGGTACAGACCAC	IRAK1_Intron9-10_275_241	1	Irak1	control	Non_pipeline_intronic_probe
GTGTGTATAGATAGCACTTGGTCATCCAATGGCTGG	MyD88_3_downstream_417_382	1	Myd88	control	Non_pipeline_downstream_probe
TGGATGGACTAGGCGATCTGGTAGTGGTTATTATGC	MyD88_5_upstream_284_249	1	Myd88	control	Non_pipeline_upstream_probe
GCAGATCTTGACTCTTGGTACAACTGAAGGTCTTTGC	MyD88_Intron1-2_229_193	1	Myd88	control	Non_pipeline_intronic_probe
GGAACCTGGGCCTGTATCCATATCAAAGCAATGTC	MyD88_Intron2-3_312_278	1	Myd88	control	Non_pipeline_intronic_probe
CCAGCTAGCAGGACAGTCCTTGCATCTGGACCTCT	MyD88_Intron3-4_81_47	1	Myd88	control	Non_pipeline_intronic_probe
TCCACTACATAAGGAAGTACACAGGTCCGTCCTCA	MyD88_Intron4-5_127_93	1	Myd88	control	Non_pipeline_intronic_probe
TGTAGCTCAACTAGTCCTTCGCTTAGACTCATGCA	MyD88_Intron5-6_219_185	1	Myd88	control	Non_pipeline_intronic_probe
CTAAACATTAAGCAGCTACCTGGATAGCCCTGCAG	p38_3_downstream_373_339	1	Mapk14	control	Non_pipeline_downstream_probe
AGAGCCAAATGATCTTTGAACTCCGAGCAACCTGC	p38_5_upstream_175_141	1	Mapk14	control	Non_pipeline_upstream_probe
TATGCTGAGCTAAGGTGGTTGGCATCTTGAGCTCT	p38_Intron10-11_2663_2629	1	Mapk14	control	Non_pipeline_intronic_probe
AATATGTGTGAGTCCTAGGTCCAATCTCCAGCACT	p38_Intron11-12_255_221	1	Mapk14	control	Non_pipeline_intronic_probe
TAGCCACACGGGTAAGGTGCCTTTAGAGGATCCTC	p38_Intron1-2_15007_14973	1	Mapk14	control	Non_pipeline_intronic_probe
GCTCCGTAATTCCAACCCAATCAGGGCTACATACT	p38_Intron2-3_682_648	1	Mapk14	control	Non_pipeline_intronic_probe
TGGATGGACGCTATCAGAAAGCACGTGCACTGTAA	p38_Intron3-4_9188_9154	1	Mapk14	control	Non_pipeline_intronic_probe
GCTCACAGCGGGCCATTACACAAACTCTAATTCCC	p38_Intron4-5_531_497	1	Mapk14	control	Non_pipeline_intronic_probe
AGTCTGCTCCCTACAGGTCCTAAAGATGCACACAT	p38_Intron5-6_235_201	1	Mapk14	control	Non_pipeline_intronic_probe
TTCAGTAATGTGCATGACCCTCGACAGTTCCATTT	p38_Intron6-7_2148_2114	1	Mapk14	control	Non_pipeline_intronic_probe
TGGAACAGTAAAGAGGATACAAGCACCGACATGGT	p38_Intron7-8_431_397	1	Mapk14	control	Non_pipeline_intronic_probe
GGAGTGATGGCGAAGGCAAAACCGAAGCTACAGTC	p38_Intron8-9_11139_11105	1	Mapk14	control	Non_pipeline_intronic_probe
CTCTGTTCCATGCACCCATGACACGGCTGTAGCAC	p38_Intron9-10_318_284	1	Mapk14	control	Non_pipeline_intronic_probe
AGGAGGACGAAAGATTATGAGTCCAAAGGTTACGAACTTT	TLR4_Intron1-2_5081_5042	1	Tlr4	control	Non_pipeline_intronic_probe
CAAAAGTTGTAGTAGTTAGCAGGCATGCCAGACGGA	TLR4_Intron2-3_4445_4410	1	Tlr4	control	Non_pipeline_intronic_probe
TAGGTTGCCTGAAAGGGAACAGAGGAAGAGGCAGAAT	csf1rAA(902)	2	Csf1r	control	Non_pipeline_junction_probe
TCGATGACAGGGGCCCCCTGACCATGCCAAACTGT	csf1rAB(902)	2	Csf1r	control	Non_pipeline_junction_probe
GAGTGGGCCGGATCTTTGACATACAAGTGGATGGT	csf1rBC_4_38(902)	2	Csf1r	control	Non_pipeline_junction_probe
ATTTTATCTGTGGGGGCTCTGGGTGGACTCGATTC	csf1rCDa50(902)	2	Csf1r	control	Non_pipeline_junction_probe
GGATAACGTTGAATCCCACTGGGTGGACTCGATTC	csf1rCDb50_9_43(902)	2	Csf1r	control	Non_pipeline_junction_probe
TAGGGGGATTTCCAGCTTGGTGTCTCCACGTTTGA	csf1rDE_6_40(902)	2	Csf1r	control	Non_pipeline_junction_probe
GTTTAAGTAGGCACTCTCCACCACCTGGAAGTTCA	csf1rEF_8_42(902)	2	Csf1r	control	Non_pipeline_junction_probe
AAAGAGCTTGAATGTGTACCTGTATATGGCCCTTTGGG	csf1rFG_8_45(902)	2	Csf1r	control	Non_pipeline_junction_probe
ATGTAACACTGACCTCTGGGGGATATCGCAGGGTG	csf1rGH(902)	2	Csf1r	control	Non_pipeline_junction_probe
ATCCATGTCACGCTGGGCTGAGGGTACCCAGAGAC	csf1rHaHbEXON(902)	2	Csf1r	control	Non_pipeline_junction_probe
AAAGCCTGGGCTTCATCACACCTATCGGTGTGGCC	csf1rHaI(902)	2	Csf1r	control	Non_pipeline_junction_probe
GTGGGTCTTCTGGTAGGCTGAGGGTACCCAGAGAC	csf1rHbUb_6_40(902)	2	Csf1r	control	Non_pipeline_junction_probe
AGCTGCTTGCTTTGTCCTAGGGAGACGGCCCTGAA	csf1rIJ(902)	2	Csf1r	control	Non_pipeline_junction_probe
GTGACTCTGGGGTCCTGCTTGTACTTGTACAAGAG	csf1rJK_5_39(902)	2	Csf1r	control	Non_pipeline_junction_probe
TGGTACTTCGGCTTCTGCTTGTACTTGTACAAGAGC	csf1rJL_4_39(902)	2	Csf1r	control	Non_pipeline_junction_probe
ATCTCCAGGAGTCTCTGTGGCTGCAACTGTTTTCC	csf1rKUTR_199_233(902)	2	Csf1r	control	Non_pipeline_junction_probe
GCTCCTAGAGTCTTACCAAACTGCAGGTTGTTCCG	csf1rLM(902)	2	Csf1r	control	Non_pipeline_junction_probe
TAGAGTCTTACCAAACTGCAGGTTGTTCCGAGGGAA	csf1rLM50(902)	2	Csf1r	control	Non_pipeline_junction_probe
TTGGCTGGAGAAGTGGAGCAGGTTGTTCCGAGGGAA	csf1rLQb(902)	2	Csf1r	control	Non_pipeline_junction_probe
GCATGAGCCGTGGACTTTAGCATCTTCACAGCCAC	csf1rMN_4_38(902)	2	Csf1r	control	Non_pipeline_junction_probe
TGATGACCAGGACAGGTCCTCCGTGAGTACAGGCT	csf1rNO(902)	2	Csf1r	control	Non_pipeline_junction_probe
GTGTCCATGAACCCATCTCTCAACTTTGAGCCTCC	csf1rO_PUTR_175_209(902)	2	Csf1r	control	Non_pipeline_junction_probe
GAAGCCACTGTCCCTGCGCACATATTTCTTCTCCA	csf1rOP_4_38(902)	2	Csf1r	control	Non_pipeline_junction_probe
TGGCCTCTTTGTCCAGATCTTGCTTAAAGAAGGAGTC	csf1rPQa(902)	2	Csf1r	control	Non_pipeline_junction_probe
ACTTGGCTGGAGAAGTGGAGCAGGTCCCAGAGCTC	csf1rQaQbEXON(902)	2	Csf1r	control	Non_pipeline_junction_probe
GTCCCGGTGGATGCAGTTTTTAGAAGCAAGGAAGG	csf1rQR_6_40(902)	2	Csf1r	control	Non_pipeline_junction_probe
ACTTTACAGGCAGGCGGGCATTGCCCTTGACAACAT	csf1rRS(902)	2	Csf1r	control	Non_pipeline_junction_probe
GGGTAGGGGTTCAGACCAAGCGAGAAGATCTCCCA	csf1rST(902)	2	Csf1r	control	Non_pipeline_junction_probe
GGACTGCATGATGCTGTATATGTTCTTCGGTGCAAATA	csf1rTUa(902)	2	Csf1r	control	Non_pipeline_junction_probe
TGTTGGAAGGTGGGTCTTCTGGTAGGCTCCAGGTC	csf1rUaUbEXON(902)	2	Csf1r	control	Non_pipeline_junction_probe
ACACTTTTAGCTGCCGCTCAGTACAAGATCCAGGA	csf1rUTR_245_279(902)	2	Csf1r	control	Non_pipeline_junction_probe
GCTTGGCAGGTTAGCATAGTCCTGGTCTCTCCTCT	csf1rUV_12_46(902)	2	Csf1r	control	Non_pipeline_junction_probe
ACTCCGCAAATCTTCTAAGGGACACACCGAGCCAT	p38ex1_2_13_47(902)	2	Mapk14	control	Non_pipeline_junction_probe
TCTTTGTATCAAAAGCAGCACACACCGAGCCATAG	p38ex1_4(902)	2	Mapk14	control	Non_pipeline_junction_probe
TGCTGAAGCTGGTTAATATGGTCTGTACCAGGAAACAACG	p38ex10_11(902)	2	Mapk14	control	Non_pipeline_junction_probe
AGCTTCAACTGATCAATATGGTCTGTACCAGGAAACAACG	p38ex10_12(902)	2	Mapk14	control	Non_pipeline_junction_probe
GAGACTGAATGTAGTTTCTTGCCTCATGGCTTGGC	p38ex11_13_13_47(902)	2	Mapk14	control	Non_pipeline_junction_probe
CCAGAGACTGAATGTAGTTTCTTGCAGACTCTGAGGAGAT	p38ex12_13(902)	2	Mapk14	control	Non_pipeline_junction_probe
TCATGGCTTGGCATCAGACTCTGAGGAGATTTTCT	p38ex12_14_6_40(902)	2	Mapk14	control	Non_pipeline_junction_probe
CAGTAGGTCGACAGCCAGGGGATTGGCACCAATAA	p38ex13_15(902)	2	Mapk14	control	Non_pipeline_junction_probe
TGACTTCATCATAGGTCAGGCTCTTCCACTCATCTATGA	p38ex15_16_8_46(902)	2	Mapk14	control	Non_pipeline_junction_probe
TTTGTATCAAAAGCAGCACTCGGTACTTACAAGCTGA	p38ex2_4_7_43(902)	2	Mapk14	control	Non_pipeline_junction_probe
CTTTGTATCAAAAGCAGCACTTCTTGATCTTGAGGGGC	p38ex3_4(902)	2	Mapk14	control	Non_pipeline_junction_probe
ACATCCAACAGACCAATCACATTTTCGTGTTTCATGTG	p38ex4_5_8_45(902)	2	Mapk14	control	Non_pipeline_junction_probe
GATGGGTCACCAGGTACACGTCATTGAATTCCTCC	p38ex5_6_8_42(902)	2	Mapk14	control	Non_pipeline_junction_probe
ATTATGTCAGCCGAATGTATATACTTCAGCCCTCGGA	p38ex6_7_12_48(902)	2	Mapk14	control	Non_pipeline_junction_probe
TGGGCTTTAGGTCCCTGTGAATTATGTCAGCCGAA	p38ex7_8_4_38(902)	2	Mapk14	control	Non_pipeline_junction_probe
AGCCCAAAATCCAGAATCTTGAGCTCACAGTCTTCG	p38ex8_9(902)	2	Mapk14	control	Non_pipeline_junction_probe
CCACGGACCAAATATCCACTGTCTGGTTATAGTGCATC	p38ex9_10(902)	2	Mapk14	control	Non_pipeline_junction_probe
TCTGGTATCGTTCGGGCACCTCCCAGATGGTCTTG	p38EXON1_352_386(902)	2	Mapk14	control	Non_pipeline_exonic_probe
CTCGGTACTTACAAGCTGATAAAACTCCGCAAATCTTCTA	p38EXON2(902)	2	Mapk14	control	Non_pipeline_exonic_probe
GTCCCTGCACTGAGAGGAGACACCTTGACCTAAACA	p38UTRfull_933_968(902)	2	Mapk14	control	Non_pipeline_exonic_probe
GCCTCCGAGGTAGACTTCCCTGTGCATGCTGTTTG	p38UTRpiccolo_24_58(902)	2	Mapk14	control	Non_pipeline_exonic_probe
GGTAATATTAGGAACTACCTCTATGCAGGGATTCAA	104448_01C	2	Tlr4	9/9 (100%)	Found in 5230401G04, 5230401G04, 5230401G04, 5230401G04, AF110133, NM_021297, F630016C01, F630016C01, BC029856, F630108C18, F630108C18, AF095353, AF185285, 4631423H05
ATTGTTTCAATTTCACACCTGGATAAATCCAGCCAC	104448_02A	2	Tlr4	8/9 (88%)	Found in 5230401G04, 5230401G04, 5230401G04, 5230401G04, AF110133, NM_021297, F630016C01, F630016C01, BC029856, F630108C18, F630108C18, AF095353, AF185285
GATTCAGTGTTCATCTCCCTGGATAAATCCAGCCAC	104448_03A	2	Tlr4	1/9 (11%)	Found in 4631423H05
CTGACACCTTCTTCTGCCCTCTGGTAAGAAAGGCTC	104448_04C	2	Tlr4	1/1 (100%)	Found in 4631423H05
ACACACACGCGCGCGCGCACACACACACACACACAC	165927_01A	2	Atf2	2/4 (50%)	Found in BC042210, BC042210, G830017A09, G830017A09
CGCGCGCGCACACACACACACACACAACAAAATCCC	165927_02A	2	Atf2	1/5 (20%)	Found in I530012A14, I530012A14
ACACACACACACACACACACACACACACACACACAC	165927_03I	2	Atf2	1/4 (25%)	Found in M77167
AAACAAAACAAAACAAATCACACACAACAAAATCCC	165927_04I	2	Atf2	2/5 (40%)	Found in B230347E12, M77167
TGTCATCTTTATCAGCAGTATGATAGCCAGACTTCT	165927_05C	2	Atf2	15/15 (100%)	Found in BC042210, BC042210, AF483482, AF483483, S76657, S76655, B020002J03, B020002J03, D130059A07, D130059A07, NM_009715, M77167, G830017A09, G830017A09, I530012A14, I530012A14, S76659, M31629, U46026, B230347E12, B230347E12
CAGCAGGGTGACTTCGCTCTGCAGCTGGCCATTTAG	165927_06A	2	Atf2	15/17 (88%)	Found in BC042210, BC042210, AF483482, AF483483, S76657, S76655, B020002J03, B020002J03, D130059A07, D130059A07, NM_009715, M77167, G830017A09, G830017A09, I530012A14, I530012A14, S76659, M31629, U46026, B230347E12, B230347E12
AACTGCTTGTGCCCATACCTGCAGCTGGCCATTTAG	165927_07E	2	Atf2	2/17 (11%)	Found in 9530046I22, I920063C22
TTTCTCATCAGGATCTTCATTAGAACTTGTAATTGA	165927_08A	2	Atf2	1/21 (4%)	Found in I530012A14, I530012A14
TGTGTGAGCTGGAGAAGCCGGAGTTTCTGTAGTGGA	165927_09A	2	Atf2	16/17 (94%)	Found in BC042210, BC042210, AF483482, AF483483, S76657, S76655, B020002J03, B020002J03, D130059A07, D130059A07, NM_009715, I920063C22, I920063C22, 9530046I22, 9530046I22, M77167, G830017A09, G830017A09, S76659, M31629, U46026, B230347E12, B230347E12
CAAAGCAGCTTTTAATCTCTGAAATGCAAACGCCAT	165927_10S	2	Atf2	1/16 (6%)	Found in U46026
CAAAGCAGCTTTTAATCTCATTTTTGCTTCTGACTG	165927_11A	2	Atf2	14/18 (77%)	Found in BC042210, BC042210, AF483482, AF483483, S76657, S76655, B020002J03, B020002J03, D130059A07, D130059A07, NM_009715, I920063C22, I920063C22, 9530046I22, 9530046I22, M77167, G830017A09, G830017A09, S76659, M31629
CTCTTCATGTGGCAGAACCATTTTTGCTTCTGACTG	165927_12A	2	Atf2	1/17 (5%)	Found in B020029C01, B020029C01
AATAAAAAATCTGCTTACCATTTTTGCTTCTGACTG	165927_13E	2	Atf2	1/17 (5%)	Found in A530085J22
GGTGACTGGCCGAACAAGTGGGACTGCAGCTGGAAC	165927_14A	2	Atf2	13/19 (68%)	Found in BC042210, BC042210, AF483482, AF483483, S76657, S76655, B020002J03, B020002J03, D130059A07, D130059A07, NM_009715, I920063C22, I920063C22, 9530046I22, 9530046I22, M77167, B020029C01, B020029C01, A530085J22
GGTGACTGGCCGAACAAGCTTTTCATCACTGGTAGT	165927_15A	2	Atf2	4/19 (21%)	Found in G830017A09, G830017A09, S76659, M31629, C130047M15, C130047M15
TCTAACTTTCCAACTTACTGGGACTGCAGCTGGAAC	165927_16E	2	Atf2	1/19 (5%)	Found in E130020I02
TGCAGCTGGAACATGCACATTAGAACTTGTAATTGA	165927_17E	2	Atf2	1/19 (5%)	Found in E130020I02
AATGGGCCTGGTACAGGAACAATTGGCCTGTTAGAG	165927_18A	2	Atf2	15/19 (78%)	Found in BC042210, BC042210, AF483482, AF483483, S76657, S76655, B020002J03, B020002J03, D130059A07, D130059A07, NM_009715, I920063C22, I920063C22, 9530046I22, 9530046I22, M77167, I530012A14, I530012A14, B020029C01, B020029C01, E130020I02, E130020I02, A530085J22
TTGTGCCAATGGTACTTCCTTTTCATCACTGGTAGT	165927_19A	2	Atf2	15/19 (78%)	Found in BC042210, BC042210, AF483482, AF483483, S76657, S76655, B020002J03, B020002J03, D130059A07, D130059A07, NM_009715, I920063C22, I920063C22, 9530046I22, 9530046I22, M77167, I530012A14, I530012A14, B020029C01, B020029C01, E130020I02, E130020I02, A530085J22
GGACAAATCTAGAGGCATTTTTTTAATGTCATCTTC	165927_20C	2	Atf2	19/19 (100%)	Found in BC042210, BC042210, AF483482, AF483483, S76657, S76655, B020002J03, B020002J03, D130059A07, D130059A07, NM_009715, I920063C22, I920063C22, 9530046I22, 9530046I22, M77167, G830017A09, G830017A09, I530012A14, I530012A14, S76659, M31629, B020029C01, B020029C01, E130020I02, E130020I02, C130047M15, C130047M15, A530085J22
TTGGCGTTGGAGTCTGATCTGAAATAAATGCCAAGA	165927_21S	2	Atf2	1/17 (5%)	Found in A530085J22
TTGGCGTTGGAGTCTGATCAGCCACAATGACACTGT	165927_22A	2	Atf2	11/17 (64%)	Found in BC042210, BC042210, AF483482, AF483483, S76657, I920063C22, I920063C22, 9530046I22, 9530046I22, G830017A09, G830017A09, I530012A14, I530012A14, S76659, E130020I02, E130020I02, C130047M15, C130047M15
TTGGCGTTGGAGTCTGATCTGGCCACACCCAGGGGC	165927_23A	2	Atf2	5/17 (29%)	Found in S76655, B020002J03, B020002J03, D130059A07, D130059A07, NM_009715, B020029C01, B020029C01
ATCCTCGTTGGTAAAACGCTGGCCACACCCAGGGGC	165927_24A	2	Atf2	11/16 (68%)	Found in BC042210, BC042210, AF483482, AF483483, S76657, I920063C22, I920063C22, 9530046I22, 9530046I22, G830017A09, G830017A09, I530012A14, I530012A14, S76659, E130020I02, E130020I02, C130047M15, C130047M15
CACACCCAGGGGCAGTGCATAGAAAGGGTTTGTCAT	165927_25S	2	Atf2	2/16 (12%)	Found in AF483483, AF483482
CACACCCAGGGGCAGTGCAGTATATGTTACAGAATT	165927_26A	2	Atf2	2/16 (12%)	Found in S76657, S76659
CACAGGTCCGTGTTTTATCAGTGAAGCTATATGAGC	165927_27A	2	Atf2	5/14 (35%)	Found in BC042210, BC042210, D130059A07, D130059A07, NM_009715, 9530046I22, 9530046I22, G830017A09, G830017A09
CACAGGTCCGTGTTTTATCTGGCAGAATTCACATGC	165927_28A	2	Atf2	7/14 (50%)	Found in S76655, B020002J03, B020002J03, I920063C22, I920063C22, I530012A14, I530012A14, B020029C01, B020029C01, E130020I02, E130020I02, C130047M15, C130047M15
AAGTCATAAATCCAGTATCTGGCAGAATTCACATGC	165927_29A	2	Atf2	5/14 (35%)	Found in BC042210, BC042210, D130059A07, D130059A07, NM_009715, 9530046I22, 9530046I22, G830017A09, G830017A09
TGTTTCATGGCAAAGACACTTTGTAGCTGGTGGGCC	165927_30A	2	Atf2	11/13 (84%)	Found in S76655, B020002J03, B020002J03, D130059A07, D130059A07, NM_009715, I920063C22, I920063C22, 9530046I22, 9530046I22, G830017A09, G830017A09, I530012A14, I530012A14, B020029C01, B020029C01, E130020I02, E130020I02, C130047M15, C130047M15
CAAGTTGCCATCTAGTATCTTTCCAGGTCACTAATT	165927_31A	2	Atf2	1/13 (7%)	Found in E130020I02, E130020I02
AGTTGCCATCTAGTATCTCTTTCCAGGTCACTAATT	165927_32A	2	Atf2	10/13 (76%)	Found in S76655, B020002J03, B020002J03, D130059A07, D130059A07, NM_009715, I920063C22, I920063C22, 9530046I22, 9530046I22, G830017A09, G830017A09, I530012A14, I530012A14, B020029C01, B020029C01, C130047M15, C130047M15
GGATTCCTGGAACACTAGGCACCATGGTGACTGGC	ATF2_ENSMUSE00000166101_exon7_43_9	2	Atf2	control	Non_pipeline_exonic_probe
TCTTCATTAGCTGCTCTTCTTCGACGGCCACTTGTA	ATF2_ENSMUSE00000166102_exon9_71_36	2	Atf2	control	Non_pipeline_exonic_probe
CTGCATGGCAGTTACAGGGCAATCTTTATGAGCCAG	ATF2_ENSMUSE00000166104_exon10_87_52	2	Atf2	control	Non_pipeline_exonic_probe
TCTTCTGACTGAGTCCTAACCAATCCACTGCCATG	ATF2_ENSMUSE00000166105_exon8_98_64	2	Atf2	control	Non_pipeline_exonic_probe
GTAATTGATGCAGGAATAGCAACGGGCATGGTTTG	ATF2_ENSMUSE00000364298_exon6_81_47	2	Atf2	control	Non_pipeline_exonic_probe
GGGAACCTGTAATGATGCTGGACGAACGATAGCTGA	ATF2_ENSMUSE00000375085_exon5_69_34	2	Atf2	control	Non_pipeline_exonic_probe
AATGGACTTGCCAACTCATTGAACAAACCCACTTCTT	ATF2_ENSMUSE00000386816_exon3_76_40	2	Atf2	control	Non_pipeline_exonic_probe
TGACACTGTCATTACGTGCTGGACCAAATTTCAGT	ATF2_ENSMUSE00000393169_exon2_88_54	2	Atf2	control	Non_pipeline_exonic_probe
CTGTCCTGGTGAGTTGTTTCTACAACAGAAGGCTC	ATF2_ENSMUSE00000412652_exon4_89_55	2	Atf2	control	Non_pipeline_exonic_probe
GGTTTGTCATCACTCATATTCCACAGGTCCGTGTTTTA	ATF2_ENSMUSE00000484182_exon1_45_8	2	Atf2	control	Non_pipeline_exonic_probe
CTGATTTAAAACGAGCGCTGTCCACCGTGGAAGGT	ATF2_ENSMUSE00000491528_exon11_2433_2399	2	Atf2	control	Non_pipeline_exonic_probe
GACATGAAGGCTTCAATTCCAATAGCATCAATATCCACGA	IRAK1_ALT1_ENSMUSE00000411779_exon15_43_4	2	Irak1	control	Non_pipeline_exonic_probe
TTGTCAGAGTGAACAAATCAGCTCTGGAATTCATCACTTT	IRAK1_ALT1_ENSMUSE00000461739_exon14_79_40	2	Irak1	control	Non_pipeline_exonic_probe
ACTTTGTAGAAGCGGCACATAACCCAGGGTGGCAC	IRAK1_ALT1_ENSMUSE00000471999_exon1_274_240	2	Irak1	control	Non_pipeline_exonic_probe
TGCAGGTGCGTGAGGATGTGAACGAGGTCAGCTAC	IRAK1_ALT2_ENSMUSE00000209088_exon2	2	Irak1	control	Non_pipeline_exonic_probe
ATACTTGGTCTTTGCACCTTGTGTCCTCACAGCCC	IRAK1_ENSMUSE00000209085_exon10_63_29	2	Irak1	control	Non_pipeline_exonic_probe
ATATGTAGTATTTCTCATGACTGCTCGGTACACACATCCA	IRAK1_ENSMUSE00000209086_exon5_171_132	2	Irak1	control	Non_pipeline_exonic_probe
TGCACAGTAGCCAGCAAAGTCTACGATATTTGGGTG	IRAK1_ENSMUSE00000209087_exon7_43_8	2	Irak1	control	Non_pipeline_exonic_probe
GGAAACAGGGAGTGGAACCTGGAGGAGCTCTGACT	IRAK1_ENSMUSE00000209091_exon4_62_28	2	Irak1	control	Non_pipeline_exonic_probe
AGTCCAGGTGCTTCTTATAGATCTGGGCAGCAATT	IRAK1_ENSMUSE00000209092_exon11_136_102	2	Irak1	control	Non_pipeline_exonic_probe
TCCATGGATAAGGCTGGGGCTATCCTGATGTAAAAAC	IRAK1_ENSMUSE00000209093_exon8_108_72	2	Irak1	control	Non_pipeline_exonic_probe
CTGGGGAGAGGAAGGTGGAGGCAGAGGACTGCAAT	IRAK1_ENSMUSE00000209095_exon3	2	Irak1	control	Non_pipeline_exonic_probe
GGCTATCCAAGACCCCTTCTTCATAAAGAGCCAGC	IRAK1_ENSMUSE00000209096_exon14_120_86	2	Irak1	control	Non_pipeline_exonic_probe
CCTGTCTTGATGTACTCCTCAGGCAAGTAGGCGAG	IRAK1_ENSMUSE00000209097_exon9_168_134	2	Irak1	control	Non_pipeline_exonic_probe
TAGCTGTTCCACCTCTGTTAAGAAGCTCTGTTTCACC	IRAK1_ENSMUSE00000209098_exon6_60_24	2	Irak1	control	Non_pipeline_exonic_probe
CACTGCCAGTGGTAGACATGTAGGAGTTCTCCTGT	IRAK1_ENSMUSE00000209099_exon13_112_78	2	Irak1	control	Non_pipeline_exonic_probe
AGCAGCCCTTTACCACTTAGTTCCACAGAGCACCT	IRAK1_ENSMUSE00000209100_exon12_83_49	2	Irak1	control	Non_pipeline_exonic_probe
CGTCCATCACTTTGTAGAAGCGGCACATAACCCAG	IRAK1_ENSMUSE00000343081_exon1_274_240	2	Irak1	control	Non_pipeline_exonic_probe
GCCTTTGGGCTACTGAGGAGTTTGCACACTATGAG	IRAK1_ENSMUSE00000458337_exon15_156_122	2	Irak1	control	Non_pipeline_exonic_probe
AGTGCAAACTTGGTCTGGAAGTCACATTCCTTGCT	MyD88_ENSMUSE00000220300_exon4_78_44	2	Myd88	control	Non_pipeline_exonic_probe
ACTTAAGCCGATAGTCTGTCTGTTCTAGTTGCCGG	MyD88_ENSMUSE00000220303_exon3_108_74	2	Myd88	control	Non_pipeline_exonic_probe
AGGGTTGGTATAGTCGCATATAGTGATGAACCGCAG	MyD88_ENSMUSE00000267677_exon5_101_66	2	Myd88	control	Non_pipeline_exonic_probe
CCTGGTTCTGCTGCTTACCTAAGTATTTCTGGCAG	MyD88_ENSMUSE00000267730_exon2_42_8	2	Myd88	control	Non_pipeline_exonic_probe
CTTCAGTATATCCTCACGGTCTAACAAGGCCAGCA	MyD88_ENSMUSE00000267747_exon1_352_318	2	Myd88	control	Non_pipeline_exonic_probe
GCTGAAACTATAGGCCCGTGCCACTACCTGTAGCA	MyD88_ENSMUSE00000409270_exon6_332_298	2	Myd88	control	Non_pipeline_exonic_probe
CTTCAGCAGACGCAACTCTCGGTAGGTCCTTTTGG	p38_ENSMUSE00000392654_exon_2_112_78	2	Mapk14	control	Non_pipeline_exonic_probe
CCTCCAGTGACCTTGCGGGTGTGAACACATCCAAC	p38_ENSMUSE00000411519_exon3_46_12	2	Mapk14	control	Non_pipeline_exonic_probe
GGGTCGTGGTACTGAGCAAAGTAGGCATGCGCAAG	p38_ENSMUSE00000448199_exon11_100_66	2	Mapk14	control	Non_pipeline_exonic_probe
GAAGTTCATCTTCGGCATCTGGGCCAGAGACTGAA	p38_ENSMUSE00000448207_exon10_48_14	2	Mapk14	control	Non_pipeline_exonic_probe
AGGAAACAACGTTCTTCCGGTCAACAGCTCAGCCA	p38_ENSMUSE00000448219_exon8_62_28	2	Mapk14	control	Non_pipeline_exonic_probe
CTGGTAGCCACGTAGCCTGTCATCTCATCATCAGT	p38_ENSMUSE00000448225_exon7_62_28	2	Mapk14	control	Non_pipeline_exonic_probe
CAGTCTTCGTTCACAGCTAGGTTGCTGGGCTTTAG	p38_ENSMUSE00000448235_exon6_38_4	2	Mapk14	control	Non_pipeline_exonic_probe
AGGTCCCTGTGAATTATGTCAGCCGAATGTATATA	p38_ENSMUSE00000448243_exon5	2	Mapk14	control	Non_pipeline_exonic_probe
TGGTAGATGAGAAACTGAACGTGGTCGTCGGTCAG	p38_ENSMUSE00000448250_exon4_93_59	2	Mapk14	control	Non_pipeline_exonic_probe
ATCAGAAGGAACCACACTCTCTAAGGATTCCTACAACA	p38_ENSMUSE00000472953_exon12_1471_1434	2	Mapk14	control	Non_pipeline_exonic_probe
CCCGTCAGACGCATTATCTGCTGAAGCTGGTTAAT	p38_ENSMUSE00000483639_exon9_37_3	2	Mapk14	control	Non_pipeline_exonic_probe
GTTCTGGTATCGTTCGGGCACCTCCCAGATGGTCT	p38_ENSMUSE00000510245_exon1_388_354	2	Mapk14	control	Non_pipeline_exonic_probe
TCCAAGGTCAAATCACATTCCACTGCAAGTAGATAGC	TLR4_3_downstream_146_110	1	Tlr4	control	Non_pipeline_downstream_probe
AGAACATGACGATCTGTAACTGGTGGCAGCGCAGA	TLR4_5_upstream_487_453	1	Tlr4	control	Non_pipeline_upstream_probe
ACTTTGCTGAGTTTCTGATCCATGCATTGGTAGGTAA	TLR4_ENSMUSE00000330372_exon2_50_14	2	Tlr4	control	Non_pipeline_exonic_probe
GCATTCTTAGGATTGGCCAGGCTATCTGTGAGCGT	TLR4_ENSMUSE00000354724_exon3_2792_2758	2	Tlr4	control	Non_pipeline_exonic_probe
GAGAAGAACAGTGCCATGATCAGAGTCCTAGCCAG	TRL4_ENSMUSE00000417107_exon1_74_40	2	Tlr4	control	Non_pipeline_exonic_probe
