# Supplementary material for: Alternate transcription of the Toll-like receptor signaling cascade
Source: Genome Biol. 2006 Feb 17;7(2):R10. doi: 10.1186/gb-2006-7-2-r10 (PMC1431733; doi:10.1186/gb-2006-7-2-r10)
Supplement: Additional File 2 — A gff track of each splicing array probe for annotation of genome viewers. [file gb-2006-7-2-r10-S2.gff]

strand_arrow	=	1
feature	=	probe
stranded	=	1
bgcolor	=	blue
height	=	3
chr16	probe	108218	91837976	91848763	.	+	.	probe	108218_01A
chr16	probe	108218	91838416	91838429	.	+	.	probe	108218_02A
chr16	probe	108218	91848855	91849885	.	+	.	probe	108218_03C
chr16	probe	108218	91849926	91850844	.	+	.	probe	108218_04C
chr16	probe	108218	91850967	91852846	.	+	.	probe	108218_05C
chr16	probe	108218	91853018	91856623	.	+	.	probe	108218_06C
chr16	probe	108218	91856780	91858659	.	+	.	probe	108218_07C
chr16	probe	108218	91858815	91858816	.	+	.	probe	108218_08E
chr16	probe	108218	91858815	91864120	.	+	.	probe	108218_09A
chr16	probe	108218	91858815	91868612	.	+	.	probe	108218_10A
chr16	probe	108218	91864247	91868612	.	+	.	probe	108218_11A
chr8	probe	105438	45878558	45932115	.	+	.	probe	105438_01C
chr8	probe	105438	45945505	45946157	.	+	.	probe	105438_02C
chr8	probe	105438	45946333	45946334	.	+	.	probe	105438_03I
chr8	probe	105438	45946333	45946640	.	+	.	probe	105438_04A
chr8	probe	105438	45946686	45946687	.	+	.	probe	105438_05E
chr8	probe	105438	45946686	45957726	.	+	.	probe	105438_06A
chr8	probe	105438	45946686	45976340	.	+	.	probe	105438_07A
chr8	probe	105438	45957843	45976340	.	+	.	probe	105438_08A
chr8	probe	105438	45976504	45983526	.	+	.	probe	105438_09C
chr8	probe	105438	45983572	45984619	.	+	.	probe	105438_10C
chr8	probe	83569	69807975	69808091	.	-	.	probe	83569_01C
chr8	probe	83569	69808162	69808332	.	-	.	probe	83569_02C
chr8	probe	83569	69808508	69808648	.	-	.	probe	83569_03C
chr8	probe	83569	69808790	69809124	.	-	.	probe	83569_04C
chr8	probe	83569	69809249	69809331	.	-	.	probe	83569_05C
chr8	probe	83569	69809511	69809594	.	-	.	probe	83569_06C
chr8	probe	83569	69809692	69809801	.	-	.	probe	83569_07C
chr8	probe	83569	69809909	69810036	.	-	.	probe	83569_08C
chr8	probe	83569	69810121	69810580	.	-	.	probe	83569_09C
chr8	probe	83569	69810778	69810880	.	-	.	probe	83569_10C
chr8	probe	83569	69811011	69811099	.	-	.	probe	83569_11C
chr8	probe	83569	69811149	69811586	.	-	.	probe	83569_12C
chr8	probe	83569	69811678	69813639	.	-	.	probe	83569_13C
chr8	probe	83569	69814335	69815590	.	-	.	probe	83569_14C
chr1	probe	83197	52361557	52370600	.	+	.	probe	83197_01C
chr1	probe	83197	52384367	52434881	.	+	.	probe	83197_02C
chr1	probe	83197	52434979	52438312	.	+	.	probe	83197_03C
chr1	probe	83197	52438404	52441427	.	+	.	probe	83197_04C
chr1	probe	83197	52441505	52441506	.	+	.	probe	83197_05E
chr1	probe	83197	52441505	52444243	.	+	.	probe	83197_06A
chr1	probe	83197	52444328	52446099	.	+	.	probe	83197_07C
chr1	probe	83197	52446250	52448060	.	+	.	probe	83197_08C
chr1	probe	83197	52448218	52448923	.	+	.	probe	83197_09C
chr1	probe	83197	52449015	52451700	.	+	.	probe	83197_10C
chr1	probe	83197	52451759	52452044	.	+	.	probe	83197_11COL
chr1	probe	83197	52452061	52452160	.	+	.	probe	83197_12COL
chr1	probe	83197	52452253	52453266	.	+	.	probe	83197_13C
chr1	probe	83197	52453310	52467234	.	+	.	probe	83197_14C
chr1	probe	83197	52467317	52468836	.	+	.	probe	83197_15C
chr1	probe	83197	52468934	52470773	.	+	.	probe	83197_16C
chr1	probe	83197	52470908	52472301	.	+	.	probe	83197_17C
chr1	probe	83197	52472350	52472566	.	+	.	probe	83197_18C
chr1	probe	83197	52472660	52472930	.	+	.	probe	83197_19C
chr1	probe	83197	52473066	52473297	.	+	.	probe	83197_20C
chr1	probe	83197	52473488	52475655	.	+	.	probe	83197_21C
chr1	probe	83197	52475721	52476117	.	+	.	probe	83197_22C
chr1	probe	83197	52476225	52477359	.	+	.	probe	83197_23C
chrX	probe	83476	48864776	48866431	.	+	.	probe	83476_01C
chrX	probe	83476	48866562	48870190	.	+	.	probe	83476_02C
chrX	probe	83476	48870244	48872204	.	+	.	probe	83476_03C
chrX	probe	83476	48872266	48875677	.	+	.	probe	83476_04C
chr19	probe	77541	43411198	43412089	.	-	.	probe	77541_01C
chr19	probe	77541	43412188	43413904	.	-	.	probe	77541_02A
chr19	probe	77541	43412188	43413921	.	-	.	probe	77541_03A
chr19	probe	77541	43414037	43414951	.	-	.	probe	77541_04C
chr19	probe	77541	43415098	43415547	.	-	.	probe	77541_05C
chr19	probe	77541	43415643	43418604	.	-	.	probe	77541_06A
chr19	probe	77541	43418603	43418604	.	-	.	probe	77541_07E
chr19	probe	77541	43418653	43419244	.	-	.	probe	77541_08C
chr19	probe	77541	43419353	43421075	.	-	.	probe	77541_09C
chr19	probe	77541	43421136	43423566	.	-	.	probe	77541_10C
chr19	probe	77541	43423717	43424574	.	-	.	probe	77541_11C
chr19	probe	77541	43424697	43425333	.	-	.	probe	77541_12C
chr19	probe	77541	43425435	43427591	.	-	.	probe	77541_13C
chr19	probe	77541	43427785	43432882	.	-	.	probe	77541_14C
chr19	probe	77541	43433017	43433567	.	-	.	probe	77541_15C
chr19	probe	77541	43433674	43433861	.	-	.	probe	77541_16C
chr19	probe	77541	43433985	43434100	.	-	.	probe	77541_17C
chr19	probe	77541	43434189	43435243	.	-	.	probe	77541_18C
chr19	probe	77541	43435331	43436808	.	-	.	probe	77541_19C
chr19	probe	77541	43436877	43438395	.	-	.	probe	77541_20C
chr19	probe	77541	43438509	43440316	.	-	.	probe	77541_21C
chr19	probe	77541	43440410	43443946	.	-	.	probe	77541_22C
chr3	probe	83188	32218490	32219193	.	+	.	probe	83188_01A
chr3	probe	83188	32218632	32219193	.	+	.	probe	83188_02A
chr3	probe	83188	32219402	32219892	.	+	.	probe	83188_03C
chr3	probe	83188	32220142	32221779	.	+	.	probe	83188_04C
chr3	probe	83188	32222024	32222702	.	+	.	probe	83188_05C
chr3	probe	83188	32222787	32224801	.	+	.	probe	83188_06C
chr3	probe	83188	32224906	32225654	.	+	.	probe	83188_07C
chr3	probe	83188	32225806	32225890	.	+	.	probe	83188_08C
chr3	probe	83188	32226024	32230030	.	+	.	probe	83188_09C
chr3	probe	83188	32230154	32231598	.	+	.	probe	83188_10C
chr3	probe	83188	32231679	32231984	.	+	.	probe	83188_11C
chr3	probe	83188	32232148	32232337	.	+	.	probe	83188_12C
chr3	probe	83188	32232440	32233831	.	+	.	probe	83188_13C
chr3	probe	83188	32234002	32235936	.	+	.	probe	83188_14C
chr3	probe	83188	32236042	32236454	.	+	.	probe	83188_15C
chr3	probe	83188	32236575	32238366	.	+	.	probe	83188_16C
chr3	probe	83188	32238444	32242135	.	+	.	probe	83188_17C
chr3	probe	83188	32242305	32243753	.	+	.	probe	83188_18C
chr3	probe	83188	32243870	32243970	.	+	.	probe	83188_19C
chr3	probe	83188	32244121	32244834	.	+	.	probe	83188_20C
chr7	probe	79973	103624006	103625935	.	-	.	probe	79973_01C
chr7	probe	79973	103626060	103626145	.	-	.	probe	79973_02C
chr7	probe	79973	103626254	103626594	.	-	.	probe	79973_03C
chr7	probe	79973	103626666	103626758	.	-	.	probe	79973_04C
chr7	probe	79973	103626875	103630133	.	-	.	probe	79973_05C
chr7	probe	79973	103630257	103632134	.	-	.	probe	79973_06C
chr7	probe	79973	103632341	103634047	.	-	.	probe	79973_07C
chr7	probe	79973	103634156	103634787	.	-	.	probe	79973_08A
chr7	probe	79973	103634156	103635812	.	-	.	probe	79973_09A
chr7	probe	79973	103634943	103635812	.	-	.	probe	79973_10A
chr7	probe	79973	103635981	103637992	.	-	.	probe	79973_11C
chr7	probe	79973	103638128	103639938	.	-	.	probe	79973_12C
chr7	probe	79973	103640067	103642339	.	-	.	probe	79973_13C
chr7	probe	79973	103642431	103643703	.	-	.	probe	79973_14C
chr7	probe	79973	103643807	103645754	.	-	.	probe	79973_15C
chr7	probe	79973	103645934	103646265	.	-	.	probe	79973_16C
chr7	probe	79973	103646359	103647056	.	-	.	probe	79973_17C
chr7	probe	79973	103647149	103648135	.	-	.	probe	79973_18C
chr7	probe	79973	103648323	103651751	.	-	.	probe	79973_19C
chr7	probe	79973	103651896	103652454	.	-	.	probe	79973_20C
chr7	probe	79973	103652565	103656199	.	-	.	probe	79973_21C
chr7	probe	79973	103656366	103657132	.	-	.	probe	79973_22C
chr7	probe	79973	103657254	103659628	.	-	.	probe	79973_23C
chr7	probe	79973	103659838	103659919	.	-	.	probe	79973_24C
chr7	probe	79973	103659964	103662025	.	-	.	probe	79973_25C
chr7	probe	79973	103662168	103671251	.	-	.	probe	79973_26C
chr7	probe	79973	103671314	103671449	.	-	.	probe	79973_27C
chr7	probe	79973	103671528	103673850	.	-	.	probe	79973_28A
chr7	probe	79973	103673849	103673850	.	-	.	probe	79973_29E
chr7	probe	79973	103673961	103674679	.	-	.	probe	79973_30A
chr7	probe	79973	103674678	103674679	.	-	.	probe	79973_31I
chr7	probe	79973	103674799	103677607	.	-	.	probe	79973_32C
chr7	probe	79973	103677764	103689269	.	-	.	probe	79973_33A
chr7	probe	79973	103677764	103700862	.	-	.	probe	79973_34A
chr7	probe	79973	103689372	103700862	.	-	.	probe	79973_35A
chr7	probe	79973	103701020	103701105	.	-	.	probe	79973_36A
chr7	probe	79973	103701104	103701105	.	-	.	probe	79973_37I
chr7	probe	79973	103701990	103725009	.	-	.	probe	79973_38A
chr7	probe	79973	103701990	103725722	.	-	.	probe	79973_39A
chr7	probe	79973	103725096	103725722	.	-	.	probe	79973_40A
chr8	probe	109507	44524466	44524477	.	-	.	probe	109507_01A
chr8	probe	109507	44524476	44524477	.	-	.	probe	109507_02I
chr8	probe	109507	44524513	44524526	.	-	.	probe	109507_03A
chr8	probe	109507	44524525	44524526	.	-	.	probe	109507_04I
chr8	probe	109507	44525690	44525919	.	-	.	probe	109507_05C
chr8	probe	109507	44527836	44529260	.	-	.	probe	109507_06C
chr8	probe	109507	44529451	44531312	.	-	.	probe	109507_07C
chr8	probe	109507	44531764	44537252	.	-	.	probe	109507_08C
chr8	probe	109507	44537321	44538382	.	-	.	probe	109507_09A
chr8	probe	109507	44537321	44539186	.	-	.	probe	109507_10A
chr8	probe	109507	44538564	44539033	.	-	.	probe	109507_11A
chr8	probe	109507	44538576	44539186	.	-	.	probe	109507_12A
chr12	probe	111589	80798586	80799341	.	+	.	probe	111589_01C
chr12	probe	111589	80799592	80799998	.	+	.	probe	111589_02C
chr12	probe	111589	80800105	80800223	.	+	.	probe	111589_03C
chr19	probe	72514	45645412	45646522	.	+	.	probe	72514_01A
chr19	probe	72514	45645553	45646522	.	+	.	probe	72514_02A
chr19	probe	72514	45646408	45646409	.	+	.	probe	72514_03I
chr19	probe	72514	45646408	45646522	.	+	.	probe	72514_04A
chr19	probe	72514	45646521	45646522	.	+	.	probe	72514_05S
chr19	probe	72514	45646616	45646875	.	+	.	probe	72514_06C
chr19	probe	72514	45646956	45647078	.	+	.	probe	72514_07C
chr19	probe	72514	45647118	45647363	.	+	.	probe	72514_08C
chr19	probe	72514	45647461	45647534	.	+	.	probe	72514_09C
chr19	probe	72514	45647685	45647956	.	+	.	probe	72514_10C
chr19	probe	72514	45648062	45648152	.	+	.	probe	72514_11C
chr19	probe	72514	45648310	45648548	.	+	.	probe	72514_12C
chr19	probe	72514	45648652	45648765	.	+	.	probe	72514_13C
chr19	probe	72514	45648850	45648937	.	+	.	probe	72514_14C
chr19	probe	72514	45649075	45649221	.	+	.	probe	72514_15C
chr19	probe	72514	45649346	45649457	.	+	.	probe	72514_16C
chr19	probe	72514	45649666	45649747	.	+	.	probe	72514_17C
chr19	probe	72514	45649888	45650247	.	+	.	probe	72514_18C
chr19	probe	72514	45650361	45650435	.	+	.	probe	72514_19C
chr19	probe	72514	45650648	45650800	.	+	.	probe	72514_20C
chr19	probe	72514	45650969	45651089	.	+	.	probe	72514_21C
chr19	probe	72514	45651191	45651316	.	+	.	probe	72514_22C
chr19	probe	72514	45651467	45651601	.	+	.	probe	72514_23C
chr19	probe	72514	45651670	45651874	.	+	.	probe	72514_24C
chr19	probe	72514	45652046	45652173	.	+	.	probe	72514_25C
chr19	probe	72514	45652284	45652285	.	+	.	probe	72514_26I
chr19	probe	72514	45652284	45652362	.	+	.	probe	72514_27A
chr19	probe	72514	45652284	45652365	.	+	.	probe	72514_28A
chr2	probe	83017	129114261	129114983	.	-	.	probe	83017_01A
chr2	probe	83017	129114982	129114983	.	-	.	probe	83017_02I
chr2	probe	83017	129115113	129116263	.	-	.	probe	83017_03A
chr2	probe	83017	129116262	129116263	.	-	.	probe	83017_04I
chr2	probe	83017	129116433	129116980	.	-	.	probe	83017_05C
chr2	probe	83017	129117181	129118726	.	-	.	probe	83017_06C
chr2	probe	83017	129118774	129119307	.	-	.	probe	83017_07A
chr2	probe	83017	129119306	129119307	.	-	.	probe	83017_08I
chr2	probe	83017	129119368	129120091	.	-	.	probe	83017_09C
chrX	probe	73458	65983099	65986146	.	+	.	probe	73458_01C
chrX	probe	73458	65986258	65991189	.	+	.	probe	73458_02A
chrX	probe	73458	65986286	65991189	.	+	.	probe	73458_03A
chrX	probe	73458	65987761	65991189	.	+	.	probe	73458_04A
chrX	probe	73458	65988205	65991189	.	+	.	probe	73458_05A
chrX	probe	73458	65991390	65992187	.	+	.	probe	73458_06C
chrX	probe	73458	65992398	65995548	.	+	.	probe	73458_07A
chrX	probe	73458	65992398	65995551	.	+	.	probe	73458_08A
chrX	probe	73458	65995666	65997291	.	+	.	probe	73458_09C
chrX	probe	73458	65997443	65998259	.	+	.	probe	73458_10C
chrX	probe	73458	65998334	66001729	.	+	.	probe	73458_11C
chrX	probe	73458	66001872	66002156	.	+	.	probe	73458_12C
chrX	probe	73458	66002298	66006243	.	+	.	probe	73458_13C
chrX	probe	73458	66006304	66006601	.	+	.	probe	73458_14C
chrX	probe	73458	66011012	66108254	.	+	.	probe	73458_15C
chr3	probe	72378	84234318	84236418	.	-	.	probe	72378_01C
chr3	probe	72378	84236665	84237049	.	-	.	probe	72378_02C
chrX	probe	112090	19267269	19267352	.	-	.	probe	112090_01C
chrX	probe	112090	19267453	19267953	.	-	.	probe	112090_02C
chrX	probe	112090	19268384	19268838	.	-	.	probe	112090_03C
chrX	probe	112090	19269284	19273275	.	-	.	probe	112090_04A
chrX	probe	112090	19273274	19273275	.	-	.	probe	112090_05E
chrX	probe	112090	19273518	19282161	.	-	.	probe	112090_06C
chr4	probe	6337	32195741	32206182	.	+	.	probe	6337_01C
chr4	probe	6337	32206292	32208683	.	+	.	probe	6337_02C
chr4	probe	6337	32208748	32209790	.	+	.	probe	6337_03C
chr4	probe	6337	32209835	32211095	.	+	.	probe	6337_04C
chr4	probe	6337	32211233	32212817	.	+	.	probe	6337_05C
chr4	probe	6337	32212941	32212942	.	+	.	probe	6337_06E
chr4	probe	6337	32212941	32217045	.	+	.	probe	6337_07A
chr4	probe	6337	32217173	32219948	.	+	.	probe	6337_08C
chr4	probe	6337	32220078	32221293	.	+	.	probe	6337_09C
chr4	probe	6337	32221374	32223072	.	+	.	probe	6337_10C
chr4	probe	6337	32223202	32223746	.	+	.	probe	6337_11C
chr4	probe	6337	32223875	32226233	.	+	.	probe	6337_12A
chr4	probe	6337	32223875	32233448	.	+	.	probe	6337_13A
chr4	probe	6337	32226313	32233448	.	+	.	probe	6337_14A
chr4	probe	6337	32233512	32241675	.	+	.	probe	6337_15C
chr4	probe	6337	32241780	32247298	.	+	.	probe	6337_16C
chr4	probe	6337	32247359	32248396	.	+	.	probe	6337_17C
chr4	probe	6337	32248511	32250860	.	+	.	probe	6337_18C
chr7	probe	104574	16529242	16546015	.	+	.	probe	104574_01A
chr7	probe	104574	16543329	16546015	.	+	.	probe	104574_02A
chr7	probe	104574	16544797	16546015	.	+	.	probe	104574_03A
chr7	probe	104574	16546145	16553486	.	+	.	probe	104574_04C
chr7	probe	104574	16553614	16555454	.	+	.	probe	104574_05C
chr7	probe	104574	16555528	16575598	.	+	.	probe	104574_06A
chr7	probe	104574	16555565	16566031	.	+	.	probe	104574_07A
chr7	probe	104574	16566184	16566490	.	+	.	probe	104574_08A
chr7	probe	104574	16566621	16569614	.	+	.	probe	104574_09A
chr7	probe	104574	16569679	16570395	.	+	.	probe	104574_10A
chr7	probe	104574	16570463	16571758	.	+	.	probe	104574_11A
chr7	probe	104574	16571880	16573505	.	+	.	probe	104574_12A
chr7	probe	104574	16573633	16573730	.	+	.	probe	104574_13A
chr7	probe	104574	16573944	16574389	.	+	.	probe	104574_14A
chr7	probe	104574	16574476	16574558	.	+	.	probe	104574_15A
chr7	probe	104574	16574660	16575528	.	+	.	probe	104574_16A
chr7	probe	104574	16576559	16576660	.	+	.	probe	104574_17C
chr7	probe	104574	16576845	16576846	.	+	.	probe	104574_18I
chr7	probe	104574	16576845	16576955	.	+	.	probe	104574_19A
chr1	probe	105751	131125526	131127075	.	-	.	probe	105751_01C
chr1	probe	105751	131127146	131127305	.	-	.	probe	105751_02C
chr1	probe	105751	131127411	131128089	.	-	.	probe	105751_03C
chr1	probe	105751	131128185	131129370	.	-	.	probe	105751_04C
chr1	probe	105751	131129471	131130194	.	-	.	probe	105751_05C
chr1	probe	105751	131130233	131133461	.	-	.	probe	105751_06C
chr1	probe	105751	131133537	131135827	.	-	.	probe	105751_07C
chr1	probe	105751	131135942	131136063	.	-	.	probe	105751_08C
chr1	probe	105751	131136138	131139989	.	-	.	probe	105751_09C
chr1	probe	105751	131140075	131140206	.	-	.	probe	105751_10C
chr1	probe	105751	131140297	131140374	.	-	.	probe	105751_11C
chr1	probe	105751	131140438	131141075	.	-	.	probe	105751_12C
chr1	probe	105751	131141271	131141951	.	-	.	probe	105751_13C
chr1	probe	105751	131142130	131142296	.	-	.	probe	105751_14C
chr1	probe	105751	131142406	131143559	.	-	.	probe	105751_15C
chr1	probe	105751	131143719	131143829	.	-	.	probe	105751_16C
chr1	probe	105751	131144010	131145338	.	-	.	probe	105751_17C
chr1	probe	105751	131145467	131145895	.	-	.	probe	105751_18A
chr1	probe	105751	131145467	131145967	.	-	.	probe	105751_19A
chr1	probe	105751	131146035	131146656	.	-	.	probe	105751_20C
chr1	probe	105751	131146766	131147082	.	-	.	probe	105751_21A
chr1	probe	105751	131146766	131148887	.	-	.	probe	105751_22A
chr1	probe	105751	131148975	131149519	.	-	.	probe	105751_23C
chr19	probe	109806	5426748	5427339	.	+	.	probe	109806_01C
chr19	probe	109806	5427359	5427452	.	+	.	probe	109806_02C
chr19	probe	109806	5427609	5427762	.	+	.	probe	109806_03C
chr19	probe	109806	5427910	5428766	.	+	.	probe	109806_04C
chr19	probe	109806	5428857	5429210	.	+	.	probe	109806_05C
chr19	probe	109806	5429341	5430088	.	+	.	probe	109806_06C
chr19	probe	109806	5430192	5430371	.	+	.	probe	109806_07C
chr19	probe	109806	5430583	5434232	.	+	.	probe	109806_08C
chr19	probe	109806	5434312	5434420	.	+	.	probe	109806_09C
chr19	probe	109806	5434494	5435706	.	+	.	probe	109806_10A
chr19	probe	109806	5434494	5435707	.	+	.	probe	109806_11A
chr7	probe	104301	132285005	132285015	.	-	.	probe	104301_01A
chr7	probe	104301	132285006	132285018	.	-	.	probe	104301_02A
chr7	probe	104301	132285014	132285015	.	-	.	probe	104301_03I
chr7	probe	104301	132285017	132285018	.	-	.	probe	104301_04I
chr7	probe	104301	132285569	132286813	.	-	.	probe	104301_05C
chr5	probe	227085	63561508	63564365	.	-	.	probe	227085_01C
chr5	probe	227085	63564433	63566877	.	-	.	probe	227085_02A
chr5	probe	227085	63564433	63567011	.	-	.	probe	227085_03A
chr5	probe	227085	63567310	63567736	.	-	.	probe	227085_04C
chr5	probe	103415	91186650	91186887	.	-	.	probe	103415_01C
chr5	probe	103415	91186959	91187052	.	-	.	probe	103415_02C
chr5	probe	103415	91187178	91188999	.	-	.	probe	103415_03C
chr10	probe	98057	128397483	128403252	.	+	.	probe	98057_01C
chr10	probe	98057	128403389	128403514	.	+	.	probe	98057_02C
chr10	probe	98057	128403664	128403889	.	+	.	probe	98057_03A
chr10	probe	98057	128403664	128403890	.	+	.	probe	98057_04A
chr10	probe	98057	128403984	128404410	.	+	.	probe	98057_05C
chr10	probe	98057	128404499	128404588	.	+	.	probe	98057_06C
chr10	probe	98057	128404663	128405051	.	+	.	probe	98057_07C
chr10	probe	98057	128405136	128405432	.	+	.	probe	98057_08C
chr10	probe	98057	128405583	128407848	.	+	.	probe	98057_09C
chr10	probe	98057	128408006	128408116	.	+	.	probe	98057_10C
chr10	probe	98057	128408208	128408415	.	+	.	probe	98057_11C
chr10	probe	98057	128408474	128408868	.	+	.	probe	98057_12AOL
chr10	probe	98057	128408867	128408868	.	+	.	probe	98057_13SOL
chr10	probe	98057	128408885	128409478	.	+	.	probe	98057_14COL
chr10	probe	98057	128409571	128409879	.	+	.	probe	98057_15A
chr10	probe	98057	128409580	128409879	.	+	.	probe	98057_16A
chr10	probe	98057	128409923	128409996	.	+	.	probe	98057_17A
chr10	probe	98057	128409923	128409999	.	+	.	probe	98057_18A
chr10	probe	98057	128410082	128410250	.	+	.	probe	98057_19C
chr10	probe	98057	128410348	128410450	.	+	.	probe	98057_20C
chr10	probe	98057	128410585	128410693	.	+	.	probe	98057_21C
chr10	probe	98057	128410745	128410864	.	+	.	probe	98057_22C
chr10	probe	98057	128410958	128411713	.	+	.	probe	98057_23C
chr10	probe	98057	128411849	128412038	.	+	.	probe	98057_24C
chr10	probe	98057	128412220	128412427	.	+	.	probe	98057_25C
chr10	probe	98057	128412484	128417270	.	+	.	probe	98057_26C
chr10	probe	98057	128417561	128417562	.	+	.	probe	98057_27I
chr10	probe	98057	128417561	128417658	.	+	.	probe	98057_28A
chr10	probe	98057	128417681	128417682	.	+	.	probe	98057_29I
chr10	probe	98057	128417681	128417706	.	+	.	probe	98057_30A
chr10	probe	98057	128417796	128417994	.	+	.	probe	98057_31C
chr17	probe	222079	54548379	54548398	.	-	.	probe	222079_01A
chr17	probe	222079	54548397	54548398	.	-	.	probe	222079_02I
chr17	probe	222079	54548397	54548434	.	-	.	probe	222079_03A
chr17	probe	222079	54548433	54548434	.	-	.	probe	222079_04I
chr17	probe	222079	54549032	54549033	.	-	.	probe	222079_05S
chr17	probe	222079	54549032	54549290	.	-	.	probe	222079_06A
chr17	probe	222079	54549289	54549290	.	-	.	probe	222079_07I
chr17	probe	222079	54550463	54554940	.	-	.	probe	222079_08C
chr2	probe	73552	158370142	158372030	.	+	.	probe	73552_01C
chr2	probe	73552	158372144	158372950	.	+	.	probe	73552_02C
chr2	probe	73552	158373078	158376822	.	+	.	probe	73552_03C
chr2	probe	73552	158376977	158377502	.	+	.	probe	73552_04C
chr2	probe	73552	158377565	158380886	.	+	.	probe	73552_05C
chr2	probe	73552	158380949	158380950	.	+	.	probe	73552_06E
chr2	probe	73552	158380949	158383021	.	+	.	probe	73552_07A
chr2	probe	73552	158383112	158383613	.	+	.	probe	73552_08C
chr2	probe	73552	158383789	158383790	.	+	.	probe	73552_09E
chr2	probe	73552	158383789	158385404	.	+	.	probe	73552_10A
chr2	probe	73552	158385463	158387858	.	+	.	probe	73552_11C
chr2	probe	73552	158388025	158389056	.	+	.	probe	73552_12C
chr2	probe	73552	158389123	158389577	.	+	.	probe	73552_13C
chr2	probe	73552	158389619	158390866	.	+	.	probe	73552_14C
chr2	probe	73552	158390929	158391695	.	+	.	probe	73552_15C
chr2	probe	73552	158391771	158395255	.	+	.	probe	73552_16C
chr5	probe	111842	28413097	28413263	.	+	.	probe	111842_01A
chr5	probe	111842	28413262	28413263	.	+	.	probe	111842_02S
chr5	probe	111842	28413447	28414720	.	+	.	probe	111842_03C
chr5	probe	111842	28414833	28417896	.	+	.	probe	111842_04C
chr5	probe	111842	28418045	28418046	.	+	.	probe	111842_05I
chr5	probe	111842	28418045	28419272	.	+	.	probe	111842_06A
chrX	probe	71769	65572509	65573790	.	-	.	probe	71769_01A
chrX	probe	71769	65572509	65574932	.	-	.	probe	71769_02A
chrX	probe	71769	65573789	65573790	.	-	.	probe	71769_03E
chrX	probe	71769	65573885	65574932	.	-	.	probe	71769_04A
chrX	probe	71769	65575081	65575514	.	-	.	probe	71769_05C
chrX	probe	71769	65575624	65576514	.	-	.	probe	71769_06A
chrX	probe	71769	65575895	65576285	.	-	.	probe	71769_07A
chrX	probe	71769	65575895	65576514	.	-	.	probe	71769_08A
chrX	probe	71769	65576401	65576514	.	-	.	probe	71769_09A
chrX	probe	71769	65576750	65578284	.	-	.	probe	71769_10C
chrX	probe	71769	65578349	65578712	.	-	.	probe	71769_11C
chrX	probe	71769	65578919	65579327	.	-	.	probe	71769_12C
chrX	probe	71769	65579445	65580233	.	-	.	probe	71769_13A
chrX	probe	71769	65579445	65580569	.	-	.	probe	71769_14A
chrX	probe	71769	65580347	65580569	.	-	.	probe	71769_15A
chrX	probe	71769	65580633	65580857	.	-	.	probe	71769_16C
chrX	probe	71769	65581045	65581233	.	-	.	probe	71769_17A
chrX	probe	71769	65581048	65581233	.	-	.	probe	71769_18A
chrX	probe	71769	65581336	65581450	.	-	.	probe	71769_19C
chrX	probe	71769	65581581	65581750	.	-	.	probe	71769_20C
chrX	probe	71769	65581917	65581994	.	-	.	probe	71769_21A
chrX	probe	71769	65581993	65581994	.	-	.	probe	71769_22I
chr18	probe	84178	47006499	47018228	.	-	.	probe	84178_01A
chr18	probe	84178	47018227	47018228	.	-	.	probe	84178_02E
chr18	probe	84178	47018330	47019642	.	-	.	probe	84178_03C
chr16	probe	177219	91949616	91953896	.	+	.	probe	177219_01C
chr16	probe	177219	91954019	91954020	.	+	.	probe	177219_02E
chr16	probe	177219	91954019	91956833	.	+	.	probe	177219_03A
chr16	probe	177219	91957011	91959351	.	+	.	probe	177219_04C
chr16	probe	177219	91959504	91959593	.	+	.	probe	177219_05A
chr16	probe	177219	91959505	91959593	.	+	.	probe	177219_06A
chr16	probe	177219	91959734	91960346	.	+	.	probe	177219_07C
chr16	probe	177219	91960463	91962775	.	+	.	probe	177219_08A
chr16	probe	177219	91960463	91963606	.	+	.	probe	177219_09A
chr16	probe	177219	91962835	91963606	.	+	.	probe	177219_10A
chr16	probe	177219	91963805	91964058	.	+	.	probe	177219_11C
chr16	probe	177219	91964191	91965824	.	+	.	probe	177219_12C
chr16	probe	177219	91965971	91967587	.	+	.	probe	177219_13C
chr16	probe	177219	91967729	91969257	.	+	.	probe	177219_14C
chr16	probe	177219	91969616	91969617	.	+	.	probe	177219_15I
chr16	probe	177219	91969616	91970729	.	+	.	probe	177219_16A
chr16	probe	177219	91970206	91970207	.	+	.	probe	177219_17I
chr16	probe	177219	91970206	91970729	.	+	.	probe	177219_18A
chr1	probe	100600	52490057	52490361	.	+	.	probe	100600_01A
chr1	probe	100600	52490072	52490361	.	+	.	probe	100600_02A
chr1	probe	100600	52490242	52490361	.	+	.	probe	100600_03A
chr1	probe	100600	52490484	52490485	.	+	.	probe	100600_04E
chr1	probe	100600	52490484	52493040	.	+	.	probe	100600_05A
chr1	probe	100600	52490521	52490522	.	+	.	probe	100600_06E
chr1	probe	100600	52490521	52493040	.	+	.	probe	100600_07A
chr1	probe	100600	52493170	52493563	.	+	.	probe	100600_08C
chr1	probe	100600	52493707	52496969	.	+	.	probe	100600_09C
chr1	probe	100600	52497067	52502615	.	+	.	probe	100600_10C
chr1	probe	100600	52502704	52505674	.	+	.	probe	100600_11A
chr1	probe	100600	52502704	52506950	.	+	.	probe	100600_12A
chr1	probe	100600	52505752	52506950	.	+	.	probe	100600_13A
chr1	probe	100600	52507041	52507350	.	+	.	probe	100600_14C
chr1	probe	100600	52507501	52507502	.	+	.	probe	100600_15E
chr1	probe	100600	52507501	52509265	.	+	.	probe	100600_16A
chr1	probe	100600	52509423	52510648	.	+	.	probe	100600_17C
chr1	probe	100600	52510740	52512972	.	+	.	probe	100600_18C
chr1	probe	100600	52513031	52514157	.	+	.	probe	100600_19C
chr1	probe	100600	52514186	52514275	.	+	.	probe	100600_20C
chr1	probe	100600	52514368	52515221	.	+	.	probe	100600_21C
chr1	probe	100600	52515262	52517365	.	+	.	probe	100600_22C
chr1	probe	100600	52517448	52517954	.	+	.	probe	100600_23A
chr1	probe	100600	52517448	52517972	.	+	.	probe	100600_24A
chr1	probe	100600	52518070	52518974	.	+	.	probe	100600_25C
chr1	probe	100600	52519109	52520690	.	+	.	probe	100600_26A
chr1	probe	100600	52520392	52520690	.	+	.	probe	100600_27A
chr1	probe	100600	52520739	52521309	.	+	.	probe	100600_28C
chr1	probe	100600	52521403	52522304	.	+	.	probe	100600_29C
chr1	probe	100600	52522449	52523915	.	+	.	probe	100600_30C
chr1	probe	100600	52524100	52525057	.	+	.	probe	100600_31C
chr1	probe	100600	52525132	52525133	.	+	.	probe	100600_32E
chr1	probe	100600	52525132	52526054	.	+	.	probe	100600_33A
chr1	probe	100600	52526153	52529354	.	+	.	probe	100600_34C
chr10	probe	107464	121289858	121293921	.	-	.	probe	107464_01C
chr10	probe	107464	121293992	121294157	.	-	.	probe	107464_02C
chr10	probe	107464	121294263	121294870	.	-	.	probe	107464_03C
chr10	probe	107464	121294966	121295078	.	-	.	probe	107464_04C
chr10	probe	107464	121295179	121295699	.	-	.	probe	107464_05C
chr10	probe	107464	121295738	121296415	.	-	.	probe	107464_06C
chr10	probe	107464	121296491	121296573	.	-	.	probe	107464_07C
chr10	probe	107464	121296694	121298657	.	-	.	probe	107464_08C
chr10	probe	107464	121298735	121299872	.	-	.	probe	107464_09C
chr10	probe	107464	121299973	121302517	.	-	.	probe	107464_10C
chr10	probe	107464	121302608	121302911	.	-	.	probe	107464_11C
chr10	probe	107464	121302969	121304247	.	-	.	probe	107464_12C
chr10	probe	107464	121304443	121306596	.	-	.	probe	107464_13C
chr10	probe	107464	121306775	121310699	.	-	.	probe	107464_14C
chr10	probe	107464	121310809	121313301	.	-	.	probe	107464_15C
chr10	probe	107464	121313461	121314513	.	-	.	probe	107464_16C
chr10	probe	107464	121314694	121318944	.	-	.	probe	107464_17A
chr10	probe	107464	121314694	121318948	.	-	.	probe	107464_18A
chr10	probe	107464	121319073	121321250	.	-	.	probe	107464_19C
chr10	probe	107464	121321390	121326866	.	-	.	probe	107464_20C
chr10	probe	107464	121327011	121329365	.	-	.	probe	107464_21C
chr16	probe	168363	16760249	16792649	.	+	.	probe	168363_01C
chr16	probe	168363	16792831	16795037	.	+	.	probe	168363_02C
chr16	probe	168363	16795226	16800203	.	+	.	probe	168363_03C
chr16	probe	168363	16800319	16802777	.	+	.	probe	168363_04C
chr16	probe	168363	16802891	16803109	.	+	.	probe	168363_05C
chr16	probe	168363	16803146	16803147	.	+	.	probe	168363_06I
chr16	probe	168363	16803146	16803165	.	+	.	probe	168363_07A
chr16	probe	168363	16803240	16812531	.	+	.	probe	168363_08C
chr16	probe	168363	16812640	16815527	.	+	.	probe	168363_09C
chr16	probe	168363	16815647	16815648	.	+	.	probe	168363_10E
chr16	probe	168363	16815647	16820899	.	+	.	probe	168363_11A
chr16	probe	168363	16815652	16815653	.	+	.	probe	168363_12E
chr16	probe	168363	16815652	16820899	.	+	.	probe	168363_13A
chr16	probe	168363	16824906	16825456	.	+	.	probe	168363_14C
chr14	probe	104834	40791728	40838616	.	+	.	probe	104834_01A
chr14	probe	104834	40791728	40910701	.	+	.	probe	104834_02A
chr14	probe	104834	40838745	40849561	.	+	.	probe	104834_03A
chr14	probe	104834	40838745	40910701	.	+	.	probe	104834_04A
chr14	probe	104834	40855760	40910701	.	+	.	probe	104834_05A
chr14	probe	104834	40910802	40921001	.	+	.	probe	104834_06C
chr14	probe	104834	40921195	40923067	.	+	.	probe	104834_07C
chr14	probe	104834	40923255	40926506	.	+	.	probe	104834_08C
chr12	probe	73626	27162319	27164035	.	-	.	probe	73626_01A
chr12	probe	73626	27164034	27164035	.	-	.	probe	73626_02E
chr12	probe	73626	27165206	27173782	.	-	.	probe	73626_03A
chr12	probe	73626	27165206	27180430	.	-	.	probe	73626_04A
chr12	probe	73626	27173806	27178345	.	-	.	probe	73626_05AOL
chr12	probe	73626	27178351	27180429	.	-	.	probe	73626_06AOL
chr12	probe	73626	27180587	27181949	.	-	.	probe	73626_07C
chr12	probe	73626	27182060	27183044	.	-	.	probe	73626_08C
chr12	probe	73626	27183174	27183969	.	-	.	probe	73626_09C
chr12	probe	73626	27184059	27185535	.	-	.	probe	73626_10C
chr12	probe	73626	27185681	27187438	.	-	.	probe	73626_11C
chr12	probe	73626	27187541	27188850	.	-	.	probe	73626_12C
chr12	probe	73626	27189075	27189185	.	-	.	probe	73626_13C
chr12	probe	73626	27189250	27192342	.	-	.	probe	73626_14C
chr12	probe	73626	27194348	27196501	.	-	.	probe	73626_15A
chr12	probe	73626	27194348	27196512	.	-	.	probe	73626_16A
chr12	probe	73626	27194348	27196868	.	-	.	probe	73626_17A
chr6	probe	181931	114160110	114169403	.	+	.	probe	181931_01A
chr6	probe	181931	114160110	114188167	.	+	.	probe	181931_02A
chr6	probe	181931	114169585	114188167	.	+	.	probe	181931_03A
chr6	probe	181931	114169585	114192662	.	+	.	probe	181931_04A
chr6	probe	181931	114188310	114192662	.	+	.	probe	181931_05A
chr6	probe	181931	114188713	114189941	.	+	.	probe	181931_06A
chr6	probe	181931	114192661	114192662	.	+	.	probe	181931_07S
chr6	probe	181931	114192756	114195202	.	+	.	probe	181931_08C
chr6	probe	181931	114195402	114195486	.	+	.	probe	181931_09C
chr6	probe	181931	114195550	114198094	.	+	.	probe	181931_10C
chr6	probe	181931	114198208	114199050	.	+	.	probe	181931_11C
chr6	probe	181931	114199159	114201112	.	+	.	probe	181931_12C
chr6	probe	181931	114201307	114205198	.	+	.	probe	181931_13C
chr6	probe	181931	114205260	114209296	.	+	.	probe	181931_14C
chr11	probe	177314	83250005	83250231	.	-	.	probe	177314_01C
chr11	probe	177314	83250342	83250864	.	-	.	probe	177314_02C
chr5	probe	106717	91149750	91150908	.	-	.	probe	106717_01C
chr5	probe	106717	91150992	91152594	.	-	.	probe	106717_02C
chr5	probe	106717	91152720	91153807	.	-	.	probe	106717_03C
chr11	probe	72396	44039853	44043772	.	+	.	probe	72396_01A
chr11	probe	72396	44039959	44043772	.	+	.	probe	72396_02A
chr11	probe	72396	44043859	44047543	.	+	.	probe	72396_03C
chr11	probe	72396	44047809	44048196	.	+	.	probe	72396_04C
chr11	probe	72396	44048313	44049867	.	+	.	probe	72396_05C
chr11	probe	72396	44050084	44050686	.	+	.	probe	72396_06C
chr11	probe	72396	44050864	44052253	.	+	.	probe	72396_07C
chr11	probe	72396	44052377	44052959	.	+	.	probe	72396_08C
chr3	probe	79889	136132187	136136989	.	-	.	probe	79889_01A
chr3	probe	79889	136132188	136136000	.	-	.	probe	79889_02A
chr3	probe	79889	136136177	136136989	.	-	.	probe	79889_03A
chr3	probe	79889	136137161	136137453	.	-	.	probe	79889_04A
chr3	probe	79889	136137161	136138227	.	-	.	probe	79889_05A
chr3	probe	79889	136137518	136138227	.	-	.	probe	79889_06A
chr3	probe	79889	136137519	136138227	.	-	.	probe	79889_07A
chr3	probe	79889	136138351	136140504	.	-	.	probe	79889_08C
chr3	probe	79889	136140606	136140882	.	-	.	probe	79889_09C
chr3	probe	79889	136141051	136141538	.	-	.	probe	79889_10C
chr3	probe	79889	136141738	136148099	.	-	.	probe	79889_11A
chr3	probe	79889	136141739	136148099	.	-	.	probe	79889_12A
chr3	probe	79889	136148213	136150383	.	-	.	probe	79889_13C
chr3	probe	79889	136150524	136151730	.	-	.	probe	79889_14C
chr3	probe	79889	136151918	136153245	.	-	.	probe	79889_15C
chr3	probe	79889	136153334	136154825	.	-	.	probe	79889_16A
chr3	probe	79889	136153336	136154828	.	-	.	probe	79889_17A
chr3	probe	79889	136154968	136154969	.	-	.	probe	79889_18S
chr3	probe	79889	136154968	136159087	.	-	.	probe	79889_19A
chr3	probe	79889	136159086	136159087	.	-	.	probe	79889_20E
chr3	probe	79889	136159225	136160324	.	-	.	probe	79889_21C
chr3	probe	79889	136160415	136160580	.	-	.	probe	79889_22C
chr3	probe	79889	136160684	136161945	.	-	.	probe	79889_23C
chr3	probe	79889	136162103	136165477	.	-	.	probe	79889_24C
chr3	probe	79889	136165640	136173268	.	-	.	probe	79889_25C
chr3	probe	79889	136173416	136202173	.	-	.	probe	79889_26C
chr3	probe	79889	136202271	136205701	.	-	.	probe	79889_27C
chr3	probe	79889	136205738	136209588	.	-	.	probe	79889_28C
chr3	probe	79889	136209666	136214426	.	-	.	probe	79889_29C
chr3	probe	79889	136214465	136215943	.	-	.	probe	79889_30C
chr3	probe	79889	136216012	136237797	.	-	.	probe	79889_31C
chr17	probe	157808	23490913	23490985	.	-	.	probe	157808_01A
chr17	probe	157808	23490984	23490985	.	-	.	probe	157808_02I
chr17	probe	157808	23491174	23491269	.	-	.	probe	157808_03A
chr17	probe	157808	23491197	23491269	.	-	.	probe	157808_04A
chr17	probe	157808	23491384	23491535	.	-	.	probe	157808_05C
chr17	probe	157808	23491628	23491781	.	-	.	probe	157808_06C
chr17	probe	157808	23491872	23492361	.	-	.	probe	157808_07C
chr17	probe	157808	23492453	23492801	.	-	.	probe	157808_08C
chr17	probe	157808	23492985	23493085	.	-	.	probe	157808_09C
chr17	probe	157808	23493376	23493836	.	-	.	probe	157808_10C
chr17	probe	157808	23495199	23495427	.	-	.	probe	157808_11C
chr17	probe	157808	23495549	23497101	.	-	.	probe	157808_12A
chr17	probe	157808	23495875	23496358	.	-	.	probe	157808_13A
chr17	probe	157808	23496357	23496358	.	-	.	probe	157808_14I
chr17	probe	157808	23497100	23497101	.	-	.	probe	157808_15E
chr17	probe	157808	23497299	23497375	.	-	.	probe	157808_16C
chr17	probe	157808	23497524	23497626	.	-	.	probe	157808_17C
chr17	probe	157808	23497805	23497905	.	-	.	probe	157808_18C
chr17	probe	157808	23497943	23498066	.	-	.	probe	157808_19C
chr17	probe	157808	23498179	23498392	.	-	.	probe	157808_20C
chr17	probe	157808	23498563	23498728	.	-	.	probe	157808_21C
chr17	probe	157808	23498876	23499018	.	-	.	probe	157808_22C
chr17	probe	157808	23499085	23499169	.	-	.	probe	157808_23C
chr17	probe	157808	23499249	23499336	.	-	.	probe	157808_24C
chr17	probe	157808	23499455	23499570	.	-	.	probe	157808_25C
chr17	probe	157808	23499759	23499835	.	-	.	probe	157808_26C
chr17	probe	157808	23500017	23500508	.	-	.	probe	157808_27C
chr17	probe	157808	23500673	23501234	.	-	.	probe	157808_28C
chr17	probe	157808	23501392	23501519	.	-	.	probe	157808_29C
chr17	probe	157808	23501614	23502155	.	-	.	probe	157808_30C
chr17	probe	157808	23502281	23502879	.	-	.	probe	157808_31C
chr17	probe	157808	23503049	23503137	.	-	.	probe	157808_32C
chr17	probe	157808	23503193	23503398	.	-	.	probe	157808_33C
chr17	probe	157808	23503528	23504377	.	-	.	probe	157808_34A
chr17	probe	157808	23503528	23504404	.	-	.	probe	157808_35A
chr17	probe	157808	23504458	23505039	.	-	.	probe	157808_36C
chr17	probe	157808	23505191	23505559	.	-	.	probe	157808_37C
chr17	probe	157808	23505616	23506641	.	-	.	probe	157808_38AOL
chr17	probe	157808	23505622	23510972	.	-	.	probe	157808_39A
chr17	probe	157808	23506658	23507380	.	-	.	probe	157808_40AOLOL
chr17	probe	157808	23507391	23510978	.	-	.	probe	157808_41AOL
chr17	probe	157808	23511096	23511760	.	-	.	probe	157808_42C
chr17	probe	157808	23511862	23512689	.	-	.	probe	157808_43C
chr17	probe	157808	23512935	23516225	.	-	.	probe	157808_44A
chr17	probe	157808	23512935	23516318	.	-	.	probe	157808_45A
chr17	probe	157808	23516224	23516225	.	-	.	probe	157808_46E
chr17	probe	157808	23516317	23516318	.	-	.	probe	157808_47E
chr17	probe	157808	23516366	23522046	.	-	.	probe	157808_48A
chr17	probe	157808	23516369	23518702	.	-	.	probe	157808_49A
chr17	probe	157808	23516369	23522046	.	-	.	probe	157808_50A
chr17	probe	157808	23518725	23522046	.	-	.	probe	157808_51A
chr17	probe	157808	23522137	23522377	.	-	.	probe	157808_52C
chr17	probe	157808	23522447	23526073	.	-	.	probe	157808_53A
chr17	probe	157808	23526072	23526073	.	-	.	probe	157808_54E
chr17	probe	157808	23526193	23534780	.	-	.	probe	157808_55C
chr9	probe	81611	119307202	119307638	.	-	.	probe	81611_01C
chr9	probe	81611	119307813	119308057	.	-	.	probe	81611_02C
chr9	probe	81611	119308148	119308309	.	-	.	probe	81611_03A
chr9	probe	81611	119308308	119308309	.	-	.	probe	81611_04I
chr9	probe	81611	119308489	119308879	.	-	.	probe	81611_05A
chr9	probe	81611	119308878	119308879	.	-	.	probe	81611_06I
chr9	probe	81611	119309013	119309935	.	-	.	probe	81611_07C
chr2	probe	165927	73711900	73711921	.	-	.	probe	165927_01A
chr2	probe	165927	73711911	73712239	.	-	.	probe	165927_02A
chr2	probe	165927	73711920	73711921	.	-	.	probe	165927_03I
chr2	probe	165927	73712238	73712239	.	-	.	probe	165927_04I
chr2	probe	165927	73713314	73717367	.	-	.	probe	165927_05C
chr2	probe	165927	73717472	73722638	.	-	.	probe	165927_06A
chr2	probe	165927	73722637	73722638	.	-	.	probe	165927_07E
chr2	probe	165927	73722778	73739629	.	-	.	probe	165927_08A
chr2	probe	165927	73722844	73723958	.	-	.	probe	165927_09A
chr2	probe	165927	73724107	73724108	.	-	.	probe	165927_10S
chr2	probe	165927	73724107	73736526	.	-	.	probe	165927_11A
chr2	probe	165927	73731650	73736526	.	-	.	probe	165927_12A
chr2	probe	165927	73736525	73736526	.	-	.	probe	165927_13E
chr2	probe	165927	73736612	73739605	.	-	.	probe	165927_14A
chr2	probe	165927	73736612	73744755	.	-	.	probe	165927_15A
chr2	probe	165927	73739604	73739605	.	-	.	probe	165927_16E
chr2	probe	165927	73739628	73739629	.	-	.	probe	165927_17E
chr2	probe	165927	73739719	73740363	.	-	.	probe	165927_18A
chr2	probe	165927	73740541	73744755	.	-	.	probe	165927_19A
chr2	probe	165927	73744883	73745030	.	-	.	probe	165927_20C
chr2	probe	165927	73745148	73745149	.	-	.	probe	165927_21S
chr2	probe	165927	73745148	73747961	.	-	.	probe	165927_22A
chr2	probe	165927	73745148	73757335	.	-	.	probe	165927_23A
chr2	probe	165927	73748057	73757335	.	-	.	probe	165927_24A
chr2	probe	165927	73757357	73757358	.	-	.	probe	165927_25S
chr2	probe	165927	73757357	74337983	.	-	.	probe	165927_26A
chr2	probe	165927	73757404	73764789	.	-	.	probe	165927_27A
chr2	probe	165927	73757404	73767836	.	-	.	probe	165927_28A
chr2	probe	165927	73764851	73767836	.	-	.	probe	165927_29A
chr2	probe	165927	73767911	73774451	.	-	.	probe	165927_30A
chr2	probe	165927	73774545	73786641	.	-	.	probe	165927_31A
chr2	probe	165927	73774547	73786641	.	-	.	probe	165927_32A
chr2	probe	151150	101572604	101574809	.	+	.	probe	151150_01A
chr2	probe	151150	101572604	101578463	.	+	.	probe	151150_02A
chr2	probe	151150	101575011	101578463	.	+	.	probe	151150_03A
chr2	probe	151150	101578780	101578781	.	+	.	probe	151150_04E
chr2	probe	151150	101578780	101582448	.	+	.	probe	151150_05A
chr2	probe	151150	101582598	101584040	.	+	.	probe	151150_06C
chr2	probe	151150	101584198	101585412	.	+	.	probe	151150_07C
chr2	probe	151150	101585483	101588239	.	+	.	probe	151150_08C
chr2	probe	151150	101588316	101590647	.	+	.	probe	151150_09C
chr11	probe	109625	110070550	110153664	.	+	.	probe	109625_01A
chr11	probe	109625	110150560	110153664	.	+	.	probe	109625_02A
chr11	probe	109625	110153730	110161270	.	+	.	probe	109625_03C
chr11	probe	109625	110161318	110161887	.	+	.	probe	109625_04C
chr11	probe	109625	110161938	110163638	.	+	.	probe	109625_05A
chr11	probe	109625	110162000	110163638	.	+	.	probe	109625_06A
chr11	probe	109625	110163757	110164021	.	+	.	probe	109625_07C
chr11	probe	109625	110164137	110165420	.	+	.	probe	109625_08C
chr11	probe	109625	110165471	110167464	.	+	.	probe	109625_09C
chr11	probe	109625	110167591	110169022	.	+	.	probe	109625_10C
chr11	probe	109625	110169099	110170508	.	+	.	probe	109625_11C
chr11	probe	109625	110170647	110177831	.	+	.	probe	109625_12A
chr11	probe	109625	110170647	110195729	.	+	.	probe	109625_13A
chr11	probe	109625	110177876	110183914	.	+	.	probe	109625_14A
chr9	probe	107567	35159959	35160686	.	-	.	probe	107567_01C
chr9	probe	107567	35161324	35163047	.	-	.	probe	107567_02C
chr9	probe	107567	35163205	35163350	.	-	.	probe	107567_03C
chr9	probe	107567	35163411	35163603	.	-	.	probe	107567_04C
chr9	probe	107567	35163725	35171348	.	-	.	probe	107567_05A
chr9	probe	107567	35163725	35171358	.	-	.	probe	107567_06A
chr9	probe	107567	35171456	35171994	.	-	.	probe	107567_07A
chr9	probe	107567	35171456	35171998	.	-	.	probe	107567_08A
chr9	probe	107567	35171456	35172302	.	-	.	probe	107567_09A
chr5	probe	73054	63589814	63594155	.	-	.	probe	73054_01A
chr5	probe	73054	63589814	63594244	.	-	.	probe	73054_02A
chr7	probe	76746	32393120	32393917	.	+	.	probe	76746_01A
chr7	probe	76746	32393278	32393917	.	+	.	probe	76746_02A
chr7	probe	76746	32394089	32395104	.	+	.	probe	76746_03C
chr7	probe	76746	32395275	32395366	.	+	.	probe	76746_04C
chr7	probe	76746	32395436	32395584	.	+	.	probe	76746_05C
chr7	probe	76746	32395758	32395759	.	+	.	probe	76746_06I
chr7	probe	76746	32395758	32395857	.	+	.	probe	76746_07A
chr7	probe	76746	32396234	32396885	.	+	.	probe	76746_08C
chr7	probe	76746	32397000	32397376	.	+	.	probe	76746_09C
chr11	probe	72101	83127726	83130818	.	-	.	probe	72101_01A
chr11	probe	72101	83130817	83130818	.	-	.	probe	72101_02I
chr11	probe	72101	83130929	83132048	.	-	.	probe	72101_03C
chr6	probe	71447	139694735	139723785	.	+	.	probe	71447_01A
chr6	probe	71447	139707026	139723785	.	+	.	probe	71447_02A
chr6	probe	71447	139707026	139729282	.	+	.	probe	71447_03A
chr6	probe	71447	139723856	139725373	.	+	.	probe	71447_04A
chr6	probe	71447	139725630	139729282	.	+	.	probe	71447_05A
chr6	probe	71447	139730035	139733966	.	+	.	probe	71447_06C
chr6	probe	71447	139734048	139737188	.	+	.	probe	71447_07C
chr6	probe	71447	139737345	139741147	.	+	.	probe	71447_08C
chr6	probe	71447	139741261	139743039	.	+	.	probe	71447_09A
chr6	probe	71447	139741261	139756599	.	+	.	probe	71447_10A
chr6	probe	71447	139756701	139764631	.	+	.	probe	71447_11C
chr6	probe	71447	139823364	139827662	.	+	.	probe	71447_12C
chr6	probe	71447	139827857	139838061	.	+	.	probe	71447_13C
chr6	probe	71447	139838183	139844552	.	+	.	probe	71447_14C
chr6	probe	71447	139844683	139850964	.	+	.	probe	71447_15C
chr6	probe	71447	139851078	139855800	.	+	.	probe	71447_16C
chr6	probe	71447	139855930	139862418	.	+	.	probe	71447_17C
chr6	probe	71447	139862606	139876389	.	+	.	probe	71447_18C
chr6	probe	71447	139876482	139880108	.	+	.	probe	71447_19C
chr6	probe	71447	139880202	139952151	.	+	.	probe	71447_20C
chr6	probe	71447	139952331	139952332	.	+	.	probe	71447_21E
chr6	probe	71447	139952331	139955825	.	+	.	probe	71447_22A
chr6	probe	71447	139955932	139959468	.	+	.	probe	71447_23A
chr6	probe	71447	139955932	139961053	.	+	.	probe	71447_24A
chr6	probe	71447	139961145	139963531	.	+	.	probe	71447_25C
chr6	probe	71447	139963660	139967628	.	+	.	probe	71447_26C
chr6	probe	71447	139967764	139967765	.	+	.	probe	71447_27I
chr6	probe	71447	139967764	139968476	.	+	.	probe	71447_28A
chr6	probe	71447	139968645	139968646	.	+	.	probe	71447_29E
chr6	probe	71447	139968645	139987908	.	+	.	probe	71447_30A
chr6	probe	71447	139988064	139994679	.	+	.	probe	71447_31C
chr6	probe	71447	139994788	140008791	.	+	.	probe	71447_32C
chr6	probe	71447	140008980	140009453	.	+	.	probe	71447_33C
chr6	probe	71447	140009574	140012249	.	+	.	probe	71447_34A
chr6	probe	71447	140009574	140013001	.	+	.	probe	71447_35A
chr6	probe	71447	140013109	140034082	.	+	.	probe	71447_36C
chr6	probe	71447	140034157	140052092	.	+	.	probe	71447_37C
chr6	probe	71447	140052186	140072978	.	+	.	probe	71447_38C
chr6	probe	71447	140073103	140082953	.	+	.	probe	71447_39C
chr3	probe	72395	69033027	69033777	.	+	.	probe	72395_01A
chr3	probe	72395	69033776	69033777	.	+	.	probe	72395_02S
chr3	probe	72395	69033852	69034309	.	+	.	probe	72395_03C
chr3	probe	72395	69034442	69036447	.	+	.	probe	72395_04A
chr3	probe	72395	69036446	69036447	.	+	.	probe	72395_05S
chr3	probe	72395	69036560	69037476	.	+	.	probe	72395_06C
chr3	probe	72395	69037517	69037518	.	+	.	probe	72395_07I
chr3	probe	72395	69037517	69037591	.	+	.	probe	72395_08A
chr3	probe	72395	69037632	69037633	.	+	.	probe	72395_09I
chr3	probe	72395	69037632	69037723	.	+	.	probe	72395_10A
chr3	probe	72395	69037866	69040181	.	+	.	probe	72395_11C
chr15	probe	222045	89535368	89535663	.	-	.	probe	222045_01A
chr15	probe	222045	89535662	89535663	.	-	.	probe	222045_02I
chr15	probe	222045	89535841	89536174	.	-	.	probe	222045_03C
chr15	probe	222045	89536347	89536426	.	-	.	probe	222045_04C
chr15	probe	222045	89536504	89537129	.	-	.	probe	222045_05C
chr15	probe	222045	89537208	89537408	.	-	.	probe	222045_06A
chr15	probe	222045	89537407	89537408	.	-	.	probe	222045_07I
chr15	probe	222045	89537479	89537835	.	-	.	probe	222045_08C
chr15	probe	222045	89537949	89538036	.	-	.	probe	222045_09C
chr15	probe	222045	89538083	89538172	.	-	.	probe	222045_10A
chr15	probe	222045	89538171	89538172	.	-	.	probe	222045_11I
chr15	probe	222045	89538201	89538305	.	-	.	probe	222045_12C
chr15	probe	222045	89538416	89538504	.	-	.	probe	222045_13C
chr15	probe	222045	89538562	89538742	.	-	.	probe	222045_14C
chr15	probe	222045	89538871	89541498	.	-	.	probe	222045_15C
chr5	probe	227083	91173229	91173649	.	-	.	probe	227083_01C
chr5	probe	227083	91173738	91173933	.	-	.	probe	227083_02C
chr5	probe	227083	91174059	91174598	.	-	.	probe	227083_03C
chr1	probe	72372	177155820	177162021	.	-	.	probe	72372_01C
chr1	probe	72372	177162123	177174146	.	-	.	probe	72372_02C
chr1	probe	72372	177174233	177180409	.	-	.	probe	72372_03C
chr1	probe	72372	177180623	177189705	.	-	.	probe	72372_04C
chr1	probe	72372	177189833	177197587	.	-	.	probe	72372_05C
chr1	probe	72372	177197709	177209150	.	-	.	probe	72372_06C
chr1	probe	72372	177209218	177210577	.	-	.	probe	72372_07C
chr1	probe	72372	177210642	177227343	.	-	.	probe	72372_08C
chr1	probe	72372	177227474	177233338	.	-	.	probe	72372_09C
chr1	probe	72372	177233482	177240003	.	-	.	probe	72372_10C
chr1	probe	72372	177240114	177261347	.	-	.	probe	72372_11C
chr1	probe	72372	177261472	177379052	.	-	.	probe	72372_12C
chr10	probe	74418	7578637	7581107	.	-	.	probe	74418_01C
chr10	probe	74418	7581187	7582149	.	-	.	probe	74418_02C
chr10	probe	74418	7582242	7582448	.	-	.	probe	74418_03C
chr10	probe	74418	7582608	7590174	.	-	.	probe	74418_04C
chr10	probe	74418	7591674	7594285	.	-	.	probe	74418_05A
chr10	probe	74418	7591674	7595745	.	-	.	probe	74418_06A
chr10	probe	74418	7595932	7626861	.	-	.	probe	74418_07C
chr11	probe	108426	100559883	100560601	.	-	.	probe	108426_01C
chr11	probe	108426	100560663	100561009	.	-	.	probe	108426_02A
chr11	probe	108426	100560713	100561009	.	-	.	probe	108426_03A
chr11	probe	108426	100561051	100564197	.	-	.	probe	108426_04A
chr11	probe	108426	100561051	100564200	.	-	.	probe	108426_05A
chr11	probe	108426	100564409	100564788	.	-	.	probe	108426_06C
chr11	probe	108426	100564927	100565014	.	-	.	probe	108426_07C
chr11	probe	108426	100565108	100565287	.	-	.	probe	108426_08C
chr11	probe	108426	100565339	100565824	.	-	.	probe	108426_09A
chr11	probe	108426	100565823	100565824	.	-	.	probe	108426_10E
chr11	probe	108426	100565959	100566187	.	-	.	probe	108426_11A
chr11	probe	108426	100566186	100566187	.	-	.	probe	108426_12I
chr11	probe	108426	100566285	100567446	.	-	.	probe	108426_13A
chr11	probe	108426	100567445	100567446	.	-	.	probe	108426_14I
chr11	probe	108426	100567529	100569574	.	-	.	probe	108426_15C
chr11	probe	108426	100569621	100569622	.	-	.	probe	108426_16S
chr11	probe	108426	100569621	100569731	.	-	.	probe	108426_17A
chr11	probe	108426	100569824	100569917	.	-	.	probe	108426_18C
chr11	probe	108426	100569946	100573860	.	-	.	probe	108426_19C
chr11	probe	108426	100573919	100574545	.	-	.	probe	108426_20C
chr11	probe	108426	100574637	100574727	.	-	.	probe	108426_21C
chr11	probe	108426	100574885	100576030	.	-	.	probe	108426_22C
chr11	probe	108426	100576181	100576327	.	-	.	probe	108426_23C
chr11	probe	108426	100576421	100576716	.	-	.	probe	108426_24C
chr11	probe	108426	100576797	100576956	.	-	.	probe	108426_25C
chr11	probe	108426	100577051	100579114	.	-	.	probe	108426_26C
chr11	probe	108426	100579212	100579783	.	-	.	probe	108426_27C
chr11	probe	108426	100579927	100582357	.	-	.	probe	108426_28C
chr11	probe	108426	100582507	100610379	.	-	.	probe	108426_29C
chr17	probe	83366	27363285	27363768	.	+	.	probe	83366_01C
chr17	probe	83366	27363897	27364915	.	+	.	probe	83366_02C
chr17	probe	83366	27364973	27369011	.	+	.	probe	83366_03C
chr17	probe	83366	27369119	27369311	.	+	.	probe	83366_04C
chr17	probe	83366	27369340	27369892	.	+	.	probe	83366_05C
chr17	probe	83366	27369939	27370059	.	+	.	probe	83366_06C
chr17	probe	83366	27370173	27370259	.	+	.	probe	83366_07C
chr17	probe	83366	27370330	27371239	.	+	.	probe	83366_08C
chr17	probe	83366	27371318	27371480	.	+	.	probe	83366_09C
chr17	probe	83366	27371558	27371834	.	+	.	probe	83366_10C
chr17	probe	83366	27372010	27372185	.	+	.	probe	83366_11C
chr12	probe	111714	50677158	50677595	.	-	.	probe	111714_01C
chr12	probe	111714	50677855	50677960	.	-	.	probe	111714_02C
chr12	probe	111714	50678048	50678309	.	-	.	probe	111714_03C
chr12	probe	111714	50678519	50678859	.	-	.	probe	111714_04C
chr12	probe	111714	50678967	50679489	.	-	.	probe	111714_05C
chr18	probe	112049	37169597	37169689	.	-	.	probe	112049_01C
chr9	probe	83287	53596290	53596392	.	-	.	probe	83287_01C
chr9	probe	83287	53596528	53598035	.	-	.	probe	83287_02C
chr9	probe	83287	53598098	53598768	.	-	.	probe	83287_03C
chr9	probe	83287	53598882	53600353	.	-	.	probe	83287_04C
chr9	probe	83287	53600439	53601706	.	-	.	probe	83287_05C
chr9	probe	83287	53601871	53604414	.	-	.	probe	83287_06C
chr9	probe	83287	53604563	53606879	.	-	.	probe	83287_07C
chr9	probe	83287	53606995	53607910	.	-	.	probe	83287_08C
chr9	probe	83287	53608050	53609714	.	-	.	probe	83287_09C
chr9	probe	83287	53609796	53609893	.	-	.	probe	83287_10C
chr9	probe	83287	53610031	53610650	.	-	.	probe	83287_11C
chr9	probe	83287	53610808	53611077	.	-	.	probe	83287_12C
chr9	probe	83287	53611190	53612129	.	-	.	probe	83287_13C
chr9	probe	83287	53612336	53612855	.	-	.	probe	83287_14C
chr9	probe	83287	53613069	53613739	.	-	.	probe	83287_15C
chr9	probe	83287	53613852	53615164	.	-	.	probe	83287_16C
chr9	probe	83287	53615337	53616074	.	-	.	probe	83287_17C
chr9	probe	83287	53616308	53617252	.	-	.	probe	83287_18C
chr9	probe	83287	53617371	53617473	.	-	.	probe	83287_19COL
chr9	probe	83287	53617481	53618842	.	-	.	probe	83287_20COL
chr9	probe	83287	53618946	53620514	.	-	.	probe	83287_21C
chr9	probe	83287	53620662	53621393	.	-	.	probe	83287_22C
chr9	probe	83287	53621495	53621587	.	-	.	probe	83287_23C
chr9	probe	83287	53621675	53624326	.	-	.	probe	83287_24C
chr9	probe	83287	53624413	53627713	.	-	.	probe	83287_25C
chr9	probe	83287	53627868	53629977	.	-	.	probe	83287_26C
chr9	probe	83287	53630064	53635942	.	-	.	probe	83287_27C
chr9	probe	83287	53636119	53636935	.	-	.	probe	83287_28C
chr9	probe	83287	53637111	53638663	.	-	.	probe	83287_29C
chr9	probe	83287	53638804	53640434	.	-	.	probe	83287_30C
chr9	probe	83287	53640605	53642370	.	-	.	probe	83287_31C
chr9	probe	83287	53642465	53643175	.	-	.	probe	83287_32C
chr9	probe	83287	53643307	53644267	.	-	.	probe	83287_33C
chr9	probe	83287	53644431	53644911	.	-	.	probe	83287_34C
chr9	probe	83287	53645082	53646472	.	-	.	probe	83287_35C
chr9	probe	83287	53646671	53647275	.	-	.	probe	83287_36C
chr9	probe	83287	53647401	53648602	.	-	.	probe	83287_37C
chr9	probe	83287	53648729	53649399	.	-	.	probe	83287_38C
chr9	probe	83287	53649645	53650973	.	-	.	probe	83287_39C
chr9	probe	83287	53651142	53652213	.	-	.	probe	83287_40C
chr9	probe	83287	53652386	53653494	.	-	.	probe	83287_41C
chr9	probe	83287	53653614	53655218	.	-	.	probe	83287_42C
chr9	probe	83287	53655348	53655483	.	-	.	probe	83287_43C
chr9	probe	83287	53655558	53657033	.	-	.	probe	83287_44C
chr9	probe	83287	53657188	53657281	.	-	.	probe	83287_45C
chr9	probe	83287	53657363	53659306	.	-	.	probe	83287_46C
chr9	probe	83287	53659505	53660307	.	-	.	probe	83287_47C
chr9	probe	83287	53660487	53662904	.	-	.	probe	83287_48C
chr9	probe	83287	53662993	53664139	.	-	.	probe	83287_49C
chr9	probe	83287	53664264	53666524	.	-	.	probe	83287_50C
chr9	probe	83287	53666649	53668065	.	-	.	probe	83287_51C
chr9	probe	83287	53668290	53669466	.	-	.	probe	83287_52C
chr9	probe	83287	53669561	53671519	.	-	.	probe	83287_53C
chr9	probe	83287	53671713	53672566	.	-	.	probe	83287_54C
chr9	probe	83287	53672937	53674864	.	-	.	probe	83287_55C
chr9	probe	83287	53675030	53676353	.	-	.	probe	83287_56C
chr9	probe	83287	53676516	53678409	.	-	.	probe	83287_57A
chr9	probe	83287	53678408	53678409	.	-	.	probe	83287_58E
chr9	probe	83287	53678647	53680708	.	-	.	probe	83287_59C
chr9	probe	83287	53680873	53683534	.	-	.	probe	83287_60C
chr9	probe	83287	53683698	53687992	.	-	.	probe	83287_61C
chr9	probe	83287	53688137	53690021	.	-	.	probe	83287_62C
chr9	probe	83287	53690133	53690226	.	-	.	probe	83287_63C
chr9	probe	83287	53690327	53692924	.	-	.	probe	83287_64C
chr18	probe	79647	30722232	30723483	.	+	.	probe	79647_01C
chr18	probe	79647	30723671	30726186	.	+	.	probe	79647_02C
chr18	probe	79647	30726329	30731171	.	+	.	probe	79647_03C
chr18	probe	79647	30731300	30737966	.	+	.	probe	79647_04C
chr18	probe	79647	30738052	30739686	.	+	.	probe	79647_05C
chr18	probe	79647	30739781	30742274	.	+	.	probe	79647_06C
chr18	probe	79647	30742345	30742834	.	+	.	probe	79647_07C
chr18	probe	79647	30742938	30743551	.	+	.	probe	79647_08C
chr18	probe	79647	30743643	30747788	.	+	.	probe	79647_09C
chr18	probe	79647	30747973	30752135	.	+	.	probe	79647_10C
chr18	probe	79647	30752289	30752781	.	+	.	probe	79647_11C
chr18	probe	79647	30752871	30754191	.	+	.	probe	79647_12C
chr18	probe	79647	30754258	30760465	.	+	.	probe	79647_13A
chr18	probe	79647	30754258	30760538	.	+	.	probe	79647_14A
chr18	probe	79647	30760643	30761870	.	+	.	probe	79647_15C
chr18	probe	79647	30761986	30766161	.	+	.	probe	79647_16C
chr18	probe	79647	30766292	30768819	.	+	.	probe	79647_17C
chr18	probe	79647	30768947	30769552	.	+	.	probe	79647_18C
chr18	probe	79647	30769621	30771488	.	+	.	probe	79647_19C
chr18	probe	79647	30771552	30772840	.	+	.	probe	79647_20C
chr18	probe	79647	30772924	30773862	.	+	.	probe	79647_21C
chr18	probe	79647	30773936	30779546	.	+	.	probe	79647_22A
chr18	probe	79647	30773936	30782478	.	+	.	probe	79647_23A
chr18	probe	79647	30782646	30785411	.	+	.	probe	79647_24C
chr18	probe	79647	30785501	30792038	.	+	.	probe	79647_25A
chr18	probe	79647	30785501	30793268	.	+	.	probe	79647_26A
chr18	probe	79647	30793393	30797040	.	+	.	probe	79647_27C
chr15	probe	121381	94968412	94972422	.	+	.	probe	121381_01C
chr15	probe	121381	94972589	94976389	.	+	.	probe	121381_02C
chr15	probe	121381	94976534	94978421	.	+	.	probe	121381_03C
chr15	probe	121381	94978603	94979272	.	+	.	probe	121381_04C
chr15	probe	121381	94979432	94981213	.	+	.	probe	121381_05C
chr15	probe	121381	94981277	94981278	.	+	.	probe	121381_06E
chr15	probe	121381	94981277	94982836	.	+	.	probe	121381_07A
chr15	probe	121381	94982950	94983355	.	+	.	probe	121381_08C
chr15	probe	121381	94983464	94986032	.	+	.	probe	121381_09C
chr15	probe	121381	94986215	94987604	.	+	.	probe	121381_10C
chr15	probe	121381	94987666	94991325	.	+	.	probe	121381_11C
chr15	probe	121381	94991483	94991600	.	+	.	probe	121381_12A
chr15	probe	121381	94991483	95004474	.	+	.	probe	121381_13A
chr13	probe	6330	108680656	108682211	.	-	.	probe	6330_01C
chr13	probe	6330	108682680	108684074	.	-	.	probe	6330_02C
chr13	probe	6330	108684205	108684850	.	-	.	probe	6330_03C
chr13	probe	6330	108684992	108685996	.	-	.	probe	6330_04C
chr13	probe	6330	108686127	108687370	.	-	.	probe	6330_05C
chr13	probe	6330	108687532	108688274	.	-	.	probe	6330_06C
chr13	probe	6330	108688426	108688742	.	-	.	probe	6330_07C
chr13	probe	6330	108689993	108690244	.	-	.	probe	6330_08C
chr13	probe	6330	108690433	108690725	.	-	.	probe	6330_09C
chr13	probe	6330	108690816	108691697	.	-	.	probe	6330_10C
chr13	probe	6330	108691818	108693583	.	-	.	probe	6330_11C
chr13	probe	6330	108693861	108696685	.	-	.	probe	6330_12C
chr13	probe	6330	108696868	108697130	.	-	.	probe	6330_13C
chr13	probe	6330	108697211	108697713	.	-	.	probe	6330_14C
chr13	probe	6330	108697834	108701594	.	-	.	probe	6330_15C
chr13	probe	6330	108701742	108702108	.	-	.	probe	6330_16C
chr13	probe	6330	108702224	108702918	.	-	.	probe	6330_17C
chr13	probe	6330	108703118	108706227	.	-	.	probe	6330_18C
chr13	probe	6330	108706427	108709499	.	-	.	probe	6330_19C
chr13	probe	6330	108709649	108742134	.	-	.	probe	6330_20C
chr13	probe	6330	108742503	108742513	.	-	.	probe	6330_21A
chr13	probe	6330	108742512	108742513	.	-	.	probe	6330_22I
chr16	probe	110802	38312655	38316012	.	+	.	probe	110802_01A
chr16	probe	110802	38316011	38316012	.	+	.	probe	110802_02S
chr16	probe	110802	38316324	38330933	.	+	.	probe	110802_03C
chr16	probe	110802	38331250	38336132	.	+	.	probe	110802_04A
chr16	probe	110802	38331250	38339688	.	+	.	probe	110802_05A
chr16	probe	110802	38336413	38339688	.	+	.	probe	110802_06A
chr16	probe	110802	38339801	38343372	.	+	.	probe	110802_07C
chr16	probe	110802	38343515	38343516	.	+	.	probe	110802_08E
chr16	probe	110802	38343515	38351557	.	+	.	probe	110802_09A
chr16	probe	110802	38343518	38343519	.	+	.	probe	110802_10E
chr16	probe	110802	38343518	38351560	.	+	.	probe	110802_11A
chr16	probe	110802	38351794	38351795	.	+	.	probe	110802_12I
chr16	probe	110802	38351794	38351829	.	+	.	probe	110802_13A
chr16	probe	109555	36453492	36454685	.	-	.	probe	109555_01C
chr16	probe	109555	36454725	36455208	.	-	.	probe	109555_02C
chr16	probe	109555	36455301	36463390	.	-	.	probe	109555_03C
chr16	probe	109555	36463510	36466484	.	-	.	probe	109555_04C
chr16	probe	109555	36466780	36468858	.	-	.	probe	109555_05C
chr16	probe	109555	36469193	36477124	.	-	.	probe	109555_06C
chr16	probe	109555	36477173	36514102	.	-	.	probe	109555_07C
chr9	probe	71667	106166649	106167458	.	+	.	probe	71667_01C
chr1	probe	104041	16857351	16860419	.	+	.	probe	104041_01C
chr1	probe	104041	16860508	16869530	.	+	.	probe	104041_02C
chr1	probe	104041	16869658	16874908	.	+	.	probe	104041_03C
chr1	probe	104041	16874960	16878174	.	+	.	probe	104041_04C
chr11	probe	168130	60544811	60554420	.	+	.	probe	168130_01C
chr11	probe	168130	60554474	60554845	.	+	.	probe	168130_02A
chr11	probe	168130	60554486	60554845	.	+	.	probe	168130_03A
chr11	probe	168130	60554893	60555691	.	+	.	probe	168130_04C
chr11	probe	168130	60555804	60556027	.	+	.	probe	168130_05C
chr11	probe	168130	60556146	60557205	.	+	.	probe	168130_06C
chr11	probe	168130	60557321	60558051	.	+	.	probe	168130_07A
chr11	probe	168130	60557321	60559184	.	+	.	probe	168130_08A
chr11	probe	168130	60558102	60559184	.	+	.	probe	168130_09A
chr11	probe	168130	60559311	60559651	.	+	.	probe	168130_10C
chr11	probe	168130	60559728	60559729	.	+	.	probe	168130_11E
chr11	probe	168130	60559728	60562461	.	+	.	probe	168130_12A
chr11	probe	168130	60562600	60563698	.	+	.	probe	168130_13C
chr11	probe	168130	60563743	60564304	.	+	.	probe	168130_14C
chr8	probe	72220	21415225	21416168	.	-	.	probe	72220_01A
chr8	probe	72220	21416167	21416168	.	-	.	probe	72220_02I
chr8	probe	72220	21416258	21418456	.	-	.	probe	72220_03C
chr8	probe	72220	21418583	21420255	.	-	.	probe	72220_04C
chr8	probe	72220	21420402	21420578	.	-	.	probe	72220_05A
chr8	probe	72220	21420577	21420578	.	-	.	probe	72220_06I
chr8	probe	72220	21420677	21420757	.	-	.	probe	72220_07C
chr8	probe	72220	21420806	21421990	.	-	.	probe	72220_08C
chr8	probe	72220	21422099	21423450	.	-	.	probe	72220_09C
chr8	probe	72220	21423511	21423711	.	-	.	probe	72220_10C
chr8	probe	72220	21423862	21424373	.	-	.	probe	72220_11A
chr8	probe	72220	21424372	21424373	.	-	.	probe	72220_12I
chr8	probe	72220	21424491	21426397	.	-	.	probe	72220_13A
chr8	probe	72220	21424496	21426397	.	-	.	probe	72220_14A
chr8	probe	72220	21426396	21426397	.	-	.	probe	72220_15I
chr8	probe	72220	21426511	21427089	.	-	.	probe	72220_16C
chr8	probe	72220	21427283	21428129	.	-	.	probe	72220_17C
chr8	probe	72220	21428258	21429729	.	-	.	probe	72220_18C
chr8	probe	72220	21429836	21433556	.	-	.	probe	72220_19A
chr8	probe	72220	21433555	21433556	.	-	.	probe	72220_20E
chr8	probe	72220	21433680	21436429	.	-	.	probe	72220_21A
chr8	probe	72220	21433680	21445824	.	-	.	probe	72220_22A
chr8	probe	72220	21436428	21436429	.	-	.	probe	72220_23E
chr8	probe	72220	21436499	21437492	.	-	.	probe	72220_24A
chr8	probe	72220	21436518	21437492	.	-	.	probe	72220_25A
chr8	probe	72220	21437580	21445824	.	-	.	probe	72220_26A
chr8	probe	72220	21445823	21445824	.	-	.	probe	72220_27E
chr8	probe	72220	21445893	21448581	.	-	.	probe	72220_28A
chr8	probe	72220	21448580	21448581	.	-	.	probe	72220_29E
chr8	probe	72220	21448698	21449929	.	-	.	probe	72220_30C
chr8	probe	72220	21450023	21460848	.	-	.	probe	72220_31A
chr8	probe	72220	21457639	21460848	.	-	.	probe	72220_32A
chr8	probe	72220	21460847	21460848	.	-	.	probe	72220_33I
chr8	probe	72220	21460970	21461236	.	-	.	probe	72220_34A
chr8	probe	72220	21460979	21461240	.	-	.	probe	72220_35A
chr17	probe	106167	27285492	27286395	.	+	.	probe	106167_01A
chr17	probe	106167	27285492	27307456	.	+	.	probe	106167_02A
chr17	probe	106167	27286321	27307456	.	+	.	probe	106167_03A
chr17	probe	106167	27286439	27307456	.	+	.	probe	106167_04A
chr17	probe	106167	27307585	27309065	.	+	.	probe	106167_05C
chr17	probe	106167	27309123	27318501	.	+	.	probe	106167_06C
chr17	probe	106167	27318612	27319250	.	+	.	probe	106167_07C
chr17	probe	106167	27319279	27319554	.	+	.	probe	106167_08C
chr17	probe	106167	27319601	27322114	.	+	.	probe	106167_09C
chr17	probe	106167	27322228	27322661	.	+	.	probe	106167_10C
chr17	probe	106167	27322732	27330768	.	+	.	probe	106167_11A
chr17	probe	106167	27322732	27334437	.	+	.	probe	106167_12A
chr17	probe	106167	27330847	27334501	.	+	.	probe	106167_13A
chr17	probe	106167	27330847	27335545	.	+	.	probe	106167_14A
chr17	probe	106167	27334516	27334517	.	+	.	probe	106167_15EOL
chr17	probe	106167	27334516	27335545	.	+	.	probe	106167_16A
chr17	probe	106167	27335623	27338740	.	+	.	probe	106167_17C
chr17	probe	106167	27338913	27340028	.	+	.	probe	106167_18C
chr7	probe	151087	129579743	129594055	.	-	.	probe	151087_01A
chr7	probe	151087	129589129	129594055	.	-	.	probe	151087_02A
chr7	probe	151087	129594145	129595250	.	-	.	probe	151087_03C
chr7	probe	151087	129595402	129596532	.	-	.	probe	151087_04C
chr7	probe	151087	129596714	129597288	.	-	.	probe	151087_05C
chr7	probe	151087	129597437	129606824	.	-	.	probe	151087_06A
chr7	probe	151087	129597437	129622983	.	-	.	probe	151087_07A
chr7	probe	151087	129597441	129606824	.	-	.	probe	151087_08A
chr11	probe	161134	53410017	53411023	.	+	.	probe	161134_01A
chr11	probe	161134	53410430	53411023	.	+	.	probe	161134_02A
chr11	probe	161134	53411114	53412578	.	+	.	probe	161134_03C
chr11	probe	161134	53412677	53413395	.	+	.	probe	161134_04C
chr11	probe	161134	53413571	53413665	.	+	.	probe	161134_05C
chr11	probe	161134	53413714	53413801	.	+	.	probe	161134_06C
chr11	probe	161134	53413933	53414085	.	+	.	probe	161134_07C
chr11	probe	161134	53414207	53414793	.	+	.	probe	161134_08C
chr11	probe	161134	53414842	53415657	.	+	.	probe	161134_09C
chr11	probe	161134	53415792	53416052	.	+	.	probe	161134_10A
chr11	probe	161134	53415792	53417111	.	+	.	probe	161134_11A
chr1	probe	110910	59198920	59227125	.	+	.	probe	110910_01A
chr1	probe	110910	59205903	59227125	.	+	.	probe	110910_02A
chr1	probe	110910	59227456	59230417	.	+	.	probe	110910_03A
chr1	probe	110910	59227457	59230417	.	+	.	probe	110910_04A
chr1	probe	110910	59230522	59232083	.	+	.	probe	110910_05C
chr1	probe	110910	59232221	59232306	.	+	.	probe	110910_06C
chr1	probe	110910	59232359	59234816	.	+	.	probe	110910_07C
chr1	probe	110910	59234877	59236843	.	+	.	probe	110910_08C
chr1	probe	110910	59236984	59247554	.	+	.	probe	110910_09C
chr1	probe	110910	59248055	59249832	.	+	.	probe	110910_10C
chr11	probe	72398	83264400	83265121	.	+	.	probe	72398_01C
chr11	probe	72398	83265235	83265956	.	+	.	probe	72398_02C
chr4	probe	106669	147536719	147537707	.	-	.	probe	106669_01C
chr4	probe	106669	147537839	147538169	.	-	.	probe	106669_02C
chr4	probe	106669	147538314	147538553	.	-	.	probe	106669_03C
chr4	probe	106669	147538676	147539253	.	-	.	probe	106669_04C
chr4	probe	106669	147539420	147539749	.	-	.	probe	106669_05C
chr4	probe	106669	147539827	147539965	.	-	.	probe	106669_06C
chr4	probe	106669	147540077	147540167	.	-	.	probe	106669_07A
chr4	probe	106669	147540080	147540167	.	-	.	probe	106669_08A
chr4	probe	106669	147540345	147540460	.	-	.	probe	106669_09C
chr4	probe	106669	147540559	147540758	.	-	.	probe	106669_10C
chr4	probe	106669	147540901	147541069	.	-	.	probe	106669_11C
chr4	probe	106669	147541190	147541278	.	-	.	probe	106669_12A
chr4	probe	106669	147541199	147541278	.	-	.	probe	106669_13A
chr4	probe	106669	147541442	147541523	.	-	.	probe	106669_14A
chr4	probe	106669	147541445	147541523	.	-	.	probe	106669_15A
chr4	probe	106669	147541573	147542323	.	-	.	probe	106669_16C
chr4	probe	106669	147542453	147542546	.	-	.	probe	106669_17C
chr4	probe	106669	147542642	147543188	.	-	.	probe	106669_18C
chr4	probe	106669	147543397	147544324	.	-	.	probe	106669_19A
chr4	probe	106669	147543409	147544324	.	-	.	probe	106669_20A
chr4	probe	106669	147544413	147544654	.	-	.	probe	106669_21C
chr4	probe	106669	147544803	147544913	.	-	.	probe	106669_22C
chr4	probe	106669	147545092	147545635	.	-	.	probe	106669_23C
chr4	probe	106669	147545864	147545944	.	-	.	probe	106669_24C
chr4	probe	106669	147546172	147549086	.	-	.	probe	106669_25C
chr4	probe	106669	147549258	147560018	.	-	.	probe	106669_26A
chr4	probe	106669	147559903	147560018	.	-	.	probe	106669_27A
chr4	probe	106669	147560017	147560018	.	-	.	probe	106669_28I
chr4	probe	106669	147560136	147561854	.	-	.	probe	106669_29A
chr4	probe	106669	147560136	147582991	.	-	.	probe	106669_30A
chr4	probe	106669	147560136	147584497	.	-	.	probe	106669_31A
chr4	probe	106669	147560136	147587445	.	-	.	probe	106669_32A
chr4	probe	106669	147560136	147587494	.	-	.	probe	106669_33A
chr4	probe	106669	147583165	147584497	.	-	.	probe	106669_34A
chr17	probe	83001	33696059	33696354	.	-	.	probe	83001_01A
chr17	probe	83001	33696059	33696580	.	-	.	probe	83001_02A
chr17	probe	83001	33696401	33696580	.	-	.	probe	83001_03A
chr17	probe	83001	33696631	33697151	.	-	.	probe	83001_04A
chr17	probe	83001	33696634	33697151	.	-	.	probe	83001_05A
chr15	probe	81462	89522938	89524215	.	-	.	probe	81462_01C
chr15	probe	81462	89524388	89524473	.	-	.	probe	81462_02A
chr15	probe	81462	89524472	89524473	.	-	.	probe	81462_03I
chr15	probe	81462	89524551	89524621	.	-	.	probe	81462_04A
chr15	probe	81462	89524620	89524621	.	-	.	probe	81462_05I
chr15	probe	81462	89524700	89524799	.	-	.	probe	81462_06A
chr15	probe	81462	89524798	89524799	.	-	.	probe	81462_07I
chr15	probe	81462	89524870	89524871	.	-	.	probe	81462_08S
chr15	probe	81462	89524870	89526531	.	-	.	probe	81462_09A
chr15	probe	81462	89526645	89527042	.	-	.	probe	81462_10C
chr15	probe	81462	89527089	89527348	.	-	.	probe	81462_11C
chr15	probe	81462	89527377	89527498	.	-	.	probe	81462_12C
chr15	probe	81462	89527609	89529322	.	-	.	probe	81462_13A
chr15	probe	81462	89529321	89529322	.	-	.	probe	81462_14E
chr15	probe	81462	89529380	89532028	.	-	.	probe	81462_15C
chr15	probe	81462	89532157	89532248	.	-	.	probe	81462_16A
chr15	probe	81462	89532247	89532248	.	-	.	probe	81462_17I
chr15	probe	81462	89532568	89532694	.	-	.	probe	81462_18C
chr9	probe	100817	98879288	98880359	.	-	.	probe	100817_01C
chr9	probe	100817	98880491	98881962	.	-	.	probe	100817_02C
chr9	probe	100817	98882107	98884183	.	-	.	probe	100817_03C
chr9	probe	100817	98884306	98885985	.	-	.	probe	100817_04C
chr9	probe	100817	98886152	98891743	.	-	.	probe	100817_05C
chr9	probe	100817	98891821	98893409	.	-	.	probe	100817_06C
chr9	probe	100817	98893518	98894780	.	-	.	probe	100817_07C
chr9	probe	100817	98894958	98899623	.	-	.	probe	100817_08C
chr9	probe	100817	98899722	98901169	.	-	.	probe	100817_09C
chr9	probe	100817	98901312	98902275	.	-	.	probe	100817_10C
chr9	probe	100817	98902396	98903458	.	-	.	probe	100817_11C
chr9	probe	100817	98903646	98904998	.	-	.	probe	100817_12A
chr9	probe	100817	98903646	98905002	.	-	.	probe	100817_13A
chr9	probe	100817	98905048	98909679	.	-	.	probe	100817_14C
chr9	probe	100817	98909809	98910786	.	-	.	probe	100817_15C
chr9	probe	100817	98910882	98913017	.	-	.	probe	100817_16C
chr9	probe	100817	98913268	98928043	.	-	.	probe	100817_17C
chr9	probe	100817	98928120	98929588	.	-	.	probe	100817_18C
chr9	probe	100817	98929758	98932481	.	-	.	probe	100817_19C
chr9	probe	100817	98932660	98933878	.	-	.	probe	100817_20C
chr9	probe	100817	98934101	98940613	.	-	.	probe	100817_21C
chr9	probe	100817	98940838	98944969	.	-	.	probe	100817_22C
chr9	probe	100817	98945155	98961722	.	-	.	probe	100817_23C
chr9	probe	100817	98961814	98978949	.	-	.	probe	100817_24A
chr9	probe	100817	98961814	98979429	.	-	.	probe	100817_25A
chr11	probe	105143	65303352	65304276	.	-	.	probe	105143_01C
chr11	probe	105143	65304321	65305970	.	-	.	probe	105143_02C
chr11	probe	105143	65306118	65308836	.	-	.	probe	105143_03C
chr11	probe	105143	65308913	65319532	.	-	.	probe	105143_04C
chr11	probe	105143	65319659	65322480	.	-	.	probe	105143_05C
chr11	probe	105143	65322531	65324726	.	-	.	probe	105143_06C
chr11	probe	105143	65324845	65332032	.	-	.	probe	105143_07C
chr11	probe	105143	65332151	65347740	.	-	.	probe	105143_08C
chr11	probe	105143	65347914	65368817	.	-	.	probe	105143_09C
chr11	probe	105143	65368919	65388281	.	-	.	probe	105143_10A
chr11	probe	105143	65368919	65400684	.	-	.	probe	105143_11A
chr11	probe	105143	65388313	65400684	.	-	.	probe	105143_12A
chr13	probe	82198	98411868	98413007	.	-	.	probe	82198_01C
chr13	probe	82198	98413177	98413772	.	-	.	probe	82198_02C
chr13	probe	82198	98413840	98413930	.	-	.	probe	82198_03C
chr13	probe	82198	98414106	98414300	.	-	.	probe	82198_04C
chr13	probe	82198	98414442	98415432	.	-	.	probe	82198_05C
chr13	probe	82198	98415557	98415778	.	-	.	probe	82198_06C
chr13	probe	82198	98415958	98416198	.	-	.	probe	82198_07C
chr13	probe	82198	98416296	98417280	.	-	.	probe	82198_08C
chr13	probe	82198	98417382	98418982	.	-	.	probe	82198_09A
chr13	probe	82198	98417382	98421175	.	-	.	probe	82198_10A
chr13	probe	82198	98417382	98428246	.	-	.	probe	82198_11A
chr13	probe	82198	98428325	98428510	.	-	.	probe	82198_12C
chr13	probe	82198	98428711	98429508	.	-	.	probe	82198_13C
chr13	probe	82198	98429639	98435719	.	-	.	probe	82198_14C
chr13	probe	82198	98435793	98436449	.	-	.	probe	82198_15C
chr13	probe	82198	98436541	98484181	.	-	.	probe	82198_16A
chr13	probe	82198	98484180	98484181	.	-	.	probe	82198_17E
chr13	probe	82198	98484894	98494829	.	-	.	probe	82198_18C
chr14	probe	79202	29427047	29428602	.	-	.	probe	79202_01A
chr14	probe	79202	29427052	29428602	.	-	.	probe	79202_02A
chr14	probe	79202	29428679	29431290	.	-	.	probe	79202_03C
chr14	probe	79202	29431353	29431900	.	-	.	probe	79202_04C
chr14	probe	79202	29432024	29433528	.	-	.	probe	79202_05C
chr14	probe	79202	29433710	29434970	.	-	.	probe	79202_06A
chr14	probe	79202	29433710	29435401	.	-	.	probe	79202_07A
chr14	probe	79202	29435041	29437670	.	-	.	probe	79202_08A
chr14	probe	79202	29435472	29437670	.	-	.	probe	79202_09A
chr14	probe	79202	29437669	29437670	.	-	.	probe	79202_10E
chr14	probe	79202	29437835	29447352	.	-	.	probe	79202_11C
chr14	probe	79202	29447490	29447593	.	-	.	probe	79202_12C
chr14	probe	79202	29447651	29452776	.	-	.	probe	79202_13A
chr14	probe	79202	29452775	29452776	.	-	.	probe	79202_14E
chr14	probe	79202	29452905	29455587	.	-	.	probe	79202_15C
chr14	probe	79202	29455755	29490866	.	-	.	probe	79202_16C
chr11	probe	105610	49486714	49493952	.	+	.	probe	105610_01C
chr11	probe	105610	49494121	49503283	.	+	.	probe	105610_02C
chr11	probe	105610	49503412	49506722	.	+	.	probe	105610_03C
chr11	probe	105610	49506780	49508911	.	+	.	probe	105610_04A
chr11	probe	105610	49506780	49508951	.	+	.	probe	105610_05A
chr11	probe	105610	49509049	49512473	.	+	.	probe	105610_06C
chr11	probe	105610	49512638	49512639	.	+	.	probe	105610_07E
chr11	probe	105610	49512638	49513575	.	+	.	probe	105610_08A
chr11	probe	105610	49512638	49514003	.	+	.	probe	105610_09A
chr11	probe	105610	49513646	49517970	.	+	.	probe	105610_10A
chr11	probe	105610	49514074	49514075	.	+	.	probe	105610_11E
chr11	probe	105610	49514074	49517970	.	+	.	probe	105610_12A
chr11	probe	105610	49518152	49519441	.	+	.	probe	105610_13C
chr11	probe	105610	49519565	49520958	.	+	.	probe	105610_14C
chr11	probe	105610	49521021	49521870	.	+	.	probe	105610_15C
chr11	probe	105610	49521938	49522881	.	+	.	probe	105610_16A
chr11	probe	105610	49521938	49522886	.	+	.	probe	105610_17A
chr15	probe	102412	78888041	78888462	.	-	.	probe	102412_01C
chr15	probe	102412	78888594	78891419	.	-	.	probe	102412_02C
chr15	probe	102412	78891578	78891997	.	-	.	probe	102412_03C
chr15	probe	102412	78892059	78892470	.	-	.	probe	102412_04C
chr15	probe	102412	78892587	78897288	.	-	.	probe	102412_05C
chr15	probe	102412	78897359	78899167	.	-	.	probe	102412_06C
chr4	probe	84372	86796321	86796345	.	-	.	probe	84372_01C
chr4	probe	104448	65155424	65161397	.	+	.	probe	104448_01C
chr4	probe	104448	65161563	65166732	.	+	.	probe	104448_02A
chr4	probe	104448	65161563	65251869	.	+	.	probe	104448_03A
chr4	probe	104448	65251991	65256521	.	+	.	probe	104448_04C
chrX	probe	106311	157421150	157421454	.	-	.	probe	106311_01A
chrX	probe	106311	157421150	157442666	.	-	.	probe	106311_02A
chrX	probe	106311	157421521	157421946	.	-	.	probe	106311_03A
chrX	probe	106311	157422026	157442666	.	-	.	probe	106311_04A
chrX	probe	106311	157442764	157443066	.	-	.	probe	106311_05A
chrX	probe	106311	157442764	157443102	.	-	.	probe	106311_06A
chr11	probe	221928	120392770	120393360	.	+	.	probe	221928_01C
chr11	probe	221928	120393431	120393638	.	+	.	probe	221928_02C
chr11	probe	221928	120393755	120393935	.	+	.	probe	221928_03C
chr11	probe	221928	120393997	120394310	.	+	.	probe	221928_04C
chr11	probe	221928	120394469	120394608	.	+	.	probe	221928_05C
chr15	probe	74186	80461159	80476198	.	+	.	probe	74186_01C
chr15	probe	74186	80476334	80476658	.	+	.	probe	74186_02C
chr15	probe	74186	80476811	80477753	.	+	.	probe	74186_03C
chr15	probe	74186	80477839	80478398	.	+	.	probe	74186_04C
chr15	probe	74186	80478536	80480636	.	+	.	probe	74186_05C
chr15	probe	74186	80480749	80481603	.	+	.	probe	74186_06C
chr15	probe	74186	80481714	80483728	.	+	.	probe	74186_07C
chr15	probe	74186	80483872	80485575	.	+	.	probe	74186_08C
chr15	probe	74186	80485797	80486722	.	+	.	probe	74186_09C
chr15	probe	74186	80486878	80488045	.	+	.	probe	74186_10C
chr11	probe	109796	68044818	68086351	.	+	.	probe	109796_01C
chr11	probe	109796	68086466	68087959	.	+	.	probe	109796_02C
chr11	probe	109796	68088059	68088861	.	+	.	probe	109796_03C
chr11	probe	109796	68088929	68088930	.	+	.	probe	109796_04E
chr11	probe	109796	68088929	68090000	.	+	.	probe	109796_05A
chr11	probe	109796	68090138	68099107	.	+	.	probe	109796_06C
chr11	probe	109796	68099176	68103028	.	+	.	probe	109796_07C
chr11	probe	109796	68103202	68103345	.	+	.	probe	109796_08C
chr11	probe	109796	68103498	68104503	.	+	.	probe	109796_09C
chr11	probe	109796	68104586	68104808	.	+	.	probe	109796_10C
chr11	probe	109796	68105507	68105508	.	+	.	probe	109796_11I
chr11	probe	109796	68105507	68105632	.	+	.	probe	109796_12A
chr11	probe	109796	68105794	68105795	.	+	.	probe	109796_13E
chr11	probe	109796	68105794	68106098	.	+	.	probe	109796_14A
chr11	probe	109796	68106223	68106711	.	+	.	probe	109796_15C
chr11	probe	109796	68106839	68107018	.	+	.	probe	109796_16C
chr11	probe	109796	68107111	68107338	.	+	.	probe	109796_17C
chr11	probe	109796	68107414	68107731	.	+	.	probe	109796_18C
chr11	probe	109796	68107824	68107904	.	+	.	probe	109796_19C
chr11	probe	109796	68107986	68108464	.	+	.	probe	109796_20C
chr11	probe	109796	68108576	68108665	.	+	.	probe	109796_21C
chr11	probe	82580	94947010	94947566	.	-	.	probe	82580_01C
chr11	probe	82580	94947672	94948592	.	-	.	probe	82580_02C
chr11	probe	82580	94948738	94951514	.	-	.	probe	82580_03C
chr11	probe	82580	94951607	94952624	.	-	.	probe	82580_04C
chr11	probe	82580	94952764	94952962	.	-	.	probe	82580_05C
chr11	probe	82580	94953051	94955152	.	-	.	probe	82580_06C
chr11	probe	82580	94955343	94957453	.	-	.	probe	82580_07C
chr11	probe	82580	94957563	94960895	.	-	.	probe	82580_08C
chr11	probe	82580	94960993	94962643	.	-	.	probe	82580_09A
chr11	probe	82580	94960993	94965686	.	-	.	probe	82580_10A
chr11	probe	82580	94962732	94965686	.	-	.	probe	82580_11A
chr11	probe	82580	94965768	94971102	.	-	.	probe	82580_12C
chr11	probe	82580	94971341	94974256	.	-	.	probe	82580_13A
chr11	probe	82580	94971341	94977172	.	-	.	probe	82580_14A
chr11	probe	82580	94974255	94974256	.	-	.	probe	82580_15E
chr11	probe	82580	94974432	94977172	.	-	.	probe	82580_16A
chr11	probe	82580	94974432	94981158	.	-	.	probe	82580_17A
chr11	probe	82580	94977319	94981158	.	-	.	probe	82580_18A
chr6	probe	106323	123935486	123937259	.	-	.	probe	106323_01C
chr6	probe	106323	123937374	123937998	.	-	.	probe	106323_02C
chr6	probe	106323	123938149	123938222	.	-	.	probe	106323_03A
chr6	probe	106323	123938221	123938222	.	-	.	probe	106323_04I
chr6	probe	106323	123938308	123940684	.	-	.	probe	106323_05A
chr6	probe	106323	123940683	123940684	.	-	.	probe	106323_06I
chr6	probe	106323	123940779	123941502	.	-	.	probe	106323_07C
chr5	probe	227080	90880980	90881311	.	-	.	probe	227080_01C
chr5	probe	227080	90881429	90882196	.	-	.	probe	227080_02C
chr5	probe	227080	90882324	90883895	.	-	.	probe	227080_03C
chr5	probe	227080	90883997	90889264	.	-	.	probe	227080_04A
chr5	probe	227080	90883997	90890252	.	-	.	probe	227080_05A
chr5	probe	227080	90889362	90890252	.	-	.	probe	227080_06A
chr5	probe	227080	90890432	90891679	.	-	.	probe	227080_07C
chr5	probe	227080	90891781	90892419	.	-	.	probe	227080_08C
chr5	probe	227080	90892509	90894252	.	-	.	probe	227080_09C
chr5	probe	227080	90894425	90896284	.	-	.	probe	227080_10A
chr5	probe	227080	90896283	90896284	.	-	.	probe	227080_11E
chr5	probe	227080	90896365	90899087	.	-	.	probe	227080_12A
chr5	probe	227080	90899086	90899087	.	-	.	probe	227080_13I
chr5	probe	227080	90899205	90908677	.	-	.	probe	227080_14A
chr5	probe	227080	90899205	90909262	.	-	.	probe	227080_15A
chr5	probe	227080	90899205	90909456	.	-	.	probe	227080_16A
chr18	probe	106367	38380840	38384110	.	-	.	probe	106367_01C
chr18	probe	106367	38384267	38384536	.	-	.	probe	106367_02A
chr18	probe	106367	38384535	38384536	.	-	.	probe	106367_03I
chr18	probe	106367	38384615	38384865	.	-	.	probe	106367_04A
chr18	probe	106367	38384864	38384865	.	-	.	probe	106367_05I
chr18	probe	106367	38384923	38385035	.	-	.	probe	106367_06C
chr18	probe	106367	38385124	38386613	.	-	.	probe	106367_07C
chr18	probe	106367	38386665	38395705	.	-	.	probe	106367_08A
chr18	probe	106367	38386677	38386835	.	-	.	probe	106367_09A
chr18	probe	106367	38386908	38386909	.	-	.	probe	106367_10S
chr18	probe	106367	38386908	38387286	.	-	.	probe	106367_11A
chr18	probe	106367	38387366	38388049	.	-	.	probe	106367_12A
chr18	probe	106367	38388182	38388497	.	-	.	probe	106367_13A
chr18	probe	106367	38388552	38388668	.	-	.	probe	106367_14A
chr18	probe	106367	38388724	38388851	.	-	.	probe	106367_15A
chr18	probe	106367	38388932	38395628	.	-	.	probe	106367_16A
chr18	probe	106367	38395770	38397839	.	-	.	probe	106367_17C
chr18	probe	106367	38397921	38398016	.	-	.	probe	106367_18C
chr10	probe	75653	75730321	75730465	.	-	.	probe	75653_01C
chr10	probe	75653	75730637	75730839	.	-	.	probe	75653_02C
chr2	probe	106548	34366839	34391994	.	+	.	probe	106548_01A
chr2	probe	106548	34367245	34389509	.	+	.	probe	106548_02A
chr2	probe	106548	34367245	34391994	.	+	.	probe	106548_03A
chr2	probe	106548	34367245	34395124	.	+	.	probe	106548_04A
chr2	probe	106548	34389617	34391994	.	+	.	probe	106548_05A
chr2	probe	106548	34392321	34395124	.	+	.	probe	106548_06A
chr2	probe	106548	34395213	34404249	.	+	.	probe	106548_07C
chr2	probe	106548	34404397	34457692	.	+	.	probe	106548_08C
chr2	probe	106548	34457864	34478664	.	+	.	probe	106548_09A
chr2	probe	106548	34457864	34493779	.	+	.	probe	106548_10A
chr2	probe	106548	34478840	34493779	.	+	.	probe	106548_11A
chr2	probe	106548	34493888	34523046	.	+	.	probe	106548_12C
chr2	probe	106548	34523153	34541183	.	+	.	probe	106548_13C
chr2	probe	106548	34541323	34557414	.	+	.	probe	106548_14C
chr2	probe	106548	34557551	34557876	.	+	.	probe	106548_15A
chr2	probe	106548	34557551	34579836	.	+	.	probe	106548_16A
chr2	probe	106548	34579933	34583414	.	+	.	probe	106548_17C
chr10	probe	127777	77492363	77495969	.	+	.	probe	127777_01A
chr10	probe	127777	77492990	77495969	.	+	.	probe	127777_02A
chr10	probe	127777	77496097	77500141	.	+	.	probe	127777_03C
chr10	probe	127777	77500212	77502309	.	+	.	probe	127777_04C
chr14	probe	72778	17788472	17805277	.	+	.	probe	72778_01A
chr14	probe	72778	17788611	17805277	.	+	.	probe	72778_02A
chr14	probe	72778	17789729	17805277	.	+	.	probe	72778_03A
chr14	probe	72778	17806149	17806150	.	+	.	probe	72778_04E
chr14	probe	72778	17806149	17898413	.	+	.	probe	72778_05A
chr14	probe	72778	17898521	17907550	.	+	.	probe	72778_06C
chr14	probe	72778	17907665	17907877	.	+	.	probe	72778_07A
chr14	probe	72778	17907669	17907877	.	+	.	probe	72778_08A
chr14	probe	72778	17907958	17907959	.	+	.	probe	72778_09E
chr14	probe	72778	17907958	17910614	.	+	.	probe	72778_10A
chr14	probe	72778	17910746	17913492	.	+	.	probe	72778_11C
chr14	probe	72778	17913547	17915378	.	+	.	probe	72778_12A
chr14	probe	72778	17913874	17915378	.	+	.	probe	72778_13A
chr14	probe	72778	17915499	17917472	.	+	.	probe	72778_14C
chr14	probe	72778	17917587	17919981	.	+	.	probe	72778_15C
chr14	probe	72778	17920122	17923135	.	+	.	probe	72778_16C
chr14	probe	72778	17923296	17926206	.	+	.	probe	72778_17C
chr14	probe	72778	17926299	17948588	.	+	.	probe	72778_18C
chr14	probe	72778	17948819	17949273	.	+	.	probe	72778_19C
chr14	probe	72778	17949432	17950003	.	+	.	probe	72778_20C
chr14	probe	72778	17950311	17952302	.	+	.	probe	72778_21C
chr14	probe	72778	17952593	17956268	.	+	.	probe	72778_22C
chrX	probe	174048	6219516	6219763	.	-	.	probe	174048_01C
chrX	probe	174048	6219891	6219988	.	-	.	probe	174048_02C
chrX	probe	174048	6220134	6220259	.	-	.	probe	174048_03C
chrX	probe	174048	6220360	6220445	.	-	.	probe	174048_04C
chrX	probe	174048	6220938	6221042	.	-	.	probe	174048_05C
chrX	probe	174048	6221216	6223151	.	-	.	probe	174048_06C
chrX	probe	174048	6223300	6225049	.	-	.	probe	174048_07C
chrX	probe	174048	6225241	6225361	.	-	.	probe	174048_08C
chrX	probe	174048	6225429	6225921	.	-	.	probe	174048_09C
chrX	probe	174048	6226054	6226283	.	-	.	probe	174048_10C
chrX	probe	174048	6226451	6226606	.	-	.	probe	174048_11C
chrX	probe	174048	6226734	6226822	.	-	.	probe	174048_12C
chrX	probe	174048	6226990	6227205	.	-	.	probe	174048_13C
chrX	probe	174048	6227272	6227365	.	-	.	probe	174048_14C
chrX	probe	174048	6227471	6228422	.	-	.	probe	174048_15A
chrX	probe	174048	6228421	6228422	.	-	.	probe	174048_16I
chrX	probe	174048	6228511	6228585	.	-	.	probe	174048_17A
chrX	probe	174048	6228520	6228585	.	-	.	probe	174048_18A
chrX	probe	174048	6228584	6228585	.	-	.	probe	174048_19I
chrX	probe	174048	6228644	6228739	.	-	.	probe	174048_20C
chrX	probe	174048	6228804	6228897	.	-	.	probe	174048_21C
chrX	probe	174048	6229023	6230823	.	-	.	probe	174048_22C
chrX	probe	174048	6230891	6231012	.	-	.	probe	174048_23C
chrX	probe	174048	6231116	6232366	.	-	.	probe	174048_24C
chrX	probe	174048	6232463	6232620	.	-	.	probe	174048_25C
chrX	probe	174048	6232716	6233553	.	-	.	probe	174048_26C
chrX	probe	174048	6233593	6233693	.	-	.	probe	174048_27C
chrX	probe	174048	6233777	6235642	.	-	.	probe	174048_28C
chrX	probe	174048	6235730	6235882	.	-	.	probe	174048_29C
chrX	probe	174048	6236010	6236104	.	-	.	probe	174048_30C
chrX	probe	174048	6236223	6236554	.	-	.	probe	174048_31A
chrX	probe	174048	6236223	6236629	.	-	.	probe	174048_32A
chr1	probe	71937	59989675	60023539	.	-	.	probe	71937_01C
chr1	probe	71937	60023741	60059392	.	-	.	probe	71937_02A
chr1	probe	71937	60044202	60046352	.	-	.	probe	71937_03A
chr1	probe	71937	60046423	60048451	.	-	.	probe	71937_04A
chr1	probe	71937	60048528	60059392	.	-	.	probe	71937_05A
chr1	probe	71937	60059466	60074498	.	-	.	probe	71937_06C
chr9	probe	134148	20834712	20835022	.	-	.	probe	134148_01C
chr9	probe	134148	20835112	20835659	.	-	.	probe	134148_02C
chr9	probe	134148	20835939	20836277	.	-	.	probe	134148_03C
chr9	probe	134148	20836472	20836880	.	-	.	probe	134148_04C
chr9	probe	134148	20837057	20837327	.	-	.	probe	134148_05C
chr9	probe	134148	20837493	20838604	.	-	.	probe	134148_06C
chr9	probe	134148	20838745	20838920	.	-	.	probe	134148_07C
chr9	probe	134148	20839202	20839367	.	-	.	probe	134148_08C
chr9	probe	134148	20839495	20839759	.	-	.	probe	134148_09C
chr9	probe	134148	20839843	20839844	.	-	.	probe	134148_10S
chr9	probe	134148	20839843	20841084	.	-	.	probe	134148_11A
chr9	probe	134148	20841276	20842909	.	-	.	probe	134148_12C
chr9	probe	134148	20843127	20844484	.	-	.	probe	134148_13C
chr9	probe	134148	20844657	20845093	.	-	.	probe	134148_14C
chr9	probe	134148	20845229	20845303	.	-	.	probe	134148_15C
chr9	probe	134148	20845507	20845622	.	-	.	probe	134148_16C
chr9	probe	134148	20845737	20847027	.	-	.	probe	134148_17C
chr9	probe	134148	20847174	20847296	.	-	.	probe	134148_18C
chr9	probe	134148	20847393	20849210	.	-	.	probe	134148_19C
chr9	probe	134148	20849387	20849481	.	-	.	probe	134148_20C
chr9	probe	134148	20849668	20849953	.	-	.	probe	134148_21C
chr9	probe	134148	20850104	20850889	.	-	.	probe	134148_22C
chr9	probe	134148	20850981	20851210	.	-	.	probe	134148_23C
chr9	probe	134148	20851328	20853632	.	-	.	probe	134148_24C
chr9	probe	134148	20853741	20853818	.	-	.	probe	134148_25C
chr9	probe	134148	20853898	20853993	.	-	.	probe	134148_26C
chr9	probe	134148	20854035	20854294	.	-	.	probe	134148_27C
chr9	probe	134148	20854358	20856235	.	-	.	probe	134148_28C
chr9	probe	134148	20856316	20857312	.	-	.	probe	134148_29C
chr9	probe	134148	20857352	20859302	.	-	.	probe	134148_30C
chr9	probe	134148	20859384	20861704	.	-	.	probe	134148_31A
chr9	probe	134148	20859386	20861706	.	-	.	probe	134148_32A
chr9	probe	134148	20861746	20863730	.	-	.	probe	134148_33C
chr9	probe	134148	20863808	20864349	.	-	.	probe	134148_34C
chr9	probe	134148	20864380	20865258	.	-	.	probe	134148_35C
chr9	probe	134148	20865333	20867663	.	-	.	probe	134148_36C
chr9	probe	134148	20867738	20868560	.	-	.	probe	134148_37A
chr9	probe	134148	20867741	20868539	.	-	.	probe	134148_38A
chr9	probe	134148	20867741	20868560	.	-	.	probe	134148_39A
chr9	probe	134148	20868770	20868886	.	-	.	probe	134148_40C
chr9	probe	134148	20868993	20869770	.	-	.	probe	134148_41C
chr9	probe	134148	20869806	20879035	.	-	.	probe	134148_42A
chr9	probe	134148	20869806	20879897	.	-	.	probe	134148_43A
chr9	probe	134148	20869807	20874244	.	-	.	probe	134148_44AOL
chr9	probe	134148	20874255	20886459	.	-	.	probe	134148_45AOL
chr2	probe	168238	71283470	71284069	.	+	.	probe	168238_01C
chr2	probe	168238	71284164	71303154	.	+	.	probe	168238_02C
chr2	probe	168238	71303229	71304309	.	+	.	probe	168238_03C
chr2	probe	168238	71304429	71314341	.	+	.	probe	168238_04C
chr2	probe	168238	71314520	71314756	.	+	.	probe	168238_05C
chr2	probe	168238	71314877	71315377	.	+	.	probe	168238_06C
chr2	probe	168238	71315481	71315799	.	+	.	probe	168238_07C
chr2	probe	168238	71315905	71315906	.	+	.	probe	168238_08E
chr2	probe	168238	71315905	71328221	.	+	.	probe	168238_09A
chr2	probe	168238	71328372	71332862	.	+	.	probe	168238_10C
chr2	probe	168238	71332978	71335334	.	+	.	probe	168238_11C
chr9	probe	227196	57280825	57285290	.	+	.	probe	227196_01A
chr9	probe	227196	57280825	57290776	.	+	.	probe	227196_02A
chr9	probe	227196	57285397	57290776	.	+	.	probe	227196_03A
chr9	probe	227196	57290996	57293573	.	+	.	probe	227196_04C
chr9	probe	227196	57293749	57298632	.	+	.	probe	227196_05C
chr9	probe	227196	57298738	57299494	.	+	.	probe	227196_06C
chr9	probe	227196	57299776	57300917	.	+	.	probe	227196_07C
chr9	probe	227196	57301168	57302021	.	+	.	probe	227196_08C
chr9	probe	227196	57302173	57302301	.	+	.	probe	227196_09C
chr9	probe	227196	57302459	57305313	.	+	.	probe	227196_10C
chr9	probe	227196	57305402	57308066	.	+	.	probe	227196_11C
chr9	probe	227196	57308184	57308790	.	+	.	probe	227196_12C
chr9	probe	227196	57309000	57309774	.	+	.	probe	227196_13C
chr9	probe	227196	57309890	57311549	.	+	.	probe	227196_14C
chr9	probe	227196	57311787	57312903	.	+	.	probe	227196_15C
chr9	probe	227196	57313086	57314774	.	+	.	probe	227196_16C
chr9	probe	227196	57315347	57317741	.	+	.	probe	227196_17C
chr9	probe	227196	57317910	57321577	.	+	.	probe	227196_18C
chr9	probe	227196	57321750	57322265	.	+	.	probe	227196_19C
chr9	probe	227196	57322357	57323288	.	+	.	probe	227196_20A
chr9	probe	227196	57322366	57323288	.	+	.	probe	227196_21A
chr9	probe	227196	57323382	57329364	.	+	.	probe	227196_22C
chr9	probe	227196	57329460	57331472	.	+	.	probe	227196_23A
chr9	probe	227196	57329571	57331343	.	+	.	probe	227196_24A
chr10	probe	83253	36840828	36851152	.	+	.	probe	83253_01C
chr10	probe	83253	36851264	36852332	.	+	.	probe	83253_02C
chr10	probe	83253	36852449	36854105	.	+	.	probe	83253_03C
chr10	probe	83253	36854179	36855175	.	+	.	probe	83253_04C
chr10	probe	83253	36855313	36857782	.	+	.	probe	83253_05C
chr10	probe	83253	36859667	36859668	.	+	.	probe	83253_06E
chr10	probe	83253	36859667	36862773	.	+	.	probe	83253_07A
chr10	probe	83253	36862913	36863178	.	+	.	probe	83253_08C
chr10	probe	83253	36863286	36863751	.	+	.	probe	83253_09C
chr10	probe	83253	36863881	36864198	.	+	.	probe	83253_10C
chr10	probe	83253	36864353	36866154	.	+	.	probe	83253_11C
chr10	probe	83253	36866211	36867314	.	+	.	probe	83253_12C
chr8	probe	106356	21614306	21616191	.	+	.	probe	106356_01A
chr8	probe	106356	21614306	21616562	.	+	.	probe	106356_02A
chr8	probe	106356	21616276	21616562	.	+	.	probe	106356_03A
chr8	probe	106356	21617475	21657782	.	+	.	probe	106356_04C
chr8	probe	106356	21657890	21662320	.	+	.	probe	106356_05C
chr8	probe	106356	21662435	21662917	.	+	.	probe	106356_06C
chr8	probe	106356	21662998	21664806	.	+	.	probe	106356_07C
chr8	probe	106356	21664941	21666334	.	+	.	probe	106356_08C
chr8	probe	106356	21666650	21668943	.	+	.	probe	106356_09C
chr8	probe	106356	21669061	21673999	.	+	.	probe	106356_10C
chr8	probe	106356	21674114	21678189	.	+	.	probe	106356_11C
chr8	probe	106356	21678330	21679955	.	+	.	probe	106356_12C
chr8	probe	106356	21680116	21681051	.	+	.	probe	106356_13C
chr8	probe	106356	21681144	21683890	.	+	.	probe	106356_14C
chr8	probe	106356	21684121	21684839	.	+	.	probe	106356_15C
chr8	probe	106356	21685052	21686789	.	+	.	probe	106356_16C
chr8	probe	106356	21687388	21690154	.	+	.	probe	106356_17C
chr8	probe	106356	21690472	21692663	.	+	.	probe	106356_18C
chr9	probe	83814	112480000	112480076	.	-	.	probe	83814_01C
chr11	probe	131489	115194898	115201475	.	-	.	probe	131489_01C
chr11	probe	131489	115201546	115205681	.	-	.	probe	131489_02C
chr11	probe	131489	115205812	115207227	.	-	.	probe	131489_03C
chr7	probe	101855	115383902	115386388	.	+	.	probe	101855_01C
chr7	probe	101855	115386462	115386539	.	+	.	probe	101855_02C
chr7	probe	101855	115386714	115386715	.	+	.	probe	101855_03E
chr7	probe	101855	115386714	115391396	.	+	.	probe	101855_04A
chr7	probe	101855	115391449	115391582	.	+	.	probe	101855_05C
chr7	probe	101855	115391746	115393319	.	+	.	probe	101855_06C
chr7	probe	101855	115393408	115395538	.	+	.	probe	101855_07C
chr7	probe	101855	115395678	115395764	.	+	.	probe	101855_08C
chr7	probe	101855	115395857	115395956	.	+	.	probe	101855_09C
chr7	probe	101855	115396106	115396269	.	+	.	probe	101855_10C
chr7	probe	101855	115396423	115396747	.	+	.	probe	101855_11C
