# Supplementary material for: Alternate transcription of the Toll-like receptor signaling cascade
Source: Genome Biol. 2006 Feb 17;7(2):R10. doi: 10.1186/gb-2006-7-2-r10 (PMC1431733; doi:10.1186/gb-2006-7-2-r10)
Supplement: Additional File 3 — A text file showing all of the raw data from the four replica splicing array experiments. [file gb-2006-7-2-r10-S3.txt]

all genomic elements
reverse dye LPS chip: Raw values = BMM + LPS (7hr); control values resting BMM, lowess normalised
File Name ()*	replica1.txt					replica1 dyeswap.txt					Replica2.txt					Replica2 dyeswap.txt
Systematic	Normalized	StdErr Norm	Raw	StdErr Raw	Control	Normalized	StdErr Norm	Raw	StdErr Raw	Control	Normalized	StdErr Norm	Raw	StdErr Raw	Control	Normalized	StdErr Norm	Raw	StdErr Raw	Control	Common	Framework	probe type
100600_01A	1.6184087	0.46531004	720.6449	207.1932	445.27994	1.4182888	0.33853677	565.72656	135.03543	398.87967	0.71544653	0.30363315	458.3623	194.52745	640.6661	0.5931327	0.3810608	273.4275	175.66475	460.98874	Stat1	100600	junction
100600_02A	1.4781865	0.49802575	189.65625	63.89836	128.30333	1.4714441	0.33079824	880.03253	197.84183	598.07404	1.1893	0.30852643	679.75	176.33974	571.55475	1.4155265	0.43098482	496.16406	151.0669	350.51556	Stat1	100600	junction
100600_03A	1.0269251	0.7458044	41.734375	30.309593	40.640137	1.7971452	0.6080461	134.64493	45.555763	74.92156	0.926689	0.34359136	331.15448	122.78319	357.35233	1.7273738	0.82556254	243.9658	116.598404	141.23509	Stat1	100600	junction
100600_04E	1.178024	0.46364346	775.5469	305.2376	658.3455	1.0105215	0.32667068	1027.3551	332.11246	1016.6583	1.6853406	0.2907194	1843.959	318.08087	1094.1165	1.7729206	0.31330785	2087.8374	368.95947	1177.626	Stat1	100600	junction
100600_05A	1.5324894	0.46296576	1400.5	423.09174	913.87256	1.1619328	0.3253038	1917.6	536.86633	1650.3536	1.3189173	0.28821588	1806.5078	394.76642	1369.6901	0.82023907	0.30282962	1964.7787	725.38995	2395.3733	Stat1	100600	junction
100600_06E	1.171801	0.5021094	142.13768	60.905113	121.298485	0.4302518	0.4689083	48.96748	53.367023	113.81121	0.58001804	0.41875333	130.40625	94.14889	224.83138	1.2748829	0.50022846	345.69467	135.64095	271.158	Stat1	100600	junction
100600_07A	1.1205153	0.46542138	490.12213	203.57892	437.40778	1.0279895	0.33399776	499.9058	162.42131	486.29465	0.4481914	0.28668842	757.7252	484.6837	1690.6287	2.6812646	0.51525784	694.7786	133.5154	259.12347	Stat1	100600	junction
100600_08C	1.5009674	0.46240225	2858.9062	880.74176	1904.7091	1.4707394	0.32518527	2619.6638	579.2162	1781.1884	1.7830825	0.2868929	2914.3767	468.91486	1634.4598	1.6754549	0.30556175	2984.9236	544.37665	1781.5602	Stat1	100600	junction
100600_09C	3.0620704	0.5257198	290.82608	49.931263	94.976944	1.9381531	0.32958373	1290.5547	219.45937	665.8683	1.2439057	0.30777645	722.42755	178.74843	580.77356	1.2657956	0.5716118	282.471	127.55911	223.15689	Stat1	100600	junction
100600_10C	1.1360122	0.462473	1815.8623	739.2415	1598.4532	1.1196148	0.32508618	2147.6016	623.5676	1918.161	1.5316845	0.2861306	2878.1282	537.65674	1879.0607	0.69003373	0.30152565	2104.211	919.48193	3049.432	Stat1	100600	junction
100600_11A	1.4370729	0.46288124	1396.4609	449.8001	971.7398	1.2880919	0.32547736	1934.7723	488.8817	1502.0453	1.6014562	0.2854285	3585.3406	639.0174	2238.8003	2.1283681	0.31235972	2598.587	381.3691	1220.9292	Stat1	100600	junction
100600_12A	1.037068	0.46233734	2518.2656	1122.6731	2428.2551	1.0825754	0.3247955	2847.6172	854.3453	2630.41	0.858025	0.28432393	3284.5771	1088.4109	3828.067	0.7691303	0.2999576	4624.992	1803.7275	6013.2754	Stat1	100600	junction
100600_13A	0.9060405	0.46229064	2965.504	1513.0945	3273.0369	1.0792826	0.32457677	4883.914	1468.758	4525.1484	1.2463295	0.28388667	9727.289	2215.6638	7804.7485	1.2355386	0.29966855	10846.036	2630.6067	8778.387	Stat1	100600	junction
100600_14C	0.0457809	1.1829988	1	25.840446	21.843172	0.43679306	0.65189725	29.76336	44.4207	68.14064	1.6015868	0.37347466	456.65625	106.48786	285.12738	2.6688223	1.579467	186.99275	110.666374	70.06564	Stat1	100600	junction
100600_15E	2.2495484	0.4977162	289.92755	64.146935	128.88255	1.7274997	0.36008197	426.24637	88.847275	246.74179	0.64991903	0.29750586	503.21875	230.35258	774.2791	1.0950465	0.36183476	585.6667	193.52107	534.8327	Stat1	100600	junction
100600_16A	2.1057143	0.47354767	486.77536	109.46942	231.16875	1.7286919	0.34590912	555.49274	111.1534	321.33704	0.72864234	0.29768357	560.4783	228.9809	769.20905	0.8894235	0.3735867	432.55798	181.6884	486.33524	Stat1	100600	junction
100600_17C	1.5004048	0.5423621	125.789856	45.470158	83.83728	1.1889112	0.32739004	1049.0244	288.86948	882.3404	1.4604774	0.30742013	854.8244	179.93448	585.3048	1.5036244	0.37184572	740.96094	183.23933	492.78326	Stat1	100600	junction
100600_18C	1.6678505	0.47089022	441.4058	124.62369	264.6555	1.3304793	0.3271097	1234.8625	303.6015	928.13367	2.1002893	0.30876842	1194.3665	175.5866	568.6676	2.2437623	0.4138002	853.5854	157.42033	380.42596	Stat1	100600	junction
100600_19C	0.45352632	0.47578526	95.68116	100.37716	210.97157	0.7850976	0.33111	458.28986	193.28087	583.73615	1.0002468	0.29189548	1011.28906	295.11786	1011.03955	1.1605035	0.34359625	748.12976	221.50262	644.6596	Stat1	100600	junction
100600_20C						0.34949398	2.633308	5.152672	38.823483	14.743235	2.2694259	0.5154094	365.1985	82.94025	160.9211	1.8876139	1.1348822	187.36885	112.651	99.262276	Stat1	100600	junction
100600_21C	0.92249763	0.46271113	1044.0363	523.6731	1131.7495	1.0834336	0.3252482	1850.5145	555.5269	1708.0092	1.2101727	0.2848852	3295.1233	775.7007	2722.8538	1.3625226	0.301452	4229.5327	935.76514	3104.1926	Stat1	100600	junction
100600_22C	0.97133917	0.46570578	407.03622	195.15236	419.04645	1.4079187	0.32638416	1534.8438	355.80795	1090.1509	1.7825084	0.3023552	1181.8438	200.4684	663.0228	2.560595	0.40087262	1043.8188	163.4145	407.64697	Stat1	100600	junction
100600_23A	1.3320096	0.47174245	336.2029	119.0691	252.40279	0.9146938	0.34527004	298.547	112.69273	326.3901	0.757896	0.42609507	165.08594	92.81262	217.82137	0.8560796	0.45450804	272.03253	144.42696	317.76547	Stat1	100600	junction
100600_24A	0.6974178	0.4635761	470.53436	312.76587	674.6807	0.8486832	0.32650852	896.5078	344.90778	1056.3516	1.387722	0.28772256	2016.1232	418.01175	1452.8292	1.2776309	0.30565152	2259.5725	540.56433	1768.5643	Stat1	100600	junction
100600_25C	0.9756822	0.46418563	545.73914	259.63806	559.34106	0.9485768	0.32922393	655.25	227.41858	690.77167	2.8400483	0.35747308	904.4203	113.83816	318.45242	1.656162	0.32571983	1403.2977	275.98862	847.3191	Stat1	100600	junction
100600_26A	0.69346476	0.47738862	138.22765	95.1574	199.32901	1.139358	0.33671603	487.73914	144.14221	428.08243	1.1018827	0.29061434	1214.8889	320.41898	1102.5574	1.2125511	0.33376482	893.3672	245.90677	736.7666	Stat1	100600	junction
100600_27A	0.6080099	0.46453866	312.90076	239.06601	514.63104	1.0026095	0.33430046	479.8913	160.01035	478.6423	0.61615515	0.28584498	1234.4344	572.6754	2003.4475	0.92125154	0.3089068	1317.2136	441.6777	1429.8088	Stat1	100600	junction
100600_28C	0.83524966	1.4598151	14.347826	25.076546	17.177889	1.0990793	1.5252881	28.412214	39.430107	25.850924	0.012645157	0.40073854	3.094017	98.05268	244.68005	0.025945466	1.0017002	2.9492753	113.86536	113.67208	Stat1	100600	junction
100600_29C	0.466872	0.5760449	32.305344	39.859592	69.19529	0.8592642	0.36083996	209.67969	88.053024	244.02237	1.7757665	0.2935689	1632.8984	269.95004	919.5457	3.1715965	0.54692715	752.96375	129.84512	237.40842	Stat1	100600	junction
100600_30C	1.375	0.4624713	2205.7405	741.88495	1604.1749	1.4559405	0.32551622	2146	479.79834	1473.9613	1.4017762	0.28906408	1758.8695	362.70123	1254.7434	0.529603	0.29994136	3233.2463	1831.1533	6105.038	Stat1	100600	junction
100600_31C	1.0969316	0.46226195	5090.5435	2145.2246	4640.712	1.1413021	0.32451314	7873.623	2238.7537	6898.807	1.223226	0.2838078	14537.756	3372.99	11884.768	1.333494	0.2995236	17788.547	3995.5857	13339.804	Stat1	100600	junction
100600_32E	0.6980803	0.46299252	626.626	415.60135	897.64166	0.7249926	0.32605317	869.03906	390.83563	1198.6869	0.84561175	0.28553614	1835.1222	619.66223	2170.1711	1.1522738	0.30212894	3097.5386	812.182	2688.1968	Stat1	100600	junction
100600_33A	2.3307252	0.77604747	88.934784	29.612076	38.15756	1.5822217	0.3392857	614.61597	131.79594	388.45123	1.1284918	0.40332538	272.60156	97.42838	241.56274	0.64978445	0.52794594	162.37404	131.92792	249.88908	Stat1	100600	junction
100600_34C	0.06227875	0.92558575	1.8473282	27.454962	29.662256	0.37981266	0.42804858	52.413044	59.06946	137.9971	2.5677612	0.3635392	782.3203	110.75956	304.6702	4.473193	1.2461449	401.81885	111.938934	89.82819	Stat1	100600	junction
100817_01C	1.2039063	2.423123	12.0390625	24.231226	10	1.1118572	0.34660107	351.471	109.56463	316.11166	1.3438759	0.68720996	148.66667	76.02281	110.6253	0.6785987	0.85507315	92.0625	116.00402	135.6656	Serpinb3b	100817	junction
100817_02C	1.1188039	1.0047096	29.832062	26.789825	26.664246	0.67841196	0.34305793	234.61719	118.640724	345.83292	1.3105913	0.41606548	298.21094	94.67121	227.53922	0.6400789	0.36025944	347.15216	195.38974	542.3584	Serpinb3b	100817	junction
100817_03C	1.2083969	2.4231226	12.083969	24.231226	10	1.0521576	0.34179628	377.23914	122.54716	358.5386	3.0191472	1.4673725	145.2029	70.57183	48.09401	1.1757808	1.106033	119.99236	112.87436	102.053345	Serpinb3b	100817	junction
100817_04C	0.9154134	0.4623798	1872.5529	945.8357	2045.5817	0.8584942	0.32498148	1806.1375	683.71014	2103.8435	0.82025504	0.28462693	2541.0488	881.7391	3097.8765	0.839321	0.30109084	2873.038	1030.649	3423.0503	Serpinb3b	100817	junction
100817_05C	0.8287968	0.4782916	160.41406	92.5736	193.55054	1.1465322	0.3680075	254.39062	81.652885	221.87831	1.2789577	0.6096935	164.09924	78.22796	128.307	1.0970706	0.43820113	372.57376	148.81654	339.60782	Serpinb3b	100817	junction
100817_06C	0.8059231	0.46297216	733.3116	421.2596	909.90265	0.730027	0.32755476	626.64844	281.16998	858.39075	0.788573	0.29335332	733.35876	272.81332	929.98206	1.2939197	0.33119386	993.1449	254.20705	767.54755	Serpinb3b	100817	junction
100817_07C	1.201805	0.47667447	245.5	97.37319	204.27608	0.48295522	0.3867142	88.434784	70.81192	183.11177	2.256501	0.92744875	176.94656	72.72715	78.41635	0.467552	0.36216524	249.34058	193.13892	533.2895	Serpinb3b	100817	junction
100817_08C	0.04412435	0.61134654	2.6231885	36.344498	59.449905	0.66577995	0.34377164	225.83206	116.60708	339.19925	1.1967659	0.34613222	418.02173	120.9015	349.29282	2.7231357	0.63154227	532.1328	123.4108	195.41179	Serpinb3b	100817	junction
100817_09C	2.249195	0.88172853	71.25191	27.932142	31.678846	3.0056236	0.43666145	396.26813	57.570423	131.84222	0.5362403	0.2913613	561.1172	304.87796	1046.3914	0.73050874	0.35610938	411.73914	200.71515	563.6334	Serpinb3b	100817	junction
100817_10C	0.22159788	0.69395894	10.183333	31.890265	45.95411	0.80851007	0.38761652	146.89313	70.42361	181.68373	0.85812885	0.3045117	537.61536	190.77574	626.49725	1.5198374	0.42212772	554.9922	154.14648	365.1655	Serpinb3b	100817	junction
100817_11C	1.9441051	0.49688148	253.67175	64.83435	130.48253	1.6487224	0.41810986	240.88406	61.0873	146.10347	0.8009717	0.3037289	511.8828	194.10623	639.0773	1.4094356	0.45824003	441.4855	143.53712	313.23566	Serpinb3b	100817	junction
100817_12A	0.8707223	0.535978	76.33607	46.9891	87.66982	0.42103884	0.3376683	173.49275	139.13919	412.05878	0.8771329	0.29277685	841.7754	280.97495	959.6897	1.171735	0.3250134	1007.0076	279.32162	859.4158	Serpinb3b	100817	junction
100817_13A	3.146131	1.908244	40.420288	24.51639	12.847617	1.5046642	0.34265837	526.2029	119.832596	349.7145	0.5661662	0.3357049	218.51144	129.56506	385.94928	0.3028017	0.35664165	169.80469	199.99698	560.7785	Serpinb3b	100817	junction
100817_14C	0.9429086	0.4623833	1906.3594	934.84	2021.786	0.96490943	0.32504132	1921.5529	647.29816	1991.4333	0.8987516	0.2858091	1816.2754	577.5878	2020.887	0.7246625	0.30140352	2276.836	946.9875	3141.926	Serpinb3b	100817	junction
100817_15C	0.4319086	0.4630045	384.67392	412.36905	890.6373	0.8354028	0.32530442	1378.2246	536.6783	1649.7726	1.1313578	0.28708118	1795.8672	455.69992	1587.3556	1.0300633	0.31062672	1353.2391	408.08398	1313.7438	Serpinb3b	100817	junction
100817_16C	0.31565776	0.6269716	17.725191	35.20646	56.153194	0.7346613	0.33138147	420.26016	189.56549	572.04614	1.316049	0.35645825	422.34784	114.39496	320.92105	1.9241403	0.598251	403.67392	125.50971	209.79443	Serpinb3b	100817	junction
100817_17C	0.5799315	0.48155218	102.159424	84.82914	176.15775	0.48188132	0.33400878	234.19847	162.33115	486.0086	1.1129513	0.30513373	686.6829	188.2653	616.9928	1.0237199	0.33629432	726.46875	238.64664	709.6362	Serpinb3b	100817	junction
100817_18C	1.1986784	0.46696985	429.78906	167.43318	358.55246	1.0317117	0.33223268	556.5496	179.2206	539.443	0.93129396	0.32983997	383.43512	135.80269	411.72296	0.6882249	0.35095415	408.45312	208.287	593.48785	Serpinb3b	100817	junction
100817_19C	0.7208976	0.66677505	35.682926	33.00397	49.49791	2.1303666	0.52026814	201.81679	49.286747	94.73336	0.62372947	0.30914056	351.97562	174.45053	564.30817	1.009944	0.4711398	301.67938	140.73372	298.70905	Serpinb3b	100817	junction
100817_20C	0.5174104	1.5036277	8.6015625	24.996693	16.624256	1.2677433	2.6867979	18.312977	38.81169	14.445334	1.3130312	4.7090316	19.341463	69.36587	14.730391	0.9356409	0.64362186	178.44444	122.75088	190.71895	Serpinb3b	100817	junction
100817_21C	0.09088139	2.210596	1	24.32396	11.003352	5.5045805	3.866403	55.045803	38.66403	10						1.2146055	1.0900593	125.91803	113.00634	103.66991	Serpinb3b	100817	junction
100817_22C						1.0578508	3.041227	13.478261	38.748806	12.741174	1.2053003	0.4816627	214.41985	85.68656	177.89745	4.383654	3.8036952	125.61719	108.997986	28.655815	Serpinb3b	100817	junction
100817_23C	0.75015646	0.47693777	151.83969	96.53729	202.41069	0.91741276	0.38935935	164.22464	69.698616	179.00845	1.1124407	0.53667325	169.09016	81.57393	151.99925	2.1764228	0.85396564	295.7023	116.02506	135.8662	Serpinb3b	100817	junction
100817_24A	0.60602117	0.5775433	41.630436	39.674156	68.69469	1.3880341	3.866403	13.880342	38.66403	10	0.8193165	2.5062904	22.78125	69.68788	27.80519	1.0092342	0.7002382	173.24428	120.2023	171.65915	Serpinb3b	100817	junction
100817_25A	0.7635242	0.46636444	293.23438	179.10905	384.05383	0.8785387	0.32883915	633.1875	237.00359	720.728	0.49874222	0.29468822	434.10144	256.4944	870.3924	0.41228074	0.3077713	628.8374	469.43274	1525.265	Serpinb3b	100817	junction
101855_01C	1.2669393	0.49031234	184.26811	71.31275	145.44353	1.0130936	0.3338386	496.88617	163.7359	490.4642	1.4149574	0.33329046	560.34375	131.98788	396.0146	0.8865035	0.33539778	637.3333	241.12727	718.92926	Myst1	101855	junction
101855_02C	0.55387944	0.463121	459.74796	384.41385	830.0506	0.68772477	0.32743928	601.7405	286.5005	874.97284	0.85137177	0.29072917	930.8397	317.86615	1093.3411	1.085167	0.30802992	1629.7891	462.62357	1501.8785	Myst1	101855	junction
101855_03E	2.1549487	0.51725596	220.7971	52.998306	102.460495	1.2587749	0.3281655	986.875	257.28055	783.9964	0.7520418	0.30173656	507.39062	203.57683	674.6841	0.8658589	0.38884082	379.23187	170.30586	437.98346	Myst1	101855	junction
101855_04A	1.0122174	0.46256223	1380.9637	631.07166	1364.2955	0.8241726	0.32506815	1604.4275	632.8143	1946.7129	0.9934494	0.28515247	2433.4856	698.4899	2449.5315	1.1028169	0.30129775	3561.1604	972.93536	3229.1492	Myst1	101855	junction
101855_05C	0.47335443	0.46945968	137.22223	136.09315	289.8932	0.49486622	0.334065	239.7939	161.87558	484.56308	0.9815498	0.2967517	782.229	236.49109	796.93256	1.2017671	0.34772608	738.5115	213.68507	614.5213	Myst1	101855	junction
101855_06C	1.4750842	0.46535626	651.92755	205.66866	441.95956	1.4085636	0.3327991	733.24786	173.24333	520.5643	0.48981357	0.30646136	292.91602	183.26859	598.0153	1.0063853	0.37200898	495.31158	183.09128	492.16895	Myst1	101855	junction
101855_07C	0.5545786	0.97610503	15.34375	27.006292	27.667404	0.9716499	0.33243746	517.2951	176.98582	532.38837	1.77722	0.4432662	361.34375	90.12474	203.31966	0.9116348	0.40972856	354.16406	159.17682	388.49335	Myst1	101855	junction
101855_08C	0.47935724	0.6045281	29.265625	36.907528	61.051804	0.97109187	0.33645064	420.36887	145.64365	432.8827	1.2571989	0.3955994	315.78632	99.36763	251.18246	0.5195123	0.43337107	180.17392	150.29897	346.81357	Myst1	101855	junction
101855_09C	3.1827412	0.52189845	312.42188	51.23021	98.161255	1.4151793	0.3994902	233.95082	66.041855	165.31532	0.6296916	0.3048909	390.8203	189.23161	620.6535	0.91240466	0.43049756	320.51282	151.22676	351.28363	Myst1	101855	junction
101855_10C	0.5710506	0.47609845	119.08696	99.28563	208.54013	1.0151863	0.33328268	513.58594	168.60875	505.9031	0.7772438	0.2921863	771.96875	290.20328	993.21313	0.8707613	0.33084857	672.1957	255.4029	771.9632	Myst1	101855	junction
101855_11C	1.1217681	0.4687875	341.58536	142.7487	304.50623	1.2097296	0.3273397	1076.7405	291.3543	890.06714	1.1513456	0.30916947	649.32825	174.36334	563.9733	1.0483208	0.33175704	797.24426	252.30006	760.49646	Myst1	101855	junction
102412_01C	1.0139489	0.4677627	336.33588	155.16106	331.7089	1.3106234	0.32627317	1472.0938	366.4704	1123.2012	1.2425832	0.29045123	1386.7826	324.15756	1116.0481	1.5954949	0.32956266	1258.939	260.04425	789.0586	Rac2	102412	junction
102412_02C	1.0755832	0.48586252	170.9313	77.213104	158.91965	0.94549114	0.3473439	293.82608	107.94252	310.76556	1.3962243	0.3063145	837.7805	183.79877	600.0329	1.6063738	0.3968218	670.2519	165.57204	417.2453	Rac2	102412	junction
102412_03C	1.3470846	0.46264958	1633.5289	561.0274	1212.6401	1.1674956	0.32537156	1853.2969	516.49884	1587.4124	1.7591038	0.3002452	1240.9058	211.79875	705.4193	1.8444884	0.33534154	1327.1527	241.28613	719.5235	Rac2	102412	junction
102412_04C	1.1617259	1.3257366	22.23913	25.378819	19.143183	0.703153	0.36696085	158.04347	82.47958	224.76399	1.7228426	0.4196041	385.90076	93.98743	223.99072	1.9044377	0.69108063	332.23914	120.562645	174.45525	Rac2	102412	junction
102412_05C	0.17382379	0.4799269	32.023438	88.4166	184.22931	1.228	0.36986628	266.4733	80.26017	216.99779	1.773115	0.3685757	521.90625	108.488144	294.34427	4.064854	1.2763084	356	111.77911	87.58002	Rac2	102412	junction
102412_06C	0.81455606	0.46225998	3919.42	2224.268	4811.725	0.99741006	0.3245544	5046.6523	1642.1664	5059.757	0.8631741	0.2839096	6240.8516	2052.7	7230.119	0.9758071	0.29963148	9264.106	2844.6382	9493.789	Rac2	102412	junction
103415_01C	1.0704426	0.46881703	325.21875	142.43463	303.8171	0.7542341	0.33807245	306.0458	137.17975	405.77032	0.9211391	0.38999996	238.37682	100.92607	258.78482	1.0091999	0.46273273	310.81885	142.51495	307.98544	Cxcl11	103415	junction
103415_02C	1.9281794	0.4669281	694.4375	168.16504	360.15192	1.521496	0.3400361	576.28455	128.79268	378.76178	0.954187	0.33601496	367.08197	129.26715	384.70654	1.0792863	0.49346265	298.9829	136.69856	277.01907	Cxcl11	103415	junction
103415_03C	0.849334	0.5824161	57.016262	39.097916	67.130554	2.1076338	0.44974065	260.73914	55.638218	123.71178	2.5200624	1.146	157.15218	71.46506	62.36043	0.5087943	0.31364343	591.90076	364.87396	1163.34	Cxcl11	103415	junction
104041_01C	1.8	2.4231226	18	24.231226	10	1.1936823	0.34905416	357.36752	104.50068	299.38245	1.6809354	0.56750476	236.8125	79.95086	140.88138	2.4217203	1.7310128	154.3435	110.32265	63.733006	Ly96	104041	junction
104041_02C	1.0752372	0.51834047	109.03906	52.564552	101.40932	0.7976613	1.3624496	23.224638	39.66897	29.115913	1.0455819	4.3319387	16.74809	69.38884	16.017962	0.4175754	1.8990589	24.195312	110.03601	57.942383	Ly96	104041	junction
104041_03C	1.1639796	0.4802003	212.771	87.77875	182.79614	0.6684543	0.33612597	293.43478	147.55093	438.9751	1.5552114	0.4203924	347.15216	93.83942	223.21863	0.74463093	0.4010484	303.2459	163.32423	407.24323	Ly96	104041	junction
104041_04C						3.8858075	2.5526114	59.129772	38.842716	15.216856	1.9519526	0.5798944	267.2422	79.393456	136.91019	1.8190176	1.1374314	180.125	112.63214	99.02323	Ly96	104041	junction
104301_01A	4.3888245	0.46278888	4606.13	485.70312	1049.5134	0.54104036	0.32880363	391.54688	237.95274	723.69257	2.326241	0.3854408	617.4351	102.30439	265.4218	1.4796512	0.33915666	1009.22766	231.32903	682.07135	Fadd	104301	junction
104301_02A	1.0561831	0.523414	102.30534	50.69959	96.863266	1.1851463	0.3384993	473.375	135.20448	399.42325	1.2774342	0.392949	325.375	100.08795	254.7098	1.1419606	0.47501376	336.4855	139.96564	294.65598	Fadd	104301	junction
104301_03I	1.0825372	1.7184652	15.557377	24.696436	14.371217	0.9830055	0.3364923	424.77536	145.40471	432.119	2.1711056	0.9704829	161.9771	72.40366	74.60581	2.3635135	3.8222866	67.39695	108.99469	28.515575	Fadd	104301	junction
104301_04I	1.3011385	0.46603763	520.8203	186.54576	400.28046	1.2062416	0.33889285	475.0435	133.46317	393.82117	0.6923873	0.3288733	288.33606	136.9552	416.43756	1.246094	0.55413777	290.38168	129.13269	233.03352	Fadd	104301	junction
104301_05C	1.0602556	0.46279165	1109.9688	484.49094	1046.8878	1.1937293	0.3250133	2437.3032	663.59766	2041.7554	0.84665406	0.28531727	1961.7109	661.0846	2317.0159	0.93787444	0.3025706	2337.382	754.0701	2492.2122	Fadd	104301	junction
104448_01C	1.759544	1.3681904	168.81967	131.2712	95.94512	1.2800229	0.519515	461.12347	187.15334	360.24628	0.64678043	0.3535869	176.79126	96.6496	273.34045	0.65000427	0.49451217	163.35281	124.276054	251.3104	Tlr4	104448	junction
104448_02A	1.4266436	1.4449568	120.39149	121.9369	84.38792	1.178264	1.058335	110.177864	98.963455	93.50864	0.31861916	0.44078985	43.48398	60.157394	136.47636	0.69093424	0.6540831	109.64147	103.79371	158.68582	Tlr4	104448	junction
104448_03A	0.855926	0.79636896	91.933685	85.53676	107.408455	0.7010306	0.23370872	430.08984	143.38284	613.5108	1.2541627	0.21469747	815.34625	139.5774	650.112	1.57969	0.3742777	792.95404	187.87549	501.9681	Tlr4	104448	junction
104448_04C	0.80187845	0.5239988	2224.8208	1453.8406	2774.5112	0.88595426	0.2306787	3929.7292	1023.19604	4435.5894	0.8143908	0.23634112	4420.7607	1282.9314	5428.3037	0.75306994	0.26629874	5303.0815	1875.2626	7041.951	Tlr4	104448	junction
104574_01A	0.91104114	0.4636457	599.3047	304.99728	657.824	0.8673012	0.3304489	533.7787	203.37405	615.4479	0.9275349	0.2891236	1157.2969	360.74313	1247.7125	1.1582384	0.31736282	1196.1094	327.73962	1032.697	Akt2: thymoma viral proto-oncogene 2	104574	junction
104574_02A	0.82876444	0.47140655	213.01562	121.164665	257.02795	1.1619202	0.3268816	1128.3588	317.4398	971.11554	0.82881826	0.2960405	679.7681	242.80219	820.16547	0.8519143	0.32115534	796.9203	300.42365	935.44653	Akt2: thymoma viral proto-oncogene 2	104574	junction
104574_03A	0.95332706	0.46330127	721.34784	350.5632	756.6636	0.94042337	0.3256551	1302.6328	451.083	1385.1558	0.860615	0.2891425	1071.9008	360.12857	1245.5055	1.1779962	0.3125622	1426.8986	378.60446	1211.2931	Akt2: thymoma viral proto-oncogene 2	104574	junction
104574_04C	0.81969553	0.46399394	482.85495	273.32318	589.0662	1.0172238	0.33006054	647.60144	210.12846	636.6361	1.0408558	0.32640615	446.71014	140.08563	429.17584	1.1860701	0.52858	295.8623	131.85301	249.44759	Akt2: thymoma viral proto-oncogene 2	104574	junction
104574_05C	0.7504362	0.46418202	420.14062	259.8778	559.8619	0.62862504	0.32839602	478.08548	249.7536	760.5257	1.0494138	0.3008366	726.98553	208.40575	692.75397	1.0995537	0.31259808	1330.0305	378.12155	1209.6094	Akt2: thymoma viral proto-oncogene 2	104574	junction
104574_06A	1.2198542	0.46287978	1186.7377	450.3135	972.85205	0.95516676	0.32603383	1151.9928	393.21786	1206.0646	0.89818156	0.28523457	2138.336	679.06915	2380.739	0.96331555	0.3013065	3103.4734	970.7065	3221.6582	Akt2: thymoma viral proto-oncogene 2	104574	junction
104574_07A	0.82075614	0.46227488	3159.9348	1779.7715	3850.0288	0.8955024	0.324503	6954.5527	2520.1196	7766.091	0.9463339	0.2838419	8975.466	2692.0872	9484.46	0.95596874	0.29955727	11166.968	3499.2217	11681.311	Akt2: thymoma viral proto-oncogene 2	104574	junction
104574_08A	1.0194277	0.4631192	847.0229	384.7969	830.88086	0.8155142	0.3291514	567.71014	229.13467	696.13763	0.85308236	0.29856834	635.8261	222.53133	745.32794	0.48228452	0.31638393	512.62317	336.2864	1062.9061	Akt2: thymoma viral proto-oncogene 2	104574	junction
104574_09A	0.45471862	0.46819133	145.27344	149.57771	319.47986	1.0843943	0.32532343	1769.0077	530.71075	1631.3324	0.913832	0.2863343	1647.8406	516.32385	1803.2205	1.0600644	0.30489314	2001.5652	575.68524	1888.1543	Akt2: thymoma viral proto-oncogene 2	104574	junction
104574_10A	0.43528488	0.48658034	68.12214	76.14989	156.50012	1.4667078	0.36142915	354.89313	87.45349	241.9658	0.7408901	0.30114058	508.6172	206.73146	686.4948	1.4051654	0.374637	678.06525	180.7818	482.5519	Akt2: thymoma viral proto-oncogene 2	104574	junction
104574_11A	1.0315876	0.48831764	155.83206	73.76547	151.06042	1.2721281	0.32876512	924.771	238.99513	726.948	0.9803418	0.30301484	638.4058	197.32552	651.2074	1.6487067	0.40655395	651.3913	160.62633	395.0923	Akt2: thymoma viral proto-oncogene 2	104574	junction
104574_12A	0.62618965	0.51616144	64.84375	53.450016	103.552895	0.6084442	0.47964272	66.36232	52.314083	109.06886	0.877163	0.3026507	576.87024	199.0396	657.65454	1.384098	0.5514375	324.7787	129.39484	234.65005	Akt2: thymoma viral proto-oncogene 2	104574	junction
104574_13A	0.56147635	0.4628216	572.63043	472.01584	1019.86566	0.8514727	0.32550064	1264.4783	483.38425	1485.0486	0.82393867	0.2846022	2589.2358	894.3653	3142.5105	1.0471318	0.30126157	3414.359	982.3169	3260.6775	Akt2: thymoma viral proto-oncogene 2	104574	junction
104574_14A	0.585863	0.4627654	628.3125	496.2957	1072.4564	0.7835863	0.32485238	1903.674	789.20856	2429.4375	0.7823921	0.2843745	2871.3936	1043.6598	3670.0186	0.90692544	0.30081314	3399.125	1127.4373	3747.9653	Akt2: thymoma viral proto-oncogene 2	104574	junction
104574_15A	0.5328658	0.46659252	199.19847	174.42387	373.82483	0.44740367	0.33057567	272.4565	201.31146	608.9725	1.4811766	0.32392988	656.313	143.53412	443.10245	1.8101201	0.615531	365.72464	124.36459	202.0444	Akt2: thymoma viral proto-oncogene 2	104574	junction
104574_16A	0.9913604	0.46307668	844.23663	394.35336	851.59406	1.1185207	0.3251751	2006.5234	583.3343	1793.9082	0.8285214	0.2854279	1855.2246	639.13	2239.1995	0.8287423	0.3020629	2255.5266	822.10223	2721.626	Akt2: thymoma viral proto-oncogene 2	104574	junction
104574_17C	1.4499501	0.50670564	166.14493	58.06171	114.586655	1.1570019	0.32927564	794.88617	226.21974	687.0224	1.1360409	0.30293128	741.46094	197.71445	652.67096	0.78427464	0.34839758	478.39026	212.51486	609.97797	Akt2: thymoma viral proto-oncogene 2	104574	junction
104574_18I	0.041909743	0.9083795	1.2748091	27.631065	30.417969	0.72768295	0.3387779	287.75	133.96404	395.4332	1.4152694	0.3838108	379.15268	102.82345	267.90143	1.8209791	0.40472892	726.6016	161.49371	399.017	Akt2: thymoma viral proto-oncogene 2	104574	junction
104574_19A	1.4393657	0.46398336	850.44275	274.14246	590.84546	1.1834354	0.33425894	567.6594	160.33426	479.6708	0.7185345	0.31058258	393.95123	170.28323	548.27045	1.0176275	0.36443678	532.21375	190.5985	522.9947	Akt2: thymoma viral proto-oncogene 2	104574	junction
104834_01A	0.69076526	1.2888815	13.656488	25.4813	19.770086	1.127282	0.3303097	702.07245	205.71722	622.8011	0.9825425	0.33473143	383.11594	130.51949	389.923	2.0861826	0.7023833	356.77536	120.12038	171.01828	Peli2	104834	junction
104834_02A	0.9015978	0.46470276	448.27048	231.04816	497.19562	0.99025005	0.33165115	555.62317	186.08742	561.0938	1.0033466	0.3216971	458.3203	146.94853	456.79166	1.11306	0.37187514	548.374	183.21265	492.6725	Peli2	104834	junction
104834_03A	0.7854849	0.4628217	801.0076	471.96796	1019.76196	0.9351247	0.32485506	2264.1145	786.53577	2421.19	0.8556391	0.28501356	2208.2173	735.5577	2580.7812	0.75212806	0.30066562	2980.6956	1191.5426	3963.0159	Peli2	104834	junction
104834_04A	1.218515	0.46274894	1327.4637	504.1238	1089.411	0.9462847	0.32552207	1390.9453	478.48535	1469.9015	0.8395979	0.28791687	1190.8245	408.36032	1418.3271	0.78551537	0.30337453	1746.625	674.5655	2223.5403	Peli2	104834	junction
104834_05A	1.1775897	0.520105	117.478264	51.88652	99.76163	1.0735533	0.35137245	306.71796	100.38834	285.70352	1.0135169	0.3191138	480.60306	151.32166	474.19342	1.3370111	0.37858254	627.0625	177.55643	469.0032	Peli2	104834	junction
104834_06C	0.51842713	0.46918413	153.26086	138.70332	295.62662	0.5150876	0.3272307	467.45038	296.96716	907.51624	1.1166146	0.28995296	1295.8292	336.48987	1160.4982	1.1696335	0.30955055	1617.5299	428.08905	1382.9374	Peli2	104834	junction
104834_07C	0.9821174	0.46251446	1449.5145	682.62854	1475.9076	0.86783165	0.3248134	2223.2812	832.13324	2561.8809	1.0116787	0.2860723	1924.7805	544.2701	1902.561	0.9455376	0.30422434	1906.4188	613.3854	2016.2273	Peli2	104834	junction
104834_08C	0.9861609	0.4622999	2994.9915	1404.0146	3037.0212	1.0030473	0.3245744	4587.287	1484.3926	4573.3506	0.8453638	0.2839575	5366.977	1802.7665	6348.7188	0.77612	0.2996366	7283.55	2811.9597	9384.566	Peli2	104834	junction
105143_01C	0.55247784	0.57815677	37.84058	39.599392	68.492485	1.15673	0.8654034	55.549618	41.55925	48.022976	0.26534212	0.51296616	42.99187	83.11299	162.0243	1.0622358	0.7593644	165.39844	118.238976	155.70782	Map2k4: mitogen activated protein kinase kinase 4	105143	junction
105143_02C						0.6580707	0.35004997	193	102.6632	293.28156	2.575498	0.65915483	299.73172	76.71122	116.37815	0.87518173	0.65907866	161.9658	121.97261	185.06534	Map2k4: mitogen activated protein kinase kinase 4	105143	junction
105143_03C	1.9246331	0.47759622	380.99237	94.54296	197.95584	1.315451	0.32699406	1248.6172	310.38055	949.1932	1.1963058	0.30752507	698.5942	179.58221	583.95953	1.1963043	0.35703698	668.3551	199.47057	558.68317	Map2k4: mitogen activated protein kinase kinase 4	105143	junction
105143_04C	0.31154713	0.4777938	61.273438	93.96994	196.6747	0.7120293	0.32788172	581.0738	267.57816	816.0813	1.5326234	0.2950037	1314.7969	253.07587	857.8734	2.2969844	0.41892928	851.81885	155.35667	370.84222	Map2k4: mitogen activated protein kinase kinase 4	105143	junction
105143_05C	1.4877863	2.4231226	14.877863	24.231226	10	0.9117328	0.3440505	306.9855	115.84371	336.70557	1.8775014	0.64996284	222.3116	76.96094	118.408226	2.3411326	1.5931487	162.57246	110.63112	69.4418	Map2k4: mitogen activated protein kinase kinase 4	105143	junction
105143_06C	1.1644816	0.46959794	334.36642	134.83922	287.13757	0.9774652	0.37171313	207.64493	78.96379	212.43204	1.0538132	0.6458032	125.77536	77.0783	119.35261	0.48268968	0.4107462	186.52899	158.72739	386.43668	Map2k4: mitogen activated protein kinase kinase 4	105143	junction
105143_07C	1.2386608	0.46250895	1846.3588	689.4199	1490.6089	0.9879863	0.32549515	1471.1086	484.6613	1488.997	1.0064948	0.28738126	1529.8625	436.81683	1519.9906	0.76754814	0.3036406	1651.7266	653.4199	2151.9517	Map2k4: mitogen activated protein kinase kinase 4	105143	junction
105143_08C	1.4123137	0.52360106	136.57971	50.63555	96.70636	1.1047188	0.36617765	250.76335	83.119736	226.99294	0.8292248	0.63075405	101.921875	77.52739	122.91223	0.04332934	0.43214068	15.109375	150.69183	348.71	Map2k4: mitogen activated protein kinase kinase 4	105143	junction
105143_09C	1.1524354	0.46255	1602.3334	643.1244	1390.3888	0.9468826	0.32557446	1358.4962	467.10294	1434.704	1.3713124	0.28927386	1687.3588	355.9428	1230.47	1.3655305	0.30576354	2393.41	535.92175	1752.7327	Map2k4: mitogen activated protein kinase kinase 4	105143	junction
105143_10A	0.8742902	0.46361598	581.2969	308.24832	664.8786	0.94715846	0.32540375	1477.5	507.60672	1559.9291	1.198156	0.29057857	1324.5289	321.22675	1105.4729	1.1892093	0.32909974	945.9918	261.79214	795.4796	Map2k4: mitogen activated protein kinase kinase 4	105143	junction
105143_11A	1.1286719	0.46246725	1826.3414	748.3336	1618.1332	1.0002004	0.325045	1985.5802	645.27356	1985.1825	0.9428214	0.28630415	1710.1522	519.31757	1813.8666	0.82584345	0.30167273	2434.7378	889.3864	2948.183	Map2k4: mitogen activated protein kinase kinase 4	105143	junction
105143_12A	1.4107001	0.467557	476.94928	158.07823	338.09402	0.72993886	0.35728058	188.02174	92.03034	257.5856	1.1807046	0.7387949	119.84733	74.991325	101.50492	0.5912697	0.40830976	231.42754	159.8156	391.40778	Map2k4: mitogen activated protein kinase kinase 4	105143	junction
105438_01C	0.61405355	0.46256468	834.63043	628.7247	1359.2145	0.7927938	0.3251097	1492.687	612.12256	1882.8187	0.9206089	0.28457126	2946.9106	910.9255	3201.0452	1.2014022	0.30182114	3430.645	861.86066	2855.5342	Irf2	105438	junction
105438_02C	0.7965827	0.46251145	1181.9203	686.246	1483.7383	0.9592172	0.3249061	2183.789	739.6932	2276.6367	1.0418742	0.28420264	4489.4688	1224.6382	4309.0317	1.1165689	0.29999083	6518.196	1751.2568	5837.701	Irf2	105438	junction
105438_03I	0.21583608	0.65952545	10.913043	33.34674	50.561718	1.4699733	1.1816232	49.845528	40.067825	33.909138	0.8224482	0.81632286	74.39844	73.84435	90.459724	1.2947223	0.65903974	239.62602	121.97448	185.07909	Irf2	105438	junction
105438_04A	0.74415725	0.4622876	2504.4844	1555.8433	3365.531	0.8715266	0.3246827	2825.0916	1052.4731	3241.5437	0.9827471	0.28392527	6783.5547	1959.8354	6902.6455	1.0971258	0.29972792	8676.631	2370.4011	7908.5103	Irf2	105438	junction
105438_05E	7.513044	2.423123	75.13043	24.231226	10	1.3236655	0.34211642	470.14844	121.51521	355.18674	0.65738857	0.36784828	194.44203	108.80196	295.77945	1.0121253	0.8528968	137.71014	116.04546	136.06038	Irf2	105438	junction
105438_06A	0.7821325	0.46345904	552.35156	327.30048	706.2123	0.7708614	0.3259957	941.2439	398.0501	1221.0287	1.3016652	0.299631	936.2969	215.52669	719.307	1.2836248	0.34074783	857.439	227.61363	667.9826	Irf2	105438	junction
105438_07A	0.24938203	0.5999082	15.512196	37.31581	62.202538	1.3980416	0.3695248	304.5942	80.50913	217.87206	0.57915	0.36228064	178.03125	111.36539	307.4009	1.1094075	0.40251952	448.09375	162.57909	403.90363	Irf2	105438	junction
105438_08A	1.1424778	0.48195216	199.1624	84.01629	174.32497	1.0608644	0.3286513	781.67175	242.15862	736.8253	1.45873	0.32058442	676.9466	148.77223	464.06573	2.8502388	0.7201034	472.90244	119.47724	165.9168	Irf2	105438	junction
105438_09C	0.96839744	0.46413463	548.8943	263.07468	566.8068	0.91743374	0.3290251	647.50726	232.21964	705.78094	1.3091081	0.30697373	773.84735	181.46004	591.1256	1.3295289	0.31526044	1463.7344	347.0835	1100.9421	Irf2	105438	junction
105438_10C	0.7382585	0.46231085	2077.9846	1301.2715	2814.7114	0.98694396	0.32453594	5607.061	1843.7651	5681.2354	0.89168084	0.28386912	7446.674	2370.6697	8351.277	1.00259	0.29960078	10267.051	3068.0703	10240.528	Irf2	105438	junction
105610_01C	1.0272666	0.46225923	5015.2393	2256.8052	4882.12	1.0074853	0.32454148	5511.891	1775.5469	5470.9395	0.6493113	0.28384912	5934.7344	2594.3936	9140.045	0.7576581	0.29952955	9845.877	3892.4297	12995.145	Mapk9: mitogen activated protein kinase 9	105610	junction
105610_02C	0.5490167	0.52503574	52.445312	50.154507	95.525894	1.2404243	1.7701471	27.463415	39.191658	22.14034	0.27251735	0.44661275	54.710144	89.66126	200.75839	1.09067	0.6126033	221.74638	124.54967	203.31209	Mapk9: mitogen activated protein kinase 9	105610	junction
105610_03C	1.4974202	0.50436306	176.50381	59.45025	117.87193	0.50048506	0.42194474	71.485504	60.26739	142.83244	0.7645951	1.093678	50.12214	71.694786	65.55383	0.14645506	0.41608784	55.078125	156.48035	376.07526	Mapk9: mitogen activated protein kinase 9	105610	junction
105610_04A	1.3123962	0.47943145	245.30469	89.61224	186.91359	1.5232801	0.39161405	267.64062	68.80666	175.7002	1.0264943	0.5187879	163.64754	82.7071	159.42372	1.4218936	0.92991674	175.49219	114.7717	123.42146	Mapk9: mitogen activated protein kinase 9	105610	junction
105610_05A	2.2740457	2.4231226	22.740458	24.231226	10	3.5319593	2.7943633	49.028984	38.790024	13.881527	0.7528106	0.43370458	158.91406	91.55259	211.09435	1.4798137	0.9674389	174.78986	114.270134	118.11612	Mapk9: mitogen activated protein kinase 9	105610	junction
105610_06C	2.5253413	0.48946032	373.16406	72.32646	147.76778	2.3492758	0.36873534	516.6794	81.09645	219.93134	0.45283836	0.31913215	214.67392	151.28876	474.06302	0.6997199	0.33156654	533.78906	252.9392	762.861	Mapk9: mitogen activated protein kinase 9	105610	junction
105610_07E	1.3739493	0.49059054	198.82031	70.99197	144.70717	1.2810462	0.32858583	951.4228	244.03809	742.692	1.1364087	0.32167023	519.2971	146.9915	456.96335	1.137552	0.37480205	548.2595	180.64124	481.96436	Mapk9: mitogen activated protein kinase 9	105610	junction
105610_08A	2.1621134	0.6057226	131.37682	36.805607	60.763145	1.1078078	0.32937717	753.125	223.92169	679.8337	0.9430594	0.32980725	388.42734	135.84102	411.88004	0.86038125	0.3383584	593.1957	233.28351	689.4568	Mapk9: mitogen activated protein kinase 9	105610	junction
105610_09A	2.6777651	0.5994934	166.84782	37.3536	62.30861	1.0906831	0.39074174	193.00781	69.14585	176.9605	0.83685553	0.30626968	502.65942	183.96167	600.6526	1.0655445	0.3702329	531.6667	184.73233	498.96243	Mapk9: mitogen activated protein kinase 9	105610	junction
105610_10A	1.6471545	2.4231226	16.471544	24.231226	10	2.068116	3.866403	20.68116	38.66403	10	1.9507291	1.8548301	73.68702	70.064514	37.77409	1.9928213	1.6057533	137.25954	110.59946	68.87699	Mapk9: mitogen activated protein kinase 9	105610	junction
105610_11E	1.3940709	0.46971598	397.09375	133.79613	284.84473	1.414815	0.3642724	329.2029	84.75987	232.68266	0.74439514	0.3160715	370.1603	157.17073	497.26318	1.1905458	0.49285764	330.4453	136.79651	277.55783	Mapk9: mitogen activated protein kinase 9	105610	junction
105610_12A											1.2677183	0.64802253	150.66412	77.015335	118.84669	4.3840995	6.910479	69	108.76191	15.738695	Mapk9: mitogen activated protein kinase 9	105610	junction
105610_13C	0.66101015	0.4744369	147.0625	105.55341	222.48146	0.7439683	0.32704547	699.07245	307.30945	939.65356	1.5527445	0.32218805	704.4508	146.17062	453.6811	1.9044127	0.3886576	835.06836	170.42296	438.49127	Mapk9: mitogen activated protein kinase 9	105610	junction
105610_14C	0.6077226	0.47373176	139.3435	108.62101	229.28801	0.8576865	0.32601136	1041.942	396.04785	1214.8285	0.843088	0.2903606	947.4275	326.2953	1123.7588	0.86417073	0.3186938	860.14636	317.20963	995.3431	Mapk9: mitogen activated protein kinase 9	105610	junction
105610_15C	0.048068594	1.2332723	1	25.656504	20.803602	1.0510265	0.36775804	233.91304	81.84703	222.55675	1.2703369	0.52843815	197.30534	82.07561	155.31734	1.0397233	0.43888685	352.06558	148.61354	338.61472	Mapk9: mitogen activated protein kinase 9	105610	junction
105610_16A	0.8858204	0.46505877	411.65942	216.12262	464.7211	1.0301219	0.32958096	686.1145	219.51796	666.05176	1.1092626	0.29189518	1121.5284	295.12283	1011.0576	1.4220216	0.31990308	1371.6562	308.5727	964.58185	Mapk9: mitogen activated protein kinase 9	105610	junction
105610_17A	1.4590064	0.46389145	885.6797	281.60205	607.043	1.0745801	0.32683057	1054.7805	320.80856	981.5746	1.0688947	0.3086633	609.18115	175.91241	569.9169	1.2387792	0.35662684	694.7786	200.01685	560.85754	Mapk9: mitogen activated protein kinase 9	105610	junction
105751_01C	1.6207062	0.5572287	123.87805	42.59156	76.434616	1.5770506	0.32599482	1926.1908	398.16614	1221.3881	2.1456285	0.29849946	1603.023	223.01225	747.11115	3.3293223	0.46303985	1024.2137	142.44695	307.63428	Ikbke: inhibitor of kappaB kinase epsilon	105751	junction
105751_02C	0.5371025	0.52089936	53.19672	51.591896	99.043884	1.4128958	0.33532467	643.0916	152.62589	455.15854	2.0106053	0.31625345	996.84735	156.79675	495.79462	1.8121241	0.33473784	1315.5859	243.01668	725.9911	Ikbke: inhibitor of kappaB kinase epsilon	105751	junction
105751_03C	1.4230728	0.46679977	519.71014	170.47658	365.2028	2.0418303	1.0120944	82.05797	40.67449	40.18844	0.72306764	0.4263536	157.32812	92.76782	217.58424	0.43557328	0.3078607	660.78986	467.0425	1517.0579	Ikbke: inhibitor of kappaB kinase epsilon	105751	junction
105751_04C	1.0764458	0.4622745	4160.7344	1786.8076	3865.252	1.0186542	0.32460913	4058.4297	1293.2783	3984.1094	0.89857006	0.28389287	6861.461	2167.7993	7635.9775	1.1392661	0.2996087	11427.105	3005.1455	10030.233	Ikbke: inhibitor of kappaB kinase epsilon	105751	junction
105751_05C	0.7228722	0.5662412	52.572464	41.18113	72.72719	1.131872	0.56647766	93.91304	47.00146	82.97143	5.9224935	2.0005937	207.0687	69.94694	34.963093	1.1364374	0.45610303	358.89844	144.04196	315.81012	Ikbke: inhibitor of kappaB kinase epsilon	105751	junction
105751_06C	0.96193147	0.47162926	244.26718	119.76273	253.93408	1.0753565	0.32594037	1337.5072	405.3982	1243.7803	1.6829246	0.28886223	2153.2827	369.59592	1279.4885	1.656251	0.31010234	2229.58	417.44763	1346.1608	Ikbke: inhibitor of kappaB kinase epsilon	105751	junction
105751_07C	1.3272792	0.48372933	221.39854	80.6891	166.8063	1.2082368	0.37880248	238.13043	74.657875	197.0892	4.2789993	0.77285194	412.1377	74.43829	96.31637	1.9110969	0.5315521	472.80917	131.50703	247.40198	Ikbke: inhibitor of kappaB kinase epsilon	105751	junction
105751_08C	1.105316	0.46424302	609.33594	255.92677	551.2776	1.3850315	0.33085325	824.7405	197.01219	595.467	2.8079524	0.3309139	1141.8618	134.56708	406.65283	3.0263717	0.3748233	1458.375	180.6232	481.88898	Ikbke: inhibitor of kappaB kinase epsilon	105751	junction
105751_09C	1.0734671	0.46228054	3874.913	1668.702	3609.7173	0.9839295	0.32457992	4391.1875	1448.5704	4462.9087	0.8791923	0.283976	5350.84	1728.3024	6086.086	0.84924716	0.29971057	6909.1094	2438.316	8135.5693	Ikbke: inhibitor of kappaB kinase epsilon	105751	junction
105751_10C	1.0677439	0.46462834	539.0797	234.58034	504.87738	1.1091167	0.33978322	423.625	129.77954	381.9481	1.5875254	0.3364071	608.26086	128.89449	383.15033	1.6688802	0.38997605	725.7481	169.58939	434.8713	Ikbke: inhibitor of kappaB kinase epsilon	105751	junction
105751_11C	0.99548715	0.4622827	3513.6328	1631.655	3529.5613	1.0139371	0.3246263	3818.7542	1222.628	3766.2632	0.9992855	0.2841019	4880.931	1387.6732	4884.421	0.8697682	0.30038366	3916.4531	1352.5886	4502.87	Ikbke: inhibitor of kappaB kinase epsilon	105751	junction
105751_12C	1.4171667	0.4939296	193.63281	67.48746	136.63376	1.718533	0.33890465	676.5122	133.41211	393.6568	0.95560277	0.29202765	958.2977	292.85126	1002.8202	1.6224359	0.35905513	889.59375	196.87262	548.3075	Ikbke: inhibitor of kappaB kinase epsilon	105751	junction
105751_13C	1.6787062	0.5042643	198.11476	59.511433	118.01634	1.3449339	0.33205858	733.88403	181.19292	545.6655	1.83069	0.34157306	666.59375	124.37412	364.12158	1.2606981	0.4131623	481.1603	157.68828	381.6618	Ikbke: inhibitor of kappaB kinase epsilon	105751	junction
105751_14C	1.5834557	0.4630488	1371.3695	401.02856	866.06116	1.3902591	0.32649457	1473.6562	346.07993	1059.9867	2.5358667	0.29819027	1915.2537	225.21295	755.2659	1.8883183	0.30794176	2850.855	464.90958	1509.7322	Ikbke: inhibitor of kappaB kinase epsilon	105751	junction
105751_15C	0.6096743	0.47186315	152.90579	118.34289	250.79916	0.62925243	0.32913885	438.6377	229.43527	697.07745	2.124383	0.30220932	1414.2443	201.1868	665.72003	1.6423104	0.3258402	1388.2537	275.43445	845.3053	Ikbke: inhibitor of kappaB kinase epsilon	105751	junction
105751_16C	1.8470933	0.46340156	1336.2266	335.23453	723.42126	1.6728245	0.32574227	2236.4734	435.49933	1336.9445	2.1085598	0.28831375	2856.703	390.61105	1354.8124	2.0468435	0.31333843	2407.7102	368.58124	1176.304	Ikbke: inhibitor of kappaB kinase epsilon	105751	junction
105751_17C	1.5994858	0.46274605	1747.4203	505.54486	1092.4888	1.2242063	0.32565638	1694.7805	450.83585	1384.3912	1.2295743	0.28894582	1560.4141	366.69202	1269.0685	0.90098745	0.30482566	1711.8718	579.16724	1899.9952	Ikbke: inhibitor of kappaB kinase epsilon	105751	junction
105751_18A	1.004397	0.4622591	4914.664	2261.9026	4893.1484	1.0113592	0.32452396	6303.4844	2022.6559	6232.686	0.99833393	0.28384823	9164.312	2605.615	9179.605	0.9559132	0.29953456	12162.81	3811.206	12723.76	Ikbke: inhibitor of kappaB kinase epsilon	105751	junction
105751_19A	0.92052686	0.46229658	2868.0312	1440.3502	3115.641	0.90839285	0.32462323	3454.3281	1234.4385	3802.681	0.7855581	0.283961	4946.304	1787.9741	6296.548	0.9441854	0.2996709	8250.558	2618.6086	8738.281	Ikbke: inhibitor of kappaB kinase epsilon	105751	junction
105751_20C	1.0487934	0.46228924	3476.848	1532.5319	3315.093	0.99612117	0.32462156	3807.983	1240.9669	3822.811	1.0293027	0.28413543	4804.828	1326.3562	4668.042	0.89024013	0.29979014	6433.341	2166.4402	7226.523	Ikbke: inhibitor of kappaB kinase epsilon	105751	junction
105751_21A	1.0321851	0.46228242	3652.3906	1635.7881	3538.5037	1.0914717	0.32452753	6606.031	1964.1726	6052.407	1.066788	0.2838668	8995.496	2393.6553	8432.318	1.283567	0.29958725	13643.609	3184.4478	10629.449	Ikbke: inhibitor of kappaB kinase epsilon	105751	junction
105751_22A	1.0562	0.46225193	6096.6494	2668.2334	5772.249	1.1378084	0.32451192	7950.0244	2267.4094	6987.1377	0.94086695	0.28383145	9466.946	2855.8948	10061.939	0.820112	0.2996103	8193.618	2993.362	9990.853	Ikbke: inhibitor of kappaB kinase epsilon	105751	junction
105751_23C	0.74145246	0.4633774	542.0171	338.7385	731.0207	1.0413445	0.32667276	1058.1832	331.95514	1016.17017	0.9520229	0.2894186	1156.2422	351.50204	1214.5109	1.2343056	0.31185663	1537.794	388.53528	1245.8778	Ikbke: inhibitor of kappaB kinase epsilon	105751	junction
106167_01A	1.9592326	1.9295275	24.876812	24.499643	12.697223	1.1458447	0.3323829	612.15625	177.57231	534.2402	1.5743742	0.4645442	296.36957	87.44858	188.24596	1.1119734	0.52643794	279.0458	132.10773	250.94647	Mapk14: mitogen activated protein kinase 14	106167	junction
106167_02A	1.0346651	0.46753943	350.39694	158.33565	338.65735	0.67599773	0.3413619	245.54688	123.99502	363.23624	0.8177962	0.3585224	258.38406	113.27574	315.95166	0.83444405	0.4918178	232.38406	136.96619	278.4897	Mapk14: mitogen activated protein kinase 14	106167	junction
106167_03A	1.750611	0.50154257	213.93495	61.29145	122.20588	1.7484814	0.4323972	235.69466	58.28698	134.79964	1.3825004	0.8356799	121.78125	73.613106	88.08768	1.0631474	0.4179014	396.25	155.75774	372.71408	Mapk14: mitogen activated protein kinase 14	106167	junction
106167_04A	1.1068149	0.47203726	275.08694	117.319786	248.53925	0.96884835	0.45089853	119.21875	55.48398	123.052025	0.4225903	0.66926014	48.273438	76.45108	114.23225	0.26379475	1.3752407	21.355072	111.33037	80.95336	Mapk14: mitogen activated protein kinase 14	106167	junction
106167_05C	0.49517134	0.55284756	38.835938	43.35944	78.42929	0.99465877	0.3827039	188.83333	72.65532	189.84735	0.565161	0.29656747	453.69232	238.07442	802.7665	0.9165418	0.44141456	307.0547	147.88022	335.01437	Mapk14: mitogen activated protein kinase 14	106167	junction
106167_06C	0.3075079	0.46713585	108.36585	164.61876	352.40024	0.53771687	0.32992214	346.68115	212.71004	644.728	0.6344142	0.30243978	419.64844	200.05598	661.4739	0.83758575	0.31510845	926.7031	348.63528	1106.398	Mapk14: mitogen activated protein kinase 14	106167	junction
106167_07C	0.09773452	0.5543182	7.5982904	43.095016	77.74418	0.81439567	0.33926216	316.6107	131.89413	388.76764	0.7936548	0.30540824	486.453	187.19316	612.9277	1.0372949	0.4069376	408.98438	160.44725	394.27975	Mapk14: mitogen activated protein kinase 14	106167	junction
106167_08C	0.7112714	0.4625471	993.57245	646.1304	1396.8964	0.85157967	0.32481268	2183.9927	833.02655	2564.637	0.96700406	0.28530648	2248.3125	663.3459	2325.029	0.94216067	0.3015694	2843.652	910.20416	3018.224	Mapk14: mitogen activated protein kinase 14	106167	junction
106167_09C	0.7690264	0.8123715	27.38168	28.92501	35.605644	0.98034644	0.3400461	371.1953	128.754	378.63687	1.090738	0.35530832	353.15942	115.04181	323.78024	2.0009537	0.86583215	267.62595	115.804344	133.74919	Mapk14: mitogen activated protein kinase 14	106167	junction
106167_10C	0.6465073	0.47303602	152.99275	111.94162	236.64505	0.5217057	0.3381502	211.07812	136.81297	404.59235	0.89868873	0.2984545	672.47156	223.32777	748.2808	1.080856	0.34642884	673.98553	216.02141	623.56647	Mapk14: mitogen activated protein kinase 14	106167	junction
106167_11A	1.2441738	0.9723345	34.59542	27.036676	27.80594	0.9974187	0.33022407	625.8333	207.20007	627.45294	0.80387986	0.34893343	274.0813	118.96818	340.9481	1.3946224	1.0613009	148.83206	113.26047	106.71853	Mapk14: mitogen activated protein kinase 14	106167	junction
106167_12A	0.13357489	1.4410205	2.327869	25.113308	17.427446	0.8147016	0.6121735	60.46565	45.434387	74.218155	0.8648227	0.38418144	231.19513	102.70414	267.3324	1.9602131	1.1007059	201.0916	112.91769	102.5866	Mapk14: mitogen activated protein kinase 14	106167	junction
106167_13A	0.20943804	0.5006261	25.910568	61.93482	123.71472	1.0443796	0.35944012	260.16794	89.541	249.11243	0.8649152	0.3641572	262.37405	110.46795	303.35236	1.0449324	0.34193203	687.5725	224.99356	658.0067	Mapk14: mitogen activated protein kinase 14	106167	junction
106167_14A	2.3876493	0.5359487	209.36957	46.99658	87.688576	1.6720157	0.33386245	819.00854	163.53687	489.83307	0.50173163	0.3352626	194.54199	129.9951	387.74115	0.4453513	0.5294646	110.81884	131.74913	248.83466	Mapk14: mitogen activated protein kinase 14	106167	junction
106167_15EOL	0.97745526	0.46278068	1033.4855	489.30844	1057.3225	1.0626242	0.32495868	2286.625	699.2675	2151.866	0.88736826	0.28479415	2519.3206	808.55695	2839.0925	1.0609485	0.30122018	3498.9275	993.4012	3297.9238	Mapk14: mitogen activated protein kinase 14	106167	junction
106167_16A	1.3809705	0.5962821	87.202896	37.65289	63.146095	0.9440894	0.32684055	924.7319	320.13907	979.4961	0.89886206	0.30642095	538.0305	183.41393	598.5685	1.8931386	0.49576193	520.60156	136.3315	274.9939	Mapk14: mitogen activated protein kinase 14	106167	junction
106167_17C	1.0959344	0.64401937	58.130436	34.160007	53.041893	0.027998503	0.8175545	1.4375	41.974888	51.342022	0.9558212	0.33232072	382.5797	133.01564	400.26285	1.0165161	0.3963342	425.35114	165.84213	418.44012	Mapk14: mitogen activated protein kinase 14	106167	junction
106167_18C	0.88193536	0.4624814	1385.7826	726.69574	1571.2972	0.7952767	0.32504606	1577.2992	644.67487	1983.3339	0.8623147	0.28644174	1523.4711	506.06317	1766.7228	0.97792876	0.30473086	1874.687	584.16833	1916.9976	Mapk14: mitogen activated protein kinase 14	106167	junction
106311_01A	1.3821847	0.7213319	59.369564	30.983675	42.953423	0.34518886	0.49371272	35.739132	51.116558	103.53501	1.5420678	0.36996245	449.75574	107.90235	291.65756	1.2571056	0.41029355	486.9375	158.92642	387.34814	Syt2	106311	junction
106311_02A	0.4253922	0.48597234	67.44275	77.04727	158.54251	0.8077514	0.45733547	96.55797	54.669518	119.539215	0.772507	0.47886115	138.66412	85.95503	179.49886	0.46035227	0.62966675	90.304344	123.51767	196.16357	Syt2	106311	junction
106311_03A	0.7214609	0.46545228	314.04877	202.60933	435.29562	1.1411352	0.32561746	1606.2891	458.34686	1407.6238	1.0277814	0.28940043	1250.2754	352.04984	1216.48	1.019178	0.30650848	1688.9426	507.934	1657.1615	Syt2	106311	junction
106311_04A	1.6679535	0.4705667	450	126.95497	269.7917	1.6467888	0.3923115	287.70993	68.54062	174.70967	0.6189961	0.5390374	93.515625	81.43577	151.07628	0.593769	0.4276179	211.32812	152.19334	355.90964	Syt2	106311	junction
106311_05A	0.083166346	0.5910905	5.369565	38.163254	64.564156	0.39008668	0.3367641	166.6565	143.87552	427.2294	1.978334	0.47148976	363.77536	86.69738	183.87965	2.0027483	0.41354758	762.875	157.52611	380.9141	Syt2	106311	junction
106311_06A	0.17738827	0.5183667	17.984375	52.55422	101.38425	0.6022406	0.32972944	395.38168	216.47322	656.51776	1.254678	0.33247536	501.34058	132.84953	399.5771	1.208983	0.32730648	993.57245	268.98868	821.8251	Syt2	106311	junction
106323_01C	4.1304913	0.46364143	2721.2537	305.45667	658.82086	3.551344	0.32791033	2886.0469	266.4807	812.66327	3.6450288	0.289828	4273.7607	339.8205	1172.4902	3.2392583	0.3045018	6349.094	596.83746	1960.0459	Clecsf9	106323	junction
106323_02C	3.976558	0.46668914	1470.2521	172.5489	369.72983	3.0534616	0.32734087	2717.239	291.29672	889.88806	7.721217	0.34288526	2777.183	123.329666	359.68207	3.8334348	0.36135724	2058.878	194.07933	537.0844	Clecsf9	106323	junction
106323_03A	5.6965375	0.4688401	1727.6641	142.19131	303.2832	7.59744	0.34569642	2453.9219	111.65763	322.99326	191.93117	6.929795	1919.3116	69.29794	10	9.234013	0.48284006	2648.828	138.50536	286.85553	Clecsf9	106323	junction
106323_04I	2.8814414	0.5816983	194.07971	39.180332	67.35508	2.432953	0.35605347	639.3261	93.56296	262.77783	1.7103331	0.30284473	1118.8932	198.11983	654.19604	2.702904	0.40369567	1084.6305	161.99635	401.2834	Clecsf9	106323	junction
106323_05A	3.3001728	0.4630351	2882.413	404.42078	873.4127	3.2588315	0.33025667	2038.9492	206.63132	625.6688	2.6721687	0.2941716	2383.8406	262.4304	892.0996	2.5602958	0.34824875	1564.2825	212.77205	610.97723	Clecsf9	106323	junction
106323_06I	0.28311732	0.65509087	14.507246	33.567585	51.24111	1.2806654	0.3459227	411.39026	111.12133	321.23166	1.6251812	0.3181889	781.529	153.013	480.8873	1.3709205	0.32172108	1265.481	296.97702	923.0885	Clecsf9	106323	junction
106323_07C	1.333128	0.46289933	1277.7029	443.6542	958.4248	1.2358947	0.32684276	1210	319.9947	979.04785	1.8490974	0.2884659	2464.1304	384.41324	1332.6125	1.9242094	0.30920166	2708.8438	435.28476	1407.7698	Clecsf9	106323	junction
106356_01A						1.1006976	0.3500084	323.08694	102.73769	293.52924	1.5674796	1.0029646	112.82031	72.18899	71.97562	0.6820107	0.44382277	226.2029	147.20296	331.6706	9930031P18Rik	106356	junction
106356_02A	1.7042035	0.4929678	236.58594	68.436226	138.82494	1.5654026	0.4114962	238.30534	62.64314	152.23262	0.6049098	0.43297017	128.07246	91.66913	211.7216	0.90001035	0.435239	309.5878	149.71458	343.98248	9930031P18Rik	106356	junction
106356_03A	0.79373556	0.4713955	204.1374	121.23615	257.18567	0.49677375	0.3727241	104.34375	78.28802	210.0428	1.5330968	0.61123997	196.07246	78.17336	127.893074	0.85581064	1.8021528	52.32787	110.19122	61.144215	9930031P18Rik	106356	junction
106356_04C	1.2014811	0.46391308	724.62317	279.78983	603.1083	0.92597276	0.33066157	559.9313	199.94946	604.6952	0.9961853	0.2989411	733.08594	219.98868	735.8931	0.71954745	0.33894193	492.1966	231.84859	684.0363	9930031P18Rik	106356	junction
106356_05C						0.66378105	0.34022123	249.89854	128.08559	376.47736	3.0218716	0.64493805	361.26813	77.103065	119.55112	0.5739277	0.3387213	393.75574	232.38719	686.072	9930031P18Rik	106356	junction
106356_06C	1.3496183	2.4231224	13.496183	24.231226	10	1.0129074	0.35402572	275.55798	96.31149	272.04657	1.039938	0.54098755	156.32812	81.32368	150.32448	0.67968535	0.5703943	152.12318	127.66231	223.81413	9930031P18Rik	106356	junction
106356_07C	1.258827	0.4637415	801.2971	295.1913	636.5427	0.928321	0.33276308	484.3125	173.60516	521.708	1.0744247	0.30891874	609.08594	175.12448	566.8949	0.7937217	0.3891211	347.0229	170.12755	437.20978	9930031P18Rik	106356	junction
106356_08C	0.6526717	0.49757093	84.297104	64.264755	129.15698	0.8776019	0.39020517	155.99187	69.35814	177.74786	2.5341063	3.8062677	46.226562	69.43303	18.241762	1.5285412	0.9564326	182.84734	114.41049	119.622116	9930031P18Rik	106356	junction
106356_09C	0.9487833	0.46241468	1743.8279	849.9008	1837.9623	0.92501444	0.32485053	2252.687	791.1083	2435.2993	0.86349934	0.28503644	2208.5725	729.0378	2557.7002	0.7574015	0.30012006	3996.7542	1583.7123	5276.929	9930031P18Rik	106356	junction
106356_10C	0.7582038	0.46335506	559.77234	342.08917	738.2874	0.94902945	0.32521212	1659.7328	568.75494	1748.8739	0.9428367	0.2852633	2223.232	672.65784	2358.0244	1.0420011	0.30309653	2403.3206	699.0762	2306.4473	9930031P18Rik	106356	junction
106356_11C	0.78269404	0.6070424	47.3125	36.69466	60.44827	0.48692062	0.690349	30.786884	43.649197	63.227726	0.66118485	0.7447591	66.484375	74.88804	100.55338	0.5437344	1.6770803	35.804348	110.434	65.84897	9930031P18Rik	106356	junction
106356_12C	0.6327381	0.46275377	686.0942	501.77582	1084.3257	0.59782946	0.32584378	769.2214	419.26004	1286.6903	1.0432416	0.29623267	848.87805	241.04236	813.6926	1.2088484	0.33404192	886.875	245.07077	733.65283	9930031P18Rik	106356	junction
106356_13C						1.2257775	0.46798941	140.0342	53.46364	114.24112	1.1707218	0.3117236	628.04346	167.2267	536.4583	2.6459675	0.64828724	500.01526	122.50851	188.97256	9930031P18Rik	106356	junction
106356_14C	1.288498	0.48852384	193.85507	73.49863	150.45042	1.0761678	0.4918409	112.17073	51.265385	104.231636	0.9997565	0.9782726	73.938934	72.35005	73.95694	0.32803974	0.44261122	109.349594	147.54115	333.34256	9930031P18Rik	106356	junction
106356_15C	0.541672	1.064939	13.4296875	26.403065	24.793026	0.7330306	0.80553985	38.304348	42.093304	52.254772	0.7263185	0.32064605	336.76068	148.66891	463.6543	1.6708621	0.8624631	224.46875	115.86596	134.34308	9930031P18Rik	106356	junction
106356_16C	0.5036156	0.46297324	457.91452	420.9603	909.254	0.89189553	0.3248754	2105.0657	766.77606	2360.2156	1.0319254	0.28556758	2219.9465	614.3319	2151.2664	0.84758675	0.3027384	2058.0916	735.1028	2428.178	9930031P18Rik	106356	junction
106356_17C	0.066428736	1.1306945	1.53125	26.063662	23.05102	0.46148437	1.5954337	11.382113	39.34999	24.664137	3.6835444	2.6985712	95.03906	69.625786	25.800982	2.075726	1.3636029	169.54347	111.37788	81.679115	9930031P18Rik	106356	junction
106356_18C	1.6248522	0.46568948	682.5	195.60736	420.0382	1.180065	0.32929593	809.01526	225.75487	685.56836	1.5189365	0.4941935	259.92755	84.56871	171.1247	1.6435837	0.6513862	308.71756	122.35115	187.83197	9930031P18Rik	106356	junction
106367_01C	0.7641089	0.46229467	2418.7344	1463.3619	3165.4314	0.97453594	0.3246991	3046.0076	1014.8789	3125.598	0.879425	0.28389218	6730.9146	2172.8447	7653.7676	0.9666017	0.29967543	8373.558	2596.0532	8662.883	5830468K18Rik	106367	junction
106367_02A	0.4711221	0.5248574	45.072464	50.213345	95.670456	0.9655372	0.3277245	806.83594	273.8578	835.6342	0.6330194	0.3058034	384.375	185.68651	607.20886	0.9540089	0.4053309	379.4203	161.20476	397.7115	5830468K18Rik	106367	junction
106367_03I	1.1891482	0.46335155	879.2901	342.6154	739.4285	1.0482343	0.32675272	1046.3406	326.1624	998.1934	0.84145975	0.30667093	500.81158	182.52132	595.17	1.189064	0.34741306	733.26086	214.23944	616.67065	5830468K18Rik	106367	junction
106367_04A	1.5910127	0.47116992	414.3672	122.71262	260.4424	0.7506318	0.3533262	206.77344	97.32931	275.46585	0.98667765	0.7196788	103.29508	75.343025	104.6898	0.6827156	0.516212	176.41463	133.38988	258.40134	5830468K18Rik	106367	junction
106367_05I	1.6812156	0.46918818	496.8672	138.66408	295.54044	0.879198	0.3702907	189.84058	79.95491	215.92471	0.5611099	0.39198637	143.6565	100.35715	256.02203	0.43768135	0.5230426	110.89344	132.52104	253.36569	5830468K18Rik	106367	junction
106367_06C	0.95595455	0.6364296	51.9771	34.603912	54.371937	0.71620065	0.32993013	461.41306	212.55785	644.2511	1.1046613	0.34281814	397.57376	123.382164	359.90558	1.0116053	0.76965386	155.03053	117.95099	153.252	5830468K18Rik	106367	junction
106367_07C	0.11000852	0.8711906	3.5434783	28.061863	32.210945	0.5781859	0.33461803	272.31625	157.5997	470.98392	1.2106569	0.3458406	423.96378	121.111015	350.19318	1.060216	0.33110854	814.916	254.50066	768.63214	5830468K18Rik	106367	junction
106367_08A	0.93769526	0.5258676	88.94927	49.883522	94.85947	1.0077088	0.4722284	113.15625	53.02682	112.29063	1.1824744	0.33618078	454.125	129.10901	384.0464	1.1819974	0.4001582	483.78986	163.7842	409.29858	5830468K18Rik	106367	junction
106367_09A	1.0506346	0.4634548	743.2681	327.86963	707.44684	0.79988676	0.32737345	707.7969	289.68335	884.87134	0.83881366	0.29601148	688.7971	243.07167	821.1563	0.675574	0.309694	927.626	425.2387	1373.093	5830468K18Rik	106367	junction
106367_10S	5.253415	0.64221454	280.2735	34.26261	53.350727	1.8092612	1.3025004	55.25954	39.78175	30.5426	1.1774307	0.40065268	288.21738	98.07378	244.785	1.1967196	0.75911117	186.41222	118.24624	155.76933	5830468K18Rik	106367	junction
106367_11A	0.5169251	0.62766856	28.956522	35.160023	56.016865	0.4596998	0.38522637	85.29008	71.4727	185.53429	0.84005916	0.30099055	579.2748	207.5523	689.5643	1.7288047	0.5727581	384.73187	127.4628	222.54213	5830468K18Rik	106367	junction
106367_12A	1.0946695	0.46371493	703.0469	297.81897	642.2458	0.631661	0.33037433	391.22137	204.61847	619.3534	1.0633702	0.3425784	383.56522	123.57047	360.70712	0.9828264	0.41205662	377.23663	158.159	383.82834	5830468K18Rik	106367	junction
106367_13A	1.1379657	0.47424117	255.25781	106.37734	224.31064	1.088619	0.35857955	274.76068	90.50325	252.3938	2.8537433	1.4993576	134.21014	70.514046	47.02951	0.9730611	0.39299804	415.35876	167.75429	426.85785	5830468K18Rik	106367	junction
106367_14A	2.9623191	2.4231226	29.623188	24.231226	10	0.9948173	0.40654647	156.4701	63.943764	157.28525	9.399999	6.929794	94	69.29794	10	0.9040065	0.89561206	116.37405	115.29343	128.73143	5830468K18Rik	106367	junction
106367_15A	1.5935231	0.97925216	43.90625	26.981277	27.552942	1.4454101	0.3310336	848.68115	194.36833	587.15594	0.72239476	0.3294528	298.77777	136.25954	413.59348	1.0338343	0.6032596	214.5	125.164345	207.48004	5830468K18Rik	106367	junction
106367_16A	1.7212299	0.4632139	1359.2672	365.80322	789.707	1.4493101	0.32861772	1072.2266	243.11751	739.8186	0.5426366	0.2959381	446.9565	243.75697	823.6756	0.6825648	0.33480412	495.0458	242.82439	725.273	5830468K18Rik	106367	junction
106367_17C	1.3446482	0.510887	146.99237	55.84843	109.3166	1.4828404	0.333774	729.83594	164.27948	492.18777	0.77542347	0.3318281	312.08398	133.55055	402.4691	0.8279411	0.46321616	254.53659	142.40804	307.4332	5830468K18Rik	106367	junction
106367_18C	0.6392333	0.46391082	385.78906	279.9787	603.51843	0.7363321	0.32607237	877.32825	388.5101	1191.4844	0.9689839	0.29348236	895.04346	271.08755	923.6928	0.6516779	0.30897906	928.1957	440.08398	1424.3167	5830468K18Rik	106367	junction
106548_01A	0.7966842	0.46526843	357.1797	208.5951	448.33282	0.9921361	0.3253019	1639.2869	537.4898	1652.2802	0.84405416	0.28616953	1573.1641	533.3682	1863.8188	0.8626404	0.30319878	1962.4147	689.7448	2274.893	Fli1	106548	junction
106548_02A	1.4274936	1.0486618	36.072464	26.499464	25.26979	0.8089392	0.33883438	319.23914	133.71732	394.63922	1.3014234	0.6197241	163.55469	77.88302	125.67369	0.8355838	0.46924162	251.2971	141.12178	300.74435	Fli1	106548	junction
106548_03A	0.93675864	0.46378234	588.374	291.29965	628.09564	0.89340484	0.32745585	779.52673	285.7166	872.5347	1.0754806	0.2998789	767.471	213.9958	713.6075	0.94899076	0.32106194	889.7099	301.00607	937.5327	Fli1	106548	junction
106548_04A	1.8952756	1.1246371	43.971016	26.091951	23.200329	0.77790946	0.3335889	386.79688	165.8691	497.2261	1.3964235	0.52946377	216.29915	82.01134	154.8951	0.6979424	0.3721495	343.1377	182.96428	491.64188	Fli1	106548	junction
106548_05A	0.89235544	0.4637022	575.5954	299.1015	645.0293	0.8889782	0.32605597	1064.6522	390.48904	1197.6134	0.73174447	0.2898488	856.4844	339.2591	1170.4692	0.67940193	0.30493096	1278.3695	573.76117	1881.6101	Fli1	106548	junction
106548_06A	0.89874345	0.48292208	152.87805	82.14601	170.10199	1.2738868	0.32715347	1172.616	301.14563	920.5025	1.18949	0.306004	718.88403	184.93756	604.3633	0.8196039	0.33689094	576.7023	237.04836	703.6353	Fli1	106548	junction
106548_07C	0.9668988	0.46338776	703.64124	337.22116	727.73	0.70322293	0.327178	644.3828	299.8023	916.32794	1.2876519	0.3211323	592.8913	147.86337	460.4438	0.6080422	0.33085302	469.35114	255.38727	771.9055	Fli1	106548	junction
106548_08C	0.38381538	0.47468913	84.51145	104.52074	220.18777	0.866325	0.34397802	292.25363	116.040535	337.34872	1.114659	0.3237507	495.08594	143.79684	444.15912	0.9411606	0.3167548	989.3125	332.9607	1051.1622	Fli1	106548	junction
106548_09A	1.1028452	0.4738529	251.53125	108.07394	228.07486	0.92145425	0.33843106	368.96722	135.51402	400.4184	0.7681934	0.35634345	246.74638	114.458755	321.20346	0.9239015	0.35139903	545.78625	207.58572	590.7407	Fli1	106548	junction
106548_10A	2.1154149	0.56030136	158.89844	42.08678	75.11455	1.2052613	0.5353812	109.04065	48.436226	90.47054	0.89690864	0.32935473	371.38406	136.37631	414.07123	1.2910532	0.4763637	378.6328	139.70528	293.27438	Fli1	106548	junction
106548_11A	1.1722676	0.504329	138.23578	59.471333	117.9217	1.6604606	0.46714002	190.35878	53.553936	114.64215	0.7293639	0.7229031	75.9542	75.28139	104.13759	1.3457731	0.6645961	246.45901	121.71122	183.13564	Fli1	106548	junction
106548_12C	0.3639138	0.46343973	259.05798	329.90714	711.86633	0.36648422	0.3294702	246.80435	221.87772	673.43787	0.8787201	0.2895335	1056.458	348.09717	1202.269	1.0996883	0.314044	1261.2656	360.18655	1146.9302	Fli1	106548	junction
106548_13C	0.88366693	0.46226704	3778.4922	1976.6184	4275.9233	0.8061289	0.32453158	4727.5073	1903.2009	5864.4556	0.8763973	0.28396842	5424.504	1757.6366	6189.549	0.81756103	0.29979348	5881.931	2156.86	7194.486	Fli1	106548	junction
106548_14C	1.116991	0.51566404	116.234375	53.660137	104.06026	0.840175	0.33729795	351.26016	141.01744	418.07977	0.8216759	0.36196247	253.15942	111.52112	308.10132	1.2679274	0.343672	816.6336	221.34874	644.0697	Fli1	106548	junction
106548_15A	0.7581122	0.46316737	613.43445	374.77673	809.1605	0.9557538	0.32554328	1390.9275	473.7696	1455.3198	0.80881834	0.28572127	1670.6328	590.1638	2065.523	0.9056634	0.30131063	2914.5469	969.6582	3218.1348	Fli1	106548	junction
106548_16A	0.3370399	0.4641486	190.33594	262.11783	564.7282	0.7473058	0.3302129	469.35938	207.39636	628.06866	0.95838016	0.2972359	749.6172	232.48932	782.171	1.0334412	0.31453034	1165.6016	354.75366	1127.8838	Fli1	106548	junction
106548_17C	1.25334	0.4661567	493.9855	183.72878	394.13525	0.6591014	0.3416224	237.53847	123.11984	360.39743	1.1728823	0.49611843	199.55072	84.40812	170.13704	3.2004268	1.8568841	189.76335	110.1005	59.29314	Fli1	106548	junction
106669_01C	1.1320783	0.46380326	706.2825	289.3582	623.8813	0.8693994	0.32661274	895.76086	336.5161	1030.3214	1.1343635	0.29451543	995.38165	258.4315	877.4803	0.89016813	0.31677994	935.01447	332.7392	1050.3796	Pik3cd	106669	junction
106669_02C	1.569908	0.46945143	455.3672	136.16899	290.05978	0.9548772	0.36714754	214.12318	82.32975	224.2416	4.9867573	0.5369326	757.4754	81.55865	151.89737	4.6838713	1.095885	482.78625	112.95748	103.074196	Pik3cd	106669	junction
106669_03C	1.3918456	0.4652909	621.7029	207.8339	446.67517	0.8915794	0.33338	448.55072	167.7224	503.09677	1.0372205	0.3165943	511.42755	156.10478	493.07507	1.0353202	0.45049992	334.21375	145.42679	322.81198	Pik3cd	106669	junction
106669_04C	1.2438956	0.46234775	2879.3816	1070.247	2314.8096	1.1809447	0.3248047	3064.039	842.7273	2594.5662	0.8645654	0.28467312	2610.4927	859.54987	3019.4277	0.77231115	0.30092096	2788.977	1086.6885	3611.2092	Pik3cd	106669	junction
106669_05C	1.181799	0.46377546	743.9375	291.9447	629.4958	1.513441	0.3257527	2015.1755	433.74594	1331.519	1.3028249	0.2893801	1587.7463	352.66614	1218.6952	1.3045772	0.30852762	1904.2977	450.35922	1459.7048	Pik3cd	106669	junction
106669_06C	1.2390825	0.46275574	1341.0508	500.83752	1082.2935	1.0774525	0.32591575	1351.4453	408.79514	1254.2969	1.0077149	0.28749797	1507.5435	430.09753	1496.0021	0.9641953	0.31935465	943.16406	312.38882	978.18774	Pik3cd	106669	junction
106669_07A	1.1528603	0.46272254	1289.458	517.54865	1118.486	1.2066542	0.32559693	1713.8778	462.46335	1420.3553	1.0182626	0.28855914	1343.6232	380.76105	1319.5251	0.8151195	0.30241325	2084.313	773.29004	2557.0642	Pik3cd	106669	junction
106669_08A	0.8739622	0.46274683	954.0469	505.15024	1091.634	0.86146975	0.32521656	1502.116	567.0692	1743.6665	0.8298549	0.28437603	3041.9531	1042.4214	3665.6445	0.946199	0.30076057	3614.9573	1149.0571	3820.5042	Pik3cd	106669	junction
106669_09C	0.8864244	0.46231413	2443.0247	1274.158	2756.044	0.88745433	0.32454416	4772.051	1745.1504	5377.2354	0.942667	0.28384498	8797.756	2649.0784	9332.835	1.0254462	0.2995877	10886.558	3180.546	10616.41	Pik3cd	106669	junction
106669_10C	1.1651947	0.59499514	73.978264	37.776264	63.490044	1.297219	0.34045866	484.64844	127.1973	373.6057	1.6539922	0.30340588	1065.9711	195.54015	644.48376	2.6114523	0.46358797	801.7422	142.32617	307.01007	Pik3cd	106669	junction
106669_11C	1.1280317	0.4637201	723.21136	297.30338	641.1268	0.9602136	0.3282261	746.6794	255.2345	777.618	1.1503204	0.29009342	1319.9269	332.86557	1147.4427	1.7037456	0.36583164	880.71875	189.1097	516.9309	Pik3cd	106669	junction
106669_12A	1.2216468	0.4656343	517.3	197.17041	423.4448	1.2005804	0.3295042	805.76337	221.14505	671.1449	1.3440135	0.3450524	473.9771	121.6855	352.65802	0.86192477	0.3284361	693.8049	264.37408	804.9483	Pik3cd	106669	junction
106669_13A	1.9514802	0.48457825	319.1328	79.24489	163.53372	1.5077283	0.4521646	184.45653	55.318123	122.34069	0.8989479	0.30745634	525.7405	179.81268	584.8398	1.1814212	0.42370358	428.20325	153.57034	362.4476	Pik3cd	106669	junction
106669_14A	1.0333561	0.46243978	1779.8672	796.51294	1722.4143	1.0422933	0.32514232	1914.5217	597.2331	1836.8358	0.81339127	0.2847559	2352.8115	823.6834	2892.595	0.90931463	0.30088452	3324.206	1099.9517	3655.727	Pik3cd	106669	junction
106669_15A	0.7075922	0.4629137	670.9844	438.9645	948.2643	0.8496333	0.32511804	1589.4637	608.21924	1870.7645	0.8845703	0.285101	2207.7048	711.5532	2495.7935	0.89730805	0.30179736	2575.094	866.09784	2869.7993	Pik3cd	106669	junction
106669_16C	0.8366033	0.4623953	1627.164	899.34265	1944.9648	1.0052992	0.32482052	2549.5725	823.788	2536.133	0.91951954	0.28400993	5221.0073	1612.6008	5677.973	0.97284335	0.30001125	5581.3477	1721.2094	5737.1494	Pik3cd	106669	junction
106669_17C	1.2075928	0.4622881	4044.6956	1548.3817	3349.3867	1.2176054	0.3246319	4508.0703	1201.9193	3702.4067	0.93933254	0.28404444	5013.412	1516.0039	5337.207	1.0892453	0.29981276	7645.1016	2104.3003	7018.7144	Pik3cd	106669	junction
106669_18C	0.8748234	0.4682944	277.08594	148.32457	316.73358	1.0178113	0.32625023	1150.5529	368.79932	1130.4186	1.718881	0.3017744	1158.4453	203.38182	673.9532	1.1916822	0.33304828	887.7971	248.11925	744.9949	Pik3cd	106669	junction
106669_19A	0.76472485	0.46334398	567.38214	343.77478	741.9429	1.2229401	0.32662734	1255.7405	335.38782	1026.8209	0.8238915	0.2952065	700.39026	250.95508	850.1001	0.54278165	0.3037715	1150.2443	643.7422	2119.1658	Pik3cd	106669	junction
106669_20A	0.9679963	0.4625069	1448.2681	691.97986	1496.1504	0.99264956	0.32525644	1686.6086	552.6425	1699.0978	1.0856243	0.28766188	1589.4922	421.17358	1464.1272	0.6257012	0.30037883	2824.5	1355.9508	4514.1357	Pik3cd	106669	junction
106669_21C	0.8403644	0.4642201	465.93893	257.38626	554.44867	0.9145129	0.32710263	849.9297	304.00253	929.3797	0.90902734	0.2860982	1719.8986	541.3037	1892.0208	1.2346554	0.30633202	2072.2458	514.14777	1678.4003	Pik3cd	106669	junction
106669_22C	1.1090316	1.1428406	25.23913	26.008549	22.75781	1.4349331	0.379205	281.6875	74.44061	196.30707	0.64741737	0.29558668	541.2825	247.12944	836.0642	1.5827482	0.5508928	371.91306	129.4484	234.9793	Pik3cd	106669	junction
106669_23C	1.2831663	0.46288294	1245.265	449.21063	970.4627	1.124049	0.32584146	1447.519	419.6096	1287.7722	1.0930504	0.295892	902.0611	244.19064	825.2695	0.9182153	0.31640822	975.2602	336.06534	1062.1259	Pik3cd	106669	junction
106669_24C	3.0391667	2.4231224	30.391666	24.231226	10	1.0865728	0.34089422	400.40164	125.61938	368.4996	2.326744	0.7377393	236.57253	75.00991	101.675354	1.3683752	0.7521984	215.47656	118.44788	157.46892	Pik3cd	106669	junction
106669_25C	1.1258131	0.46514434	515.41986	212.9524	457.82007	1.3540041	0.33174452	754.7826	184.92926	557.4448	0.6921893	0.3008112	479.88406	208.54773	693.2844	1.0123687	0.32832554	816.5328	264.81317	806.5567	Pik3cd	106669	junction
106669_26A	1.2446287	0.46233118	3116.6558	1157.7163	2504.0847	1.2294759	0.32494128	2693.5942	711.89685	2190.8477	1.1839805	0.28494588	3140.9348	755.9216	2652.8604	0.96439576	0.30073795	3715.913	1158.7733	3853.0999	Pik3cd	106669	junction
106669_27A	0.9158516	0.463501	635.9783	321.86066	694.4119	0.8948778	0.32581696	1162.8212	423.37274	1299.419	0.85094976	0.29105908	908.8855	310.87543	1068.0836	0.89158326	0.3109382	1155.0813	402.83273	1295.5394	Pik3cd	106669	junction
106669_28I	0.13683699	0.50304675	16.398438	60.284733	119.83921	0.6776832	0.3311317	394.9375	192.97559	582.776	1.6101134	0.3926604	410.7422	100.16822	255.10141	1.6427505	0.33188567	1246.7023	251.87186	758.9115	Pik3cd	106669	junction
106669_29A	0.30167845	0.46760383	101.546875	157.39844	336.60632	0.8559356	0.32678032	849.2705	324.2357	992.21313	0.69965905	0.2883049	948.8333	390.98087	1356.1367	0.84423894	0.3014225	2639.9236	942.544	3126.9863	Pik3cd	106669	junction
106669_30A	0.65746903	0.46452183	339.5983	239.9365	516.5236	0.82147664	0.32765934	693.4508	276.59418	844.1516	1.4339155	0.29714143	1125.6094	233.25304	784.99005	1.4049156	0.31371447	1630.2344	364.02768	1160.3789	Pik3cd	106669	junction
106669_31A	0.87017065	0.463424	623.52136	332.06677	716.55066	0.9589325	0.32629785	1069.7787	364.0157	1115.5933	0.91850525	0.28559566	1960.832	609.6918	2134.8076	1.103717	0.3033682	2456.122	675.09106	2225.3188	Pik3cd	106669	junction
106669_32A	0.22192661	0.49598888	29.351562	65.59849	132.25797	0.4312528	0.3687286	94.85366	81.10152	219.94908	6.7164445	0.8613036	571.8551	73.33357	85.14253	2.0395935	0.38915563	891.53625	170.10564	437.1147	Pik3cd	106669	junction
106669_33A	0.8863497	0.7860717	33.15942	29.4079	37.411217	3.5206585	0.4182127	514.0625	61.064568	146.01317	0.41086867	0.32096857	189.62318	148.13272	461.51776	0.5555582	0.32509354	476.67938	278.93634	858.0188	Pik3cd	106669	junction
106669_34A	3.0529492	0.6048409	186.15625	36.8807	60.975876	2.6006994	0.40646324	409.28244	63.966743	157.374	0.63153	0.29903927	463.20514	219.33482	733.46497	0.8395273	0.3768167	398.72656	178.96597	474.94174	Pik3cd	106669	junction
106717_01C	0.98108107	0.46290016	939.7174	443.38367	957.8387	1.1772232	0.32561976	1655.4733	457.90363	1406.2527	1.348801	0.28515854	3296.7734	696.9917	2444.225	1.4677544	0.30584374	2556.3188	532.6737	1741.6531	Cxcl9	106717	junction
106717_02C	2.1510875	0.4768353	436.95123	96.85974	203.13039	1.8345712	0.33937088	710.55725	131.44348	387.31516	7.6445026	0.53845805	1156.6232	81.46939	151.30128	2.2345042	0.32704613	1845.3853	270.09396	825.8589	Cxcl9	106717	junction
106717_03C	3.0228922	0.46356884	2045.0992	313.62158	676.5373	2.9400725	0.3311245	1714.3438	193.07726	583.09576	3.8861766	0.3196042	1829.4098	150.45303	470.748	4.280641	0.37470993	2064.519	180.7196	482.29202	Cxcl9	106717	junction
107464_01C						0.49885193	0.56417817	41.642277	47.095467	83.47623	3.349111	2.710854	86.014496	69.62227	25.682785	6.8608694	10.870102	68.608696	108.70102	10	Tbk1: TANK-binding kinase 1	107464	junction
107464_02C	0.5094719	0.50702554	58.160305	57.88103	114.15803	0.5224851	0.3362955	227.67969	146.54514	435.76303	1.2902473	0.30149925	876.48553	204.81325	679.3159	1.393228	0.35835838	768.8261	197.75316	551.83075	Tbk1: TANK-binding kinase 1	107464	junction
107464_03C	0.21684827	1.1654571	4.8211384	25.911343	22.232773	3.4826088	3.866403	34.826088	38.66403	10	2.8977823	1.2629738	163.03252	71.056335	56.261127	2.3793023	1.8090038	144.91406	110.179405	60.906116	Tbk1: TANK-binding kinase 1	107464	junction
107464_04C	0.7064663	0.4650655	327.9203	215.86932	464.16974	0.9645648	0.3321281	523.9084	180.39711	543.1552	1.1051639	0.29162848	1136.3983	299.87054	1028.2622	1.3484067	0.34789258	827.09375	213.39244	613.386	Tbk1: TANK-binding kinase 1	107464	junction
107464_05C	5.29918	2.4231226	52.991802	24.231226	10						1.6332313	4.8278894	23.463768	69.359726	14.366469	1.5597072	2.8121493	60.610687	109.28095	38.8603	Tbk1: TANK-binding kinase 1	107464	junction
107464_06C	0.2513938	0.48433366	41.34351	79.65215	164.45717	0.70809424	0.33383518	347.35938	163.76462	490.5553	1.1786389	0.2928188	1128.4672	280.35425	957.4325	1.7322242	0.35220546	1014.82117	206.3391	585.84863	Tbk1: TANK-binding kinase 1	107464	junction
107464_07C	0.5655768	0.5295947	52.046875	48.73565	92.024414	0.533406	0.33925322	207.43478	131.93124	388.8872	1.5234452	0.31253007	805.18854	165.18193	528.5313	1.5213553	0.38563108	680.2061	172.41774	447.10538	Tbk1: TANK-binding kinase 1	107464	junction
107464_08C						0.9111564	0.3426817	318.43512	119.76196	349.4846	2.2003114	0.5678398	309.73914	79.93514	140.77058	1.2116313	0.478346	352.91602	139.32948	291.27344	Tbk1: TANK-binding kinase 1	107464	junction
107464_09C	0.8782837	0.47264487	211.75362	113.95436	241.09933	0.82951385	0.32693133	797.35876	314.25824	961.2362	1.9022412	0.33488607	740.5128	130.36592	389.2844	0.94532675	0.32498828	812.84375	279.44275	859.8548	Tbk1: TANK-binding kinase 1	107464	junction
107464_10C	1.1182075	0.4629737	1016.3906	420.8183	908.94635	0.6591936	0.3260736	785.12213	388.3648	1191.0343	1.4990048	0.30865458	854.46375	175.9395	570.0207	0.7848914	0.31303573	933.7029	372.3857	1189.595	Tbk1: TANK-binding kinase 1	107464	junction
107464_11C	0.7533988	0.46228474	2604.232	1597.9542	3456.6448	0.7630845	0.32457536	3475.0435	1478.0979	4553.9434	0.80221874	0.2841923	3496.7786	1238.7614	4358.8843	0.73213637	0.29990703	4622.328	1893.4572	6313.48	Tbk1: TANK-binding kinase 1	107464	junction
107464_12C	1.0666667	2.4231224	10.666667	24.231226	10	3.8044693	3.3270543	44.267174	38.712177	11.6355715	1.0691911	0.45125687	210.98291	89.04628	197.32947	2.0830846	1.3665916	169.75362	111.365555	81.49146	Tbk1: TANK-binding kinase 1	107464	junction
107464_13C	1.4401246	0.4683496	454.06107	147.6673	315.2929	1.5196337	0.34216222	539.03625	121.36994	354.7146	0.5986162	0.3195312	282.10156	150.58105	471.25616	0.73375106	0.4366106	250.89854	149.29446	341.9396	Tbk1: TANK-binding kinase 1	107464	junction
107464_14C	2.358703	0.483711	393.61832	80.721275	166.87914	1.7253982	0.33197013	947.087	182.22145	548.90924	0.72217333	0.3051233	445.68842	188.30647	617.1488	0.72608685	0.3931646	309.6232	167.65607	426.42722	Tbk1: TANK-binding kinase 1	107464	junction
107464_15C	1.4580446	0.48776177	222.70312	74.5012	152.74095	0.66940403	0.5670131	55.463413	46.979816	82.85491	1.0413352	1.5685234	46.739132	70.40137	44.883846	1.0320269	1.7154558	66.38931	110.35366	64.329056	Tbk1: TANK-binding kinase 1	107464	junction
107464_16C	1.2926908	0.46375903	818.12317	293.5056	632.8839	1.0839217	0.32873112	791.1087	239.92697	729.85785	1.9747127	0.31452528	1007.61597	160.48952	510.25952	1.8155454	0.38117388	836.2977	175.58076	460.63168	Tbk1: TANK-binding kinase 1	107464	junction
107464_17A	0.81041104	0.46289256	780.71875	445.93283	963.36145	0.88781166	0.32528242	1484.2898	543.8241	1671.852	0.8844214	0.28462976	2735.4016	880.32324	3092.8713	0.95982605	0.3013035	3094.6719	971.463	3224.2007	Tbk1: TANK-binding kinase 1	107464	junction
107464_18A	0.35474113	0.47052273	95.96183	127.282166	270.51227	0.6105634	0.33548215	275.8768	151.58417	451.83972	1.0160012	0.3053357	623.81885	187.47435	613.9942	0.9345278	0.31058833	1229.8768	408.74695	1316.0409	Tbk1: TANK-binding kinase 1	107464	junction
107464_19C	0.7532478	0.46374297	479.25192	295.05524	636.2474	0.763739	0.32532328	1246.0508	530.7695	1631.5139	1.0445935	0.29339954	969.084	272.1909	927.714	0.8222838	0.35214207	482.04688	206.43599	586.2293	Tbk1: TANK-binding kinase 1	107464	junction
107464_20C	1.1870822	0.46584243	487.89856	191.4643	411.00656	1.0642031	0.33723626	446.01562	141.33829	419.1076	0.9696503	0.29613107	792.2971	241.96744	817.0957	1.2601312	0.37860826	590.89856	177.53632	468.91827	Tbk1: TANK-binding kinase 1	107464	junction
107464_21C	1.1466949	0.46473926	565.9508	229.37186	493.5496	1.0598606	0.33111873	618.2681	193.15764	583.3486	1.2955599	0.31931618	612.49274	150.96086	472.76297	0.72574604	0.3129227	867.029	373.84018	1194.6727	Tbk1: TANK-binding kinase 1	107464	junction
107567_01C						0.6754908	0.34647822	214.14493	109.84096	317.02124	1.9840286	0.46094656	378.16794	87.85923	190.6061	2.491377	0.99932665	283.93893	113.89193	113.96867	9530037G02Rik	107567	junction
107567_02C	1.9583969	0.46388358	1191.6594	282.2672	608.4872	1.5235074	0.32842064	1155.0312	248.9887	758.1396	0.5180494	0.2881515	714.77344	397.57413	1379.7399	0.6129987	0.30313647	1406.2029	695.387	2293.9736	9530037G02Rik	107567	junction
107567_03C	0.40514144	1.3702118	7.4710145	25.267408	18.44051	2.6055644	1.4045177	73.46094	39.59879	28.193869	0.70404357	0.32480317	308.40625	142.28001	438.04996	1.8463914	0.8886446	239.78986	115.40778	129.86946	9530037G02Rik	107567	junction
107567_04C	1.9248725	0.4642978	1046.9275	252.529	543.8945	1.0431573	0.33329257	527.4375	168.51819	505.61642	1.356076	0.42727602	293.9203	92.60918	216.74323	1.743403	0.63671744	337.12213	123.12217	193.37018	9530037G02Rik	107567	junction
107567_05A	0.34337598	0.47416687	77.265625	106.69586	225.01758	0.82921517	0.32579365	1086.9316	427.0489	1310.7957	1.0905627	0.2871522	1712.8551	451.0058	1570.616	1.3857197	0.31745288	1427.3478	326.9894	1030.0408	9530037G02Rik	107567	junction
107567_06A	0.7823743	0.46269327	902.5115	533.74194	1153.5546	0.8734329	0.32467604	2875.5547	1068.913	3292.2446	0.9181234	0.28408518	4594.4062	1421.5983	5004.127	1.0606837	0.30057505	4364.5435	1236.8181	4114.84	9530037G02Rik	107567	junction
107567_07A	1.6296875	2.423123	16.296875	24.231226	10	0.8117711	0.33335105	409.07318	167.98451	503.92676	1.2488227	0.36490473	376.8672	110.12022	301.77798	0.50378454	0.42682552	179.95653	152.46606	357.20932	9530037G02Rik	107567	junction
107567_08A	1.0401126	0.46919158	307.31885	138.63058	295.4669	0.57226014	0.33215398	310.29688	180.10399	542.23047	0.9399423	0.35549495	303.89432	114.93566	323.31168	0.5612199	0.33151108	428.52136	253.12643	763.55347	9530037G02Rik	107567	junction
107567_09A	1.7918699	2.4231224	17.9187	24.231226	10	0.69830126	0.39864874	116.16031	66.31402	166.34698	5.877378	2.5586674	160.0342	69.669556	27.228842	0.31266212	0.5777944	68.75	127.04886	219.88591	9530037G02Rik	107567	junction
108218_01A	0.6618515	0.46253	950.83594	664.48456	1436.6302	0.7058424	0.324943	1543.6107	710.6197	2186.9058	1.0805674	0.28397888	6535.6665	1717.6079	6048.3657	1.2032065	0.30004424	6719.9277	1675.752	5585.016	C130045F17Rik	108218	junction
108218_02A	0.77790207	0.46280837	802.4453	477.4102	1031.5505	1.0053991	0.32476583	2771.939	895.3968	2757.0535	1.1734864	0.28462854	3631.939	880.9251	3094.999	1.2102855	0.30116186	4057.6147	1009.67816	3352.6094	C130045F17Rik	108218	junction
108218_03C	0.9631917	0.46308267	817.3672	392.97327	848.60284	1.1021669	0.3290793	773.27344	230.87999	701.5938	1.276242	0.28882447	1639.058	370.93283	1284.2847	1.7543732	0.3179529	1781.8188	322.927	1015.64417	C130045F17Rik	108218	junction
108218_04C	1.3491014	0.46740478	462.82608	160.34904	343.06247	1.1849608	0.33097634	698.8397	195.1958	589.7576	1.3146156	0.3291544	545.6328	136.61595	415.05124	0.66168594	0.35593793	373.5625	200.94887	564.56165	C130045F17Rik	108218	junction
108218_05C	0.8882657	0.46445614	465.55798	243.43083	524.1202	1.2038945	0.32734898	1069.8125	290.891	888.62646	1.1630366	0.28897497	1471.8125	365.69525	1265.4911	1.4750655	0.3216495	1363.884	297.40552	924.6261	C130045F17Rik	108218	junction
108218_06C	0.61894447	0.47119454	160.97562	122.54868	260.08087	1.3258964	0.32566085	1832.1449	450.00336	1381.816	1.1524405	0.29006714	1325.1328	333.53348	1149.8491	1.3918768	0.32137847	1295.1641	299.04788	930.5163	C130045F17Rik	108218	junction
108218_07C	0.8356795	0.46245876	1377.4198	762.25385	1648.2633	1.0083721	0.32468268	3268.732	1052.4891	3241.5933	0.944259	0.28398052	5690.855	1711.4921	6026.7944	1.0177679	0.29977846	7471.297	2200.6333	7340.865	C130045F17Rik	108218	junction
108218_08E	0.5796105	0.47659084	118.75	97.64344	204.87895	0.6807404	0.39260408	118.652176	68.43038	174.2987	1.9815099	1.5594082	89.47541	70.41533	45.155167	2.182226	1.3233417	183.95312	111.55254	84.2961	C130045F17Rik	108218	junction
108218_09A	1.4193299	0.46418718	793.57245	259.53525	559.1177	1.1648513	0.32898498	825.7939	233.22617	708.92645	1.3512956	0.32553378	586.38525	141.2631	433.943	1.0287685	0.35864216	566.2222	197.39247	550.38837	C130045F17Rik	108218	junction
108218_10A	1.5646595	0.50030154	194.42754	62.168415	124.26189	0.58568317	0.38050365	113.528984	73.756935	193.84027	0.82242584	0.41528043	187.7971	94.827354	228.34534	0.23628916	0.43394253	81.74219	150.11865	345.94135	C130045F17Rik	108218	junction
108218_11A	0.04843782	1.2333219	1.0076336	25.656334	20.80262	1.2708393	0.7878825	68.195656	42.27927	53.6619	1.5249816	2.2960095	46.34351	69.774704	30.389553	2.398364	2.7079973	96.82927	109.3301	40.373047	C130045F17Rik	108218	junction
108426_01C	1.2193546	0.46717045	428.18115	164.04874	351.15393	1.419054	0.32758874	1211.4275	279.65814	853.68665	2.495069	0.3147148	1269.0305	160.06877	508.6154	2.059444	0.36945808	1033.8516	185.46988	502.0052	6230425F05Rik	108426	junction
108426_02A	3.7601445	2.4231226	37.601448	24.231226	10						9.99153	4.155111	166.88618	69.40184	16.702766	1.5348064	1.0850102	159.91454	113.049385	104.19199	6230425F05Rik	108426	junction
108426_03A	0.95651156	0.46381196	595.09753	288.5625	622.15405	1.2155931	0.32567865	1667.3116	446.70197	1371.6034	1.6530768	0.2891728	2053.1025	359.14932	1241.9886	2.051973	0.33385074	1509.8359	245.64642	735.7972	6230425F05Rik	108426	junction
108426_04A	1.3155994	0.47375733	301.3125	108.50491	229.03058	1.916072	0.33812407	775.98376	136.93578	404.98676	1.087326	0.2880708	1514.2754	401.18466	1392.6599	1.5749298	0.3232783	1403.8092	288.15323	891.34717	6230425F05Rik	108426	junction
108426_05A	1.8672982	0.4636637	1220.5935	303.0822	653.6682	1.5974851	0.32969156	1052.6014	217.2376	658.9116	1.17737	0.30803362	680.0076	177.90942	577.56494	0.94557136	0.32316965	844.83203	288.73978	893.462	6230425F05Rik	108426	junction
108426_06C	1.2854774	0.462998	1149.71	414.09784	894.3836	1.5807096	0.3264939	1675.8188	346.1386	1060.1687	1.119718	0.28455314	3624.397	921.06555	3236.8838	1.14053	0.3018953	3207.6328	849.05194	2812.4055	6230425F05Rik	108426	junction
108426_07C	1.1036303	0.48266053	188.9542	82.637024	171.21149	1.0128893	0.332807	527.0217	173.16455	520.31525	2.268321	0.36794397	670.4922	108.760414	295.58963	0.51996344	0.30733404	814.971	481.70374	1567.3622	6230425F05Rik	108426	junction
108426_08C	1.5127639	0.46281463	1552.0342	474.829	1025.9594	1.2319258	0.32622626	1402.0535	371.27774	1138.0989	1.4084656	0.29012537	1612.0305	332.05707	1144.5295	1.4624664	0.312556	1771.9025	378.6882	1211.5851	6230425F05Rik	108426	junction
108426_09A	1.4087374	0.46423474	778.21014	256.45105	552.41675	1.5316201	0.3351292	703.59375	153.95125	459.37875	2.2005255	0.36637816	657.37683	109.45045	298.7363	1.9307241	0.43507499	664.61066	149.7653	344.2287	6230425F05Rik	108426	junction
108426_10E	1.2186862	0.5242343	117.21368	50.421043	96.18036	2.7783356	0.46948713	315.459	53.306717	113.54245	3.754894	4.8368983	53.84375	69.359276	14.33962	1.1502268	0.5218568	292.41464	132.66823	254.22345	6230425F05Rik	108426	junction
108426_11A	1.9312468	0.48436612	317.36957	79.59784	164.33403	1.8531181	0.39244628	323.40625	68.48974	174.52005	1.8645339	0.9853373	136.81679	72.30262	73.37855	1.6724244	0.6754825	300.125	121.218735	179.45505	6230425F05Rik	108426	junction
108426_12I	3.0604591	1.7708039	42.585938	24.640537	13.9148855	1.1105763	0.35537183	295.1832	94.455284	265.79282	1.7562985	0.69321305	192.26811	75.88845	109.47348	0.8034309	0.78573596	120.17391	117.527176	149.57591	6230425F05Rik	108426	junction
108426_13A	2.4087906	0.46442202	1272.3281	245.30864	528.202	2.097256	0.3280273	1676	262.1396	799.13947	1.2179359	0.29091445	1314.0797	313.87924	1078.94	1.2493669	0.30539998	2255.9924	551.4633	1805.7085	6230425F05Rik	108426	junction
108426_14I	1.3338825	0.4632331	1043.1832	362.27856	782.06537	1.2778932	0.3284103	970.09924	249.30923	759.1395	0.8219553	0.30130047	561.61597	205.86903	683.26825	0.60375273	0.32322177	538.8168	288.458	892.4461	6230425F05Rik	108426	junction
108426_15C	1.9377654	0.4644259	1022.62317	245.09296	527.7332	1.3090043	0.3319885	717.63416	182.00574	548.229	1.4159257	0.32535404	615.84784	141.51065	434.9436	2.1553364	0.5006156	583.73285	135.58244	270.83145	6230425F05Rik	108426	junction
108426_16S	0.54206365	0.50713116	61.804688	57.821777	114.0174	1.186314	0.32639682	1288.9923	354.64728	1086.5524	1.2017531	0.29370338	1097.4492	268.21198	913.2069	1.5501957	0.34564534	975.39856	217.48347	629.20996	6230425F05Rik	108426	junction
108426_17A	1.45982	0.46320885	1155.8015	366.74213	791.7425	1.3985741	0.32592234	1750.25	407.87653	1251.4531	2.170092	0.29049918	2413.211	323.04428	1112.0316	1.1937636	0.30337322	2654.8188	674.67377	2223.9067	6230425F05Rik	108426	junction
108426_18C	1.4922905	0.46798852	485.1377	152.1412	325.096	1.7436304	0.35511306	465.4855	94.80219	266.9634	2.9027767	0.4898243	503.39062	84.94383	173.41693	0.6725074	0.31661054	709.95654	334.24124	1055.6858	6230425F05Rik	108426	junction
108426_19C	1.1569469	0.46331966	867.96875	347.59332	750.2235	1.1405517	0.3276193	968.92365	278.31976	849.5219	1.2057756	0.30303448	784.7971	197.23453	650.865	0.7262001	0.31841928	728.18115	319.2879	1002.72797	6230425F05Rik	108426	junction
108426_20C	0.8471719	0.5870596	55.679688	38.584015	65.72419	0.9988704	0.38605356	183.96875	71.10211	184.1768	2.6021674	1.162869	159.76811	71.39794	61.398094	0.37490642	0.36334154	197.90984	191.80482	527.8913	6230425F05Rik	108426	junction
108426_21C	0.94134927	0.46230274	2799.687	1374.9445	2974.1213	1.0091808	0.32472935	2968.4204	955.164	2941.4158	0.9779405	0.28438914	3547.8914	1031.7415	3627.9214	0.8800749	0.30026546	4229.0654	1442.8798	4805.347	6230425F05Rik	108426	junction
108426_22C	0.40452874	0.99813557	10.876812	26.837482	26.887613	0.38597003	1.9433666	7.7608695	39.076134	20.10744	4.791005	0.813221	435.2748	73.88316	90.85249	5.0813217	3.236307	171.34146	109.12781	33.71986	6230425F05Rik	108426	junction
108426_23C	1.1730623	0.46252856	1689.3406	666.0928	1440.1116	1.2772344	0.32541475	1980.8047	504.67087	1550.8544	1.1814802	0.28430766	4588.1304	1104.0731	3883.3748	1.2058964	0.30050132	5127.618	1277.7682	4252.1216	6230425F05Rik	108426	junction
108426_24C	1.5248276	0.46247077	2448.977	742.7596	1606.0681	1.4735088	0.32502708	2971.4492	655.4433	2016.5806	1.4377683	0.28560588	3060.87	608.0274	2128.9036	1.3890326	0.30109024	4755.578	1030.831	3423.6619	6230425F05Rik	108426	junction
108426_25C	1.3482798	0.46567267	567.7175	196.07986	421.06802	1.642329	0.32525548	2792.1719	552.97644	1700.1295	1.9719794	0.29029354	2227.4783	327.90536	1129.5647	1.7777997	0.3125866	2151.397	378.2754	1210.1459	6230425F05Rik	108426	junction
108426_26C	1.0491918	0.46250132	1586.0363	699.15125	1511.6742	1.0279106	0.3251579	1866.6947	590.4896	1816.0088	1.2525923	0.28555453	2704.414	616.5275	2159.0537	1.2109404	0.30102324	4231.4146	1051.8721	3494.3213	6230425F05Rik	108426	junction
108426_27C	0.8918897	0.537274	77.46342	46.663933	86.853134	1.2049019	0.3291075	842.76337	230.19278	699.4456	1.9066498	0.30213797	1271.832	201.54134	667.05066	2.4335463	0.40348014	977.7023	162.1023	401.76028	6230425F05Rik	108426	junction
108426_28C	2.0249648	0.4653517	895.6087	205.81741	442.28357	1.6149848	0.3294271	1092.3414	222.8175	676.3788	1.9128469	0.30730754	1122.3768	180.31493	586.75726	1.8072122	0.31529197	1987.6094	346.76462	1099.8207	6230425F05Rik	108426	junction
108426_29C	1.5732768	0.46264338	1922.174	565.24133	1221.7646	1.4809023	0.32577887	1952.1014	429.43637	1318.1838	1.1431725	0.28800106	1605.145	404.38644	1404.1144	1.137773	0.3082477	1687.3047	457.12793	1482.9889	6230425F05Rik	108426	junction
109507_01A	0.06400611	0.69549614	2.9296875	31.834255	45.771988	1.9310929	0.60970783	144.13008	45.506485	74.636536	1.2959476	0.59159994	172.85507	78.908325	133.38123	1.6848991	0.59730256	354.23187	125.57642	210.23923	Tlr3	109507	junction
109507_02I	4.6488547	2.4231226	46.48855	24.231226	10	1.80105	0.3807181	348.39694	73.6465	193.44102	3.4286523	0.87375915	287.26813	73.207535	83.78456	3.4895272	3.8117507	99.78261	108.99655	28.594881	Tlr3	109507	junction
109507_03A	1.536243	2.1653833	17.273438	24.347456	11.243949	1.3721334	0.34815228	418.8203	106.26755	305.23294	0.95237154	0.4248482	208.54471	93.030754	218.9741	1.3322726	0.92060137	166.2906	114.90694	124.817245	Tlr3	109507	junction
109507_04I	2.8356383	1.0079978	75.29771	26.76643	26.554056	0.55276215	0.32577112	730.8047	430.70065	1322.0961	2.0893183	0.5128561	338.625	83.12086	162.0744	0.8505006	0.39306688	362.8913	167.71365	426.67966	Tlr3	109507	junction
109507_05C	2.19856	0.5152825	229.64885	53.823425	104.45421	1.8807675	0.3292087	1301.2826	227.77592	691.88916	1.776052	0.31774655	859.93494	153.84763	484.1834	2.5747476	0.45260918	824.2595	144.89474	320.13217	Tlr3	109507	junction
109507_06C	0.5202064	0.7854696	19.484375	29.419827	37.455086	1.4357202	0.51981944	136.2029	49.31386	94.867294	0.49154878	0.8132559	44.65625	73.88272	90.84805	1.4100177	0.58669364	303.66666	126.352516	215.36371	Tlr3	109507	junction
109507_07C	0.97806793	0.6338891	53.633587	34.760105	54.836258	0.35433224	0.8196226	18.137682	41.955128	51.188347	1.0723407	1.6193136	46.572517	70.32794	43.43071	0.51361537	0.48753077	145.05072	137.68413	282.41116	Tlr3	109507	junction
109507_08C	1.2092655	0.46998888	338.28906	131.47826	279.74756	1.1925648	0.3385216	475.95123	135.10359	399.09885	2.1346524	0.3438262	761.1884	122.60381	356.5866	3.0690799	0.6694314	556.9783	121.48877	181.48055	Tlr3	109507	junction
109507_09A	1.5241855	0.4659166	620.08594	189.54932	406.831	1.2456076	0.33633953	541.7642	146.28741	434.9397	3.1474552	0.46024853	601.3913	87.94071	191.07224	2.0971012	0.5084026	554.587	134.44913	264.45407	Tlr3	109507	junction
109507_10A	2.2557251	2.4231224	22.557251	24.231226	10	1.2052331	0.3325936	635.38403	175.33923	527.1877	1.2897278	0.41105935	300.25363	95.69621	232.80388	2.27639	1.1028533	233.03622	112.90013	102.37096	Tlr3	109507	junction
109507_11A	1.0989685	0.46693555	395.47827	168.03291	359.86316	1.47881	0.32679155	1463.7266	323.45837	989.80035	0.67525744	0.28864715	882.91406	377.41248	1307.5221	0.8486754	0.3147941	948.76086	351.91818	1117.9314	Tlr3	109507	junction
109507_12A	1.6161017	0.46899197	484.55798	140.6185	299.83136	1.5898155	0.3784179	314.53622	74.86789	197.84448	0.5547749	0.38225254	149.97101	103.33345	270.3277	0.444882	0.6473102	84.23189	122.55871	189.33534	Tlr3	109507	junction
109555_01C	1.5963287	0.74187934	65.43511	30.410378	40.991	1.3695184	0.34275314	477.66406	119.546295	348.7825	1.3578968	0.41745117	307.06558	94.39959	226.13322	1.0861713	0.65514123	202.53847	122.16426	186.47011	Cd86	109555	junction
109555_02C	0.8207039	0.5174719	83.91603	52.9109	102.24885	0.71937203	0.36013848	177.35115	88.78713	246.53607	2.6033695	0.34858406	890.24786	119.20176	341.95987	3.355485	0.67938834	597.8594	121.04917	178.17377	Cd86	109555	junction
109555_03C	1.5609928	0.46296048	1431.71	424.6177	917.1791	1.4158443	0.32490194	3238.6594	743.19385	2287.4404	1.1002681	0.28480068	3114.0361	806.05774	2830.2522	1.0503656	0.3008453	3892.1956	1114.8013	3705.563	Cd86	109555	junction
109555_04C	2.6203125	2.423123	26.203125	24.231226	10	1.5456269	0.3551795	412.15942	94.712746	266.66165	1.572552	0.49505377	268.4058	84.4966	170.68167	1.4175637	0.8392981	196.45082	116.31281	138.58342	Cd86	109555	junction
109555_05C	0.9553632	1.0028876	25.532787	26.802914	26.725739	1.3317279	0.33821946	537.4203	136.48885	403.55112	6.2329507	0.7623314	609.942	74.59997	97.857666	1.5659982	0.469174	471.0797	141.13576	300.81754	Cd86	109555	junction
109555_06C	2.370603	0.47160926	602.62317	119.88623	254.20668	2.7015834	0.3498891	794.9219	102.9524	294.24295	0.81571585	0.29339886	756.7786	272.20016	927.74786	1.0167338	0.34502935	644.35156	218.66116	633.7466	Cd86	109555	junction
109555_07C	1.9599043	0.46781552	647.01624	154.43826	330.12643	2.0703619	0.33600178	913.8015	148.30206	441.37286	0.9844666	0.29228055	972.28986	288.66537	987.6311	1.3905076	0.3333723	1030.7031	247.10966	741.2424	Cd86	109555	junction
109625_01A	0.90909314	0.46226624	3935.878	2001.3608	4329.455	0.92022145	0.32457417	4213.221	1486.0585	4578.4863	0.8516712	0.283919	5985.442	1995.3483	7027.8784	0.96106434	0.29955018	11512.853	3588.3933	11979.273	Map2k6: mitogen activated protein kinase kinase 6	109625	junction
109625_02A	0.8928217	0.46229976	2714.2344	1405.4204	3040.063	0.8814916	0.32451814	5786.582	2130.3105	6564.5347	0.9064574	0.28386998	7542.6953	2362.1018	8321.069	0.8314796	0.29964066	7733.2734	2786.843	9300.617	Map2k6: mitogen activated protein kinase kinase 6	109625	junction
109625_03C	1.5521624	0.46662506	578.07245	173.78535	372.4304	1.2164335	0.3405831	452.66666	126.73985	372.1261	0.57476836	0.35128713	192.16406	117.446915	334.33307	0.8355218	0.45138806	268.76813	145.20114	321.67697	Map2k6: mitogen activated protein kinase kinase 6	109625	junction
109625_04C	0.81727654	0.4629395	760.6739	430.8774	930.7424	0.85418856	0.32504153	1700.7812	647.1926	1991.1075	1.1168034	0.28899235	1410.9453	365.10663	1263.3784	0.85710907	0.3067124	1400.1522	501.03778	1633.5753	Map2k6: mitogen activated protein kinase kinase 6	109625	junction
109625_05A	0.78561187	0.4624202	1422.5573	837.33356	1810.7634	0.83944875	0.3249478	1826.6562	707.0925	2176.0188	0.77404475	0.2842886	3058.5144	1123.3209	3951.3406	0.7961519	0.2999684	4740.7266	1786.1769	5954.5503	Map2k6: mitogen activated protein kinase kinase 6	109625	junction
109625_06A	1.0450116	0.46256158	1427.1522	631.71136	1365.6807	0.801595	0.32530218	1324.2222	537.39404	1651.9841	0.6789958	0.2849466	1800.7246	755.69006	2652.041	0.78410965	0.30077013	2985.122	1145.0383	3807.0212	Map2k6: mitogen activated protein kinase kinase 6	109625	junction
109625_07C	0.8523316	0.46255884	1168.8473	634.3314	1371.3528	0.9409107	0.32522836	1627.884	562.68256	1730.1154	0.7989733	0.2843786	2922.7556	1040.2965	3658.1392	0.8523769	0.30083928	3165.2173	1117.137	3713.4011	Map2k6: mitogen activated protein kinase kinase 6	109625	junction
109625_08C						0.7211499	1.0140288	28.92029	40.665615	40.10302	2.9303665	3.1780667	64.099236	69.51746	21.874138	0.3659086	0.43842778	124.145035	148.74925	339.2788	Map2k6: mitogen activated protein kinase kinase 6	109625	junction
109625_09C						0.5292666	0.79186964	28.229507	42.23597	53.33703	0.73379564	0.47372758	133.93478	86.46631	182.52327	1.2440325	0.511984	325.4855	133.9542	261.63745	Map2k6: mitogen activated protein kinase kinase 6	109625	junction
109625_10C	0.5954731	0.5312617	54.086956	48.254616	90.83022						0.20467848	0.44078436	42.014492	90.48012	205.27069	0.97114366	0.46134678	300.64886	142.82478	309.58228	Map2k6: mitogen activated protein kinase kinase 6	109625	junction
109625_11C	0.31258905	0.501523	38.210144	61.30498	122.23763	1.3154222	0.34698558	412.13675	108.71454	313.3114	0.68903244	0.33841592	258.68842	127.05393	375.4372	0.84348464	0.38080734	389.5145	175.8538	461.79205	Map2k6: mitogen activated protein kinase kinase 6	109625	junction
109625_12A						4.5206904	2.6050448	67.384056	38.830013	14.9057						0.9507386	0.7641432	146.94308	118.10351	154.55676	Map2k6: mitogen activated protein kinase kinase 6	109625	junction
109625_13A	0.5941847	0.4624842	928.3496	722.5818	1562.3923	0.9131435	0.32502887	1838.5115	654.40894	2013.3872	0.76911753	0.28447717	2616.2102	967.67017	3401.574	0.88979083	0.3001875	4486.051	1513.4526	5041.6914	Map2k6: mitogen activated protein kinase kinase 6	109625	junction
109625_14A	3.3850915	0.61251366	200.35156	36.252514	59.186455	1.3424947	0.3354673	607.0082	151.68134	452.14938	1.3635184	0.34294975	490.14062	123.279305	359.46756	1.3207359	0.39121673	569.9431	168.82353	431.5345	Map2k6: mitogen activated protein kinase kinase 6	109625	junction
109796_01C	1.3106759	0.46261415	1661.6968	586.51	1267.8168	1.269348	0.32562548	1780.6014	456.77713	1402.7686	1.3571535	0.2853901	3073.7966	646.3758	2264.885	1.5247314	0.3024198	3894.5496	772.4567	2554.253	Pde4a	109796	junction
109796_02C	1.6929938	0.46368054	1100.1985	301.32455	649.8538	1.291469	0.33035663	801.08594	204.9171	620.2905	1.8641043	0.33484364	725.99274	130.40797	389.4593	0.7149849	0.3179337	726.558	323.07993	1016.1865	Pde4a	109796	junction
109796_03C	1.0689255	0.46225718	5442.2344	2353.4958	5091.313	1.0465786	0.32453692	5903.625	1830.6742	5640.8804	1.1354585	0.28383002	11525.123	2880.9294	10150.193	1.2998924	0.29967752	11216.526	2585.8606	8628.812	Pde4a	109796	junction
109796_04E	0.32594067	0.47694978	65.94656	96.49976	202.3269	0.694576	0.34026733	261.10144	127.911545	375.91486	0.8091636	0.3044472	507.75574	191.04272	627.5069	0.9268115	0.31955588	901.90985	310.97	973.1319	Pde4a	109796	junction
109796_05A	1.086342	0.46274826	1184.2391	504.44946	1090.1163	0.7040459	0.3267216	707.61597	328.3784	1005.0708	0.9750479	0.28980455	1145.4657	340.4563	1174.7789	1.1407553	0.3093913	1590.3438	431.32693	1394.1147	Pde4a	109796	junction
109796_06C	1.5885142	0.46278086	1679.2764	489.22256	1057.1365	1.6454927	0.32578543	2163.652	428.374	1314.8962	1.4392136	0.28906444	1805.7812	362.68912	1254.7	1.6238493	0.30955753	2244.8943	427.9486	1382.4524	Pde4a	109796	junction
109796_07C	1.0143938	0.46947554	293.74045	135.94716	289.5724	1.1367096	0.33352366	567.26086	166.44086	499.03763	2.310276	0.4060427	550.7536	96.797745	238.39299	0.59683377	0.31537727	654.6087	345.90652	1096.8024	Pde4a	109796	junction
109796_08C	0.97349626	0.4629297	912.43475	433.89294	937.27606	1.2604424	0.32589763	1590.9844	411.36188	1262.2428	1.340657	0.28868783	1745.641	375.89426	1302.0787	0.7955449	0.3036866	1702.674	649.9687	2140.2612	Pde4a	109796	junction
109796_09C	1.284907	0.46286732	1262.2764	454.71497	982.3873	1.1601286	0.32626164	1307.2443	367.63483	1126.8098	1.5896851	0.2938474	1441.1449	266.39032	906.56	1.4451678	0.3363456	1024.7898	238.50764	709.11475	Pde4a	109796	junction
109796_10C	1.6668372	0.46284163	1671.6232	464.17062	1002.8713	1.7431793	0.32647917	1854.826	347.3894	1064.0477	1.7484976	0.2884551	2332.7537	384.84167	1334.1475	2.3461578	0.31642014	2491.0144	335.95657	1061.7421	Pde4a	109796	junction
109796_11I	1.152016	0.46244967	1938.4711	778.1535	1682.6771	0.979314	0.3249437	2140.1304	710.1112	2185.3362	0.9512083	0.28467676	2866.4639	857.8727	3013.4976	1.0617247	0.3007138	4128.748	1169.3912	3888.718	Pde4a	109796	junction
109796_12A	0.9499971	0.4626787	1113.6449	542.3804	1172.2614	1.0626372	0.32497618	2247.168	687.22986	2114.7085	1.3089911	0.28500172	3394.179	739.00183	2592.9734	1.3584901	0.30201086	3734.3203	830.19025	2748.8755	Pde4a	109796	junction
109796_13E	1.0798619	0.47213557	267.03818	116.75403	247.2892	1.0359545	0.3292292	715.21014	227.29578	690.38763	1.7788365	0.42429224	390.44202	93.12914	219.49292	0.8358944	0.39124274	360.65942	168.80768	431.4653	Pde4a	109796	junction
109796_14A	1.6353894	0.46617922	642.71014	183.20905	393.00128	1.616988	0.32670823	1630.0458	329.34656	1008.07544	1.0497675	0.29097417	1127.8889	312.62784	1074.4178	1.0844122	0.32591406	915.3281	275.09674	844.07764	Pde4a	109796	junction
109796_15C	1.5804739	0.46259508	2055.8767	601.7426	1300.7976	1.3851599	0.325613	1953.5853	459.2342	1410.3682	1.5274786	0.29163247	1570.2439	299.79742	1027.9973	1.1777076	0.30559656	2092.1794	542.88763	1776.4847	Pde4a	109796	junction
109796_16C	1.4136952	0.46613106	559.0217	184.32361	395.43298	1.7377894	0.32796237	1401.6406	264.52307	806.5653	1.8630203	0.2925794	1808.1086	283.95575	970.52545	2.8569376	0.36687803	1464.1908	188.0263	512.5036	Pde4a	109796	junction
109796_17C	0.83486986	0.46228755	2810.1016	1556.021	3365.9158	0.8577819	0.32453284	4983.748	1885.5491	5810.041	1.0266497	0.2840687	5267.6885	1457.5425	5130.95	1.0638295	0.29999673	6178.674	1742.3676	5807.9546	Pde4a	109796	junction
109796_18C	0.75398356	0.46267453	888.0611	544.9498	1177.8256	1.0899218	0.32473677	3161.8406	942.0546	2900.9792	1.0657476	0.28413504	4977.3984	1327.0059	4670.335	1.1689538	0.30013898	6087.3525	1562.9803	5207.522	Pde4a	109796	junction
109796_19C	0.9901426	0.46298307	894.36957	418.20032	903.2735	1.4128071	0.3259566	1747.5942	403.1972	1236.966	1.3222556	0.28890994	1683.9058	367.9297	1273.51	1.4839061	0.3050584	2760.1526	567.4265	1860.0587	Pde4a	109796	junction
109796_20C	1.5807835	0.4652639	709.2439	208.74812	448.66605	1.6939006	0.33098796	998.0916	195.02696	589.2268	1.931634	0.3047715	1202.397	189.71313	622.4766	2.3240614	0.45224217	745.0813	144.98637	320.5945	Pde4a	109796	junction
109796_21C	1.4893687	0.46594992	603.1875	188.70758	404.99542	1.700184	0.32720196	1551.0469	298.50043	912.2818	1.3921826	0.29534054	1176.4962	249.58438	845.07324	1.8351083	0.35312358	1065.1172	204.95685	580.4111	Pde4a	109796	junction
109806_01C	0.30798337	0.47266325	74.18841	113.85723	240.88446	1.025126	0.34184524	367.01562	122.38744	358.02002	0.7549898	0.35337937	248.1884	116.16669	328.7308	0.99824226	0.3674318	509.30435	187.46413	510.20114	2310010G13Rik	109806	junction
109806_02C	0.9471414	0.4624066	1781.0162	869.5151	1880.4122	0.99976134	0.32497233	2122.2102	689.8242	2122.7168	1.0006878	0.28525233	2368.2444	675.0829	2366.6165	1.0112575	0.30074394	3887.6797	1156.1803	3844.4014	2310010G13Rik	109806	junction
109806_03C	1.2270347	0.48476976	199.78688	78.93065	162.82089	1.2220463	0.32698283	1162.558	311.06555	951.3208	0.94481206	0.29749462	731.855	230.44044	774.60376	1.0716574	0.3301848	836.5954	257.76062	780.65564	2310010G13Rik	109806	junction
109806_04C	0.766698	0.46972126	218.31297	133.7505	284.74442	0.71737033	0.33697018	303.89856	142.75018	423.62857	1.0987343	0.29792044	837.8931	227.1937	762.5985	1.128453	0.3332705	837.78125	247.42523	742.4157	2310010G13Rik	109806	junction
109806_05C	0.87627333	0.4641585	493.58694	261.45102	563.27966	0.7744206	0.32738623	683.75	289.05527	882.91815	0.9371675	0.30531377	575.71875	187.55971	614.3179	0.6972524	0.32416958	609.7681	283.49603	874.52997	2310010G13Rik	109806	junction
109806_06C	0.67612195	0.46719578	236.813	163.63622	350.25192	0.9631572	0.34616408	307.61594	110.558876	319.3829	0.8094146	0.43150637	172.39345	91.904526	212.98534	0.68884605	0.66701895	125.578125	121.599	182.30217	2310010G13Rik	109806	junction
109806_07C	0.99550337	0.46285167	990.2578	460.41278	994.7308	0.7195778	0.32531884	1177.0569	532.1437	1635.7605	1.1817455	0.29031375	1332.7826	327.4183	1127.8085	0.9135919	0.30572656	1606.0153	537.44073	1757.9132	2310010G13Rik	109806	junction
109806_08C	1.0118545	0.4630048	901	412.27994	890.4442	0.90064466	0.3273554	799.4375	290.56992	887.6281	0.9906567	0.28926992	1219.4131	356.06638	1230.914	1.3765141	0.31947532	1342.3043	311.53555	975.1476	2310010G13Rik	109806	junction
109806_09C	0.7303975	0.4744965	162.09924	105.30639	221.9329	0.56459224	0.32874483	411.40625	239.5493	728.6785	1.0248299	0.291686	1049.916	298.82602	1024.4784	1.0969526	0.3217775	1011.2602	296.6407	921.8814	2310010G13Rik	109806	junction
109806_10A	0.3699926	0.46533558	164.0687	206.34737	443.43777	0.75340754	0.3298612	488.5	213.87785	648.38745	0.7566326	0.28707808	1201.6016	455.90622	1588.0912	1.0551934	0.31773087	1078.3695	324.7095	1021.96387	2310010G13Rik	109806	junction
109806_11A	0.70698345	0.46329463	536.6328	351.6618	759.0458	0.5074035	0.32779214	419.64886	271.101	827.05164	1.1870636	0.29600173	975.1594	243.16211	821.4888	1.168823	0.31526294	1286.7029	347.0583	1100.8535	2310010G13Rik	109806	junction
110802_01A	3.2712436	2.3229706	34.179688	24.27163	10.448531	1.4313972	0.3372733	599.0246	141.14531	418.48944	1.0076014	0.34067747	370.029	125.10955	367.2375	2.3011265	1.3047575	196.89131	111.63898	85.56301	Cd80	110802	junction
110802_02S	1.2927536	2.423123	12.927536	24.231226	10	0.93090254	0.39710906	156.65218	66.82546	168.27989	1.0477493	0.7039468	112.609375	75.65838	107.4774	0.7250545	0.6393509	139.46378	122.97874	192.34937	Cd80	110802	junction
110802_03C	0.861233	1.0082569	22.861788	26.764599	26.545416	1.3089572	0.42091477	188.08696	60.482174	143.69221	0.4541235	0.4144869	104.07031	94.986885	229.16742	0.9818864	0.48690388	277.86957	137.79167	282.99564	Cd80	110802	junction
110802_04A	1.5831906	0.47911125	298.76422	90.413185	188.7102	1.4131116	0.34757262	436.89313	107.45937	309.17102	0.8442863	0.3693927	247.16794	108.141075	292.7537	0.8552604	0.34284768	556.4065	223.04633	650.5697	Cd80	110802	junction
110802_05A	1.1440355	0.4630592	984.5299	398.4978	860.57635	0.8391624	0.326589	869.44275	338.37363	1036.084	1.2235192	0.29996836	870.6336	213.45193	711.5815	1.2631664	0.32266912	1141.1301	291.4956	903.3886	Cd80	110802	junction
110802_06A	0.46862793	0.46697262	167.97826	167.38492	358.44696	0.55995774	0.35661715	145.78862	92.84757	260.35648	0.78428566	0.29965115	563.7754	215.40103	718.83936	1.2235329	0.34180388	806.38934	225.27144	659.06635	Cd80	110802	junction
110802_07C						1.1130124	0.34258774	390.01526	120.04758	350.41412	1.1906173	0.48501238	209.57971	85.37483	176.0261	1.226037	0.8256854	173.12978	116.59577	141.21089	Cd80	110802	junction
110802_08E	0.6396048	1.955423	8.007246	24.480045	12.5190525	0.7027844	0.7159027	42.429688	43.221687	60.373688	0.8630747	0.37275726	247.21094	106.76905	286.4305	1.6345817	1.3029442	140.06522	111.64763	85.68872	Cd80	110802	junction
110802_09A	4.263789	1.3331431	81.10687	25.359383	19.022251	1.2237098	0.33249763	649.01447	176.34554	530.36633	0.8202325	0.31825486	394.04065	152.89	480.40115	0.86308366	0.7418443	138.17188	118.76256	160.09094	Cd80	110802	junction
110802_10E	2.4628718	0.7257801	104.695656	30.85261	42.509583	0.86207074	0.3578285	220.13768	91.374794	255.35919	0.91655654	0.31799182	442.09924	153.38274	482.34802	1.3256129	0.5266908	332.42188	132.07742	250.76843	Cd80	110802	junction
110802_11A	1.4680488	0.49199736	207.2029	69.44134	141.1417	0.5972147	0.34980896	176.0145	103.09766	294.72565	0.82911134	0.38020447	226.84782	104.025314	273.60358	0.09127566	0.41215977	35.015625	158.11478	383.62503	Cd80	110802	junction
110802_12I	0.7297898	0.46258163	967.58777	613.3112	1325.8445	0.82688826	0.32513893	1522.7109	598.74176	1841.4954	1.0342764	0.28509766	2584.5579	712.4318	2498.9045	1.0055956	0.300189	5064.9927	1511.9946	5036.809	Cd80	110802	junction
110802_13A	0.9874016	0.46342838	706.2246	331.46042	715.2354	0.972038	0.32817551	761.03815	256.9386	782.9305	1.1503528	0.306224	691.69104	184.12819	601.286	0.51563925	0.30148822	1586.5802	927.6548	3076.919	Cd80	110802	junction
110910_01A	1.8008035	0.4756274	382.1832	100.94204	212.22926	1.5744832	0.33184612	871.558	183.69403	553.5518	0.6425317	0.30185905	431.9922	202.94833	672.3282	0.795709	0.38541523	356.26813	172.56454	447.7367	Leftb	110910	junction
110910_02A						1.9907417	2.2705228	34.130436	38.927166	17.144583	1.0465358	0.44665816	210.06505	89.65509	200.72417	1.7790316	1.4323552	138.00781	111.1145	77.574684	Leftb	110910	junction
110910_03A	0.6479875	0.61728454	37.673912	35.888844	58.139874	1.171855	0.36865482	257.9771	81.15724	220.14423	0.5908112	0.30553767	361.0078	186.69498	611.03754	1.2193211	0.5313641	301.81885	131.52866	247.53023	Leftb	110910	junction
110910_04A	1.129493	0.5349505	99.770996	47.253544	88.33255	1.0164101	0.46646154	116.85156	53.626743	114.96498	0.9456145	0.33281747	376.42188	132.48503	398.07117	1.3626955	0.66922396	247.39854	121.49819	181.55087	Leftb	110910	junction
110910_05C	1.4387463	0.5183603	145.875	52.556736	101.39036	1.3234284	0.3288642	951.0942	236.34134	718.65936	1.7643118	0.3419475	640.1626	124.07217	362.83984	2.1712584	0.56016016	498.34375	128.56706	229.5184	Leftb	110910	junction
110910_06C	1.0496092	0.4624523	1755.4492	773.4417	1672.4789	1.1340499	0.3246646	3839.206	1099.1177	3385.3943	1.077711	0.28434286	4059.211	1070.9807	3766.5117	1.3309152	0.30082378	4969.3623	1123.2137	3733.7932	Leftb	110910	junction
110910_07C	1.0764078	0.46478105	526.87024	227.49677	489.47086	1.2003446	0.32907203	842.8203	231.05748	702.1486	1.0637192	0.30595678	643.5812	185.1128	605.02924	0.7876248	0.31239173	960.4219	380.92746	1219.3901	Leftb	110910	junction
110910_08C	0.8843447	0.4637617	559.1953	293.2492	632.32733	0.8421856	0.33061793	511.08594	200.63768	606.8566	1.3147398	0.33545437	508.75363	129.8079	386.96146	0.64320403	0.36752492	327.91602	187.37029	509.8165	Leftb	110910	junction
110910_09C	0.25929204	0.7245207	11.0546875	30.889305	42.63412	0.6507254	0.33673385	278.35773	144.04305	427.76526	1.3937048	0.3061173	840.087	184.51909	602.7725	1.8945458	0.41856423	703.83203	155.49844	371.50436	Leftb	110910	junction
110910_10C	0.4365208	0.58877957	28.471014	38.401722	65.22258	1.5472647	0.3885096	278.971	70.04807	180.29947	1.0159283	0.31361786	526.60156	162.56233	518.3452	1.7741436	0.52943295	441.50723	131.75284	248.85654	Leftb	110910	junction
111589_01C	0.4354992	1.2641077	8.804348	25.556059	20.21668	0.604469	0.33287066	313.30533	172.53186	518.31494	0.8925157	0.3273587	378.5447	138.84335	424.13226	1.1249995	0.49412543	310.9855	136.59192	276.43167	Fos	111589	junction
111589_02C	0.22367321	0.47678503	45.514492	97.01934	203.48656	1.4656955	0.33335036	738.6328	167.99089	503.94696	0.4291725	0.3021738	285.99277	201.36314	666.3819	0.6970104	0.38628182	310.3203	171.97893	445.2162	Fos	111589	junction
111589_03C	0.8803615	0.46268257	1027.5547	540.0414	1167.1963	0.64382464	0.3255062	953.542	482.09375	1481.0586	0.8230354	0.2889495	1044.116	366.56595	1268.6161	1.0296109	0.31204137	1273.1603	385.85324	1236.5452	Fos	111589	junction
111714_01C	2.653739	0.4626177	3349.0652	583.8316	1262.0176	2.6365988	0.32534516	4247.703	524.1487	1611.0541	3.3106468	0.28754956	4918.768	427.22458	1485.7423	2.8821337	0.30497015	5403.725	571.78986	1874.9043	Nfkbia	111714	junction
111714_02C	2.4418328	0.46298942	2196.3188	416.43817	899.455	2.4605255	0.3273932	2169.836	288.7146	881.85876	2.3614063	0.2906571	2595.4187	319.46088	1099.0988	1.0605139	0.30152208	3236.7102	920.25165	3052.0205	Nfkbia	111714	junction
111714_03C	2.5124183	0.46373168	1604.5391	296.15912	638.6433	2.4160075	0.325812	3145.2266	424.15118	1301.8281	1.8815298	0.28957766	2253.439	346.8165	1197.6632	2.829806	0.33055878	2195.1484	256.4224	775.724	Nfkbia	111714	junction
111714_04C	1.6338829	0.4637917	1023.1328	290.42505	626.19714	1.7488043	0.32583153	2260.268	421.1258	1292.4648	1.3489629	0.2866249	2305.7642	489.9241	1709.2866	1.3566662	0.3041915	2744.7969	615.438	2023.1925	Nfkbia	111714	junction
111714_05C	2.35516	0.46271977	2641.6328	519.0033	1121.6362	2.6122038	0.32822573	2031.3903	255.246	777.6538	3.425698	0.29258838	3323.0144	283.81818	970.0256	3.201869	0.3095401	4430.3115	428.29956	1383.6643	Nfkbia	111714	junction
111842_01A	2.815712	0.50560826	326.88406	58.697517	116.092865	2.2749863	0.37532184	464.61594	76.65123	204.22803	0.7450704	0.30197424	499.29688	202.36317	670.13385	1.0935631	0.40065888	446.32608	163.52464	408.1393	Il6	111842	junction
111842_02S	1.2348905	0.468372	388.6377	147.40335	314.7143	1.113764	0.33966008	427.15942	130.26907	383.52777	0.7528002	0.3450231	265.55072	121.70709	352.75058	0.50768596	0.34360042	327.26813	221.49414	644.6271	Il6	111842	junction
111842_03C	1.4588121	0.46857437	451.67188	145.07823	309.6162	1.4590052	0.34423465	488.89432	115.34871	335.08743	2.4663506	0.50010127	414.6797	84.084496	168.13493	1.5867972	0.9733721	186.16406	114.19665	117.32064	Il6	111842	junction
111842_04C						0.7130869	0.4746739	79.296875	52.78481	111.20226	5.7690654	4.967324	80.546875	69.35307	13.961859	0.47857055	0.5320883	118.22464	131.44551	247.03702	Il6	111842	junction
111842_05I	0.81593615	0.6523906	42.15625	33.70649	51.666115	0.9405506	0.35289136	261.14755	97.98167	277.6539	0.8015518	0.29963902	576.413	215.47679	719.12134	1.3864647	0.4000082	567.96185	163.8624	409.64755	Il6	111842	junction
111842_06A	1.0536232	2.4231226	10.536232	24.231226	10	0.8061058	0.42199937	115.10156	60.2561	142.78717	0.8084262	1.6143738	35.221375	70.33477	43.56783	0.5419445	2.1035302	28.282608	109.77752	52.18728	Il6	111842	junction
112049_01C	1.0216571	0.46226734	4349.2344	1967.8901	4257.039	0.9708134	0.3246281	3636	1215.8339	3745.313	1.2198323	0.28395906	7715.794	1796.1238	6325.291	1.3580669	0.30002305	7715.422	1704.485	5681.1797	Pfc	112049	junction
112090_01C	0.97765374	0.46458828	497.78262	236.55	509.16046	0.606946	0.35564914	160.57031	94.088585	264.55453	0.759202	0.32750234	321.43512	138.65973	423.3855	1.6051174	0.47579765	471.66666	139.814	293.8518	Apod	112090	junction
112090_02C	1.3324876	0.7441231	54.351562	30.352444	40.789547	1.2993599	0.33454397	614.2564	158.15154	472.73767	0.8486247	0.32703623	361.3623	139.25894	425.8211	0.94558436	0.53128976	234.10869	131.53723	247.58096	Apod	112090	junction
112090_03C	2.2260363	1.089709	53.65649	26.266403	24.10405	0.67223126	0.5998613	51.333332	45.806976	76.36261	1.4880735	0.40783948	351.71094	96.394165	236.35321	1.7066747	0.7181125	284.11594	119.54663	166.4734	Apod	112090	junction
112090_04A	0.89780354	0.4804883	162.78986	87.12221	181.32013	0.84150887	1.2118204	27.768116	39.98766	32.99801	0.42807963	0.48972228	74.259544	84.95277	173.47133	1.0329956	0.5557561	239.73438	128.97813	232.07687	Apod	112090	junction
112090_05E	0.35946527	0.80682766	12.9296875	29.020964	35.969227	1.401634	0.3811147	270.10687	73.44406	192.70856	0.66477025	0.3523426	220.35507	116.79295	331.47552	1.5964949	0.81726575	228.12296	116.77901	142.88988	Apod	112090	junction
112090_06C	1.0691279	0.52961874	98.36719	48.7286	92.00694	1.5720801	0.33055297	959.15265	201.67593	610.1169	0.6732864	0.29616058	549.47156	241.69777	816.10376	0.6418552	0.33374718	473.02563	245.96042	736.9663	Apod	112090	junction
121381_01C	0.8645034	0.46231985	2301.789	1230.9528	2662.5564	0.8108688	0.32455334	4127.841	1652.1841	5090.6396	0.97669697	0.28383815	9453.442	2747.2676	9678.992	1.025854	0.2995202	13899.87	4058.367	13549.561	Irak4: interleukin-1 receptor-associated kinase 4	121381	junction
121381_02C	0.2836672	0.5728026	19.945312	40.275105	70.31236	1.3469492	0.356692	350.26016	92.75404	260.0396	0.57223094	0.32626086	246.03622	140.27902	429.9597	0.9245708	0.43488052	318.53436	149.8256	344.52133	Irak4: interleukin-1 receptor-associated kinase 4	121381	junction
121381_03C	1.4848126	0.46556154	635.5954	199.29033	428.0644	1.4028051	0.3350946	645.4844	154.18987	460.1383	0.70300674	0.3109314	382.84427	169.32741	544.58124	1.0064411	0.35010365	602.69464	209.65518	598.83746	Irak4: interleukin-1 receptor-associated kinase 4	121381	junction
121381_04C	1.3798109	0.4684534	431.37405	146.45387	312.63272	1.1682997	0.3372029	490.2971	141.513	419.66724	0.82913595	0.33674827	316.57245	128.57388	381.81006	1.082925	0.5489165	255.76811	129.64458	236.18268	Irak4: interleukin-1 receptor-associated kinase 4	121381	junction
121381_05C	0.57428205	0.60951734	34.38168	36.49118	59.868977	0.84352124	0.3281863	659.4531	256.57147	781.786	0.75543195	0.3146475	384.66394	160.21767	509.19736	0.9450731	0.40869167	369.16238	159.64224	390.6178	Irak4: interleukin-1 receptor-associated kinase 4	121381	junction
121381_06E	0.9694425	0.5502403	77.25	43.845882	79.684975	0.42826575	0.58890384	33.57377	46.166946	78.39471	1.1104567	1.1481667	69.109375	71.45626	62.235092	0.33321112	1.2331958	30.265625	112.0114	90.83018	Irak4: interleukin-1 receptor-associated kinase 4	121381	junction
121381_07A	0.42521873	0.46335614	313.77863	341.92108	737.92285	0.5696608	0.32721806	518.16406	297.6379	909.6011	0.68157065	0.2882011	935.09924	395.40524	1371.9769	0.9104607	0.304267	1827.5447	610.7475	2007.2747	Irak4: interleukin-1 receptor-associated kinase 4	121381	junction
121381_08C	1.036404	0.46487498	498.16238	223.44879	480.66428	1.2607443	0.32673335	1263.855	327.5395	1002.46735	0.7566249	0.29225463	748.41986	289.08536	989.15576	0.91423094	0.31523186	1007.44714	347.37332	1101.9613	Irak4: interleukin-1 receptor-associated kinase 4	121381	junction
121381_09C	0.87483996	0.62366647	49.700855	35.431347	56.811367	0.25443396	1.3121926	7.7099237	39.762394	30.302258	0.22020917	0.65490615	25.832062	76.825035	117.30692	0.3652081	0.7654008	56.335876	118.06837	154.25693	Irak4: interleukin-1 receptor-associated kinase 4	121381	junction
121381_10C	1.4158205	0.5230849	137.53435	50.813034	97.14109	0.8410232	0.3282216	654.39026	255.38535	778.08826	1.3063865	0.31859985	624.2969	152.25272	477.8807	0.66997135	0.33362228	494.6953	246.34097	738.3828	Irak4: interleukin-1 receptor-associated kinase 4	121381	junction
121381_11C	0.13164021	1.8375047	1.7606838	24.576572	13.3749695	0.64927787	0.34788957	199.32825	106.80207	306.9999	2.3266525	0.5500062	341.91406	80.82636	146.95537	3.159281	1.522088	230.03125	110.82515	72.811264	Irak4: interleukin-1 receptor-associated kinase 4	121381	junction
121381_12A	1.9642743	0.46580896	811.11597	192.34843	412.93417	1.430231	0.3479413	438.5797	106.69605	306.64957	0.24168435	0.3093568	135.78261	173.8022	561.81793	0.19395049	0.36103967	104.46094	194.45447	538.5959	Irak4: interleukin-1 receptor-associated kinase 4	121381	junction
121381_13A	1.5059534	0.47624096	312.42624	98.801315	207.46075	1.0229704	0.45883283	121.485504	54.489883	118.75759	0.58764464	0.8378045	51.615944	73.58882	87.835304	0.4584497	0.3399916	309.25955	229.35046	674.57684	Irak4: interleukin-1 receptor-associated kinase 4	121381	junction
127777_01A	0.88717204	0.46226302	4041.7969	2105.9875	4555.821	0.8784778	0.324507	6489.214	2397.0957	7386.8843	0.92937654	0.28384018	8897.275	2717.31	9573.381	1.0133011	0.29951394	14146.672	4181.507	13960.976	SMT3	127777	junction
127777_02A	0.93414885	0.462357	2079.607	1029.3016	2226.205	0.8864586	0.32495528	1914.1375	701.67865	2159.3083	0.95682174	0.2845997	3011.168	895.65015	3147.0522	0.9772819	0.3010213	3416.9846	1052.496	3496.4165	SMT3	127777	junction
127777_03C	0.79221755	0.4623805	1616.7754	943.63654	2040.8225	0.8152398	0.32469302	2582.0435	1028.3741	3167.2197	0.76914346	0.28454605	2500.6956	925.13696	3251.2732	0.8697536	0.30134806	2771.6794	960.3183	3186.741	SMT3	127777	junction
127777_04C	0.82121027	0.46233866	1981.916	1115.812	2413.4087	0.7862442	0.3247813	2114.1956	873.33057	2688.9807	0.9106111	0.2846557	2775.848	867.7259	3048.3352	0.77951014	0.3005096	3302.0217	1272.9651	4236.0215	SMT3	127777	junction
131489_01C	0.58954436	0.46256024	806.82117	633.037	1368.5504	0.66676277	0.32480466	1730.0305	842.7615	2594.6716	0.69812673	0.28438	2551.046	1039.1615	3654.1301	0.8556298	0.30096406	3046.4958	1071.5917	3560.5303	Zfp457	131489	junction
131489_02C	0.6268882	0.46242225	1128.8695	832.7073	1800.7509	0.5125367	0.32503715	1024.4198	649.65985	1998.7249	0.89644754	0.28491354	2410.9756	766.2685	2689.4775	0.9346635	0.3015034	2865.3984	924.3191	3065.7007	Zfp457	131489	junction
131489_03C	0.65160286	0.46238828	1296	919.6632	1988.9415	0.84540373	0.32452387	5272.561	2023.9702	6236.7373	0.90816313	0.28389904	6791.4453	2123.0598	7478.2217	0.8798455	0.2996603	7851.992	2674.254	8924.285	Zfp457	131489	junction
134148_01C	0.27023292	0.4791351	50.959015	90.35263	188.57442	0.72334397	0.3271671	664.1594	300.39804	918.17926	0.86952406	0.30239037	575.9531	200.29655	662.37744	0.8117358	0.3642262	425.29007	190.82782	523.9267	Dnmt1	134148	junction
134148_02C	0.75599855	0.46301615	668.26715	409.2845	883.95294	1.0107119	0.3252121	1767.6232	568.7599	1748.8892	0.77473086	0.28683987	1277.1305	472.8506	1648.4828	0.7251269	0.30772978	1108.8043	470.55502	1529.1176	Dnmt1	134148	junction
134148_03C	0.64063054	0.462756	693.19086	500.72266	1082.0447	0.7523096	0.32571432	1017.01447	440.31894	1351.8562	0.69440186	0.28757876	1027.7405	425.6272	1480.037	0.88385576	0.3059135	1531	529.8982	1732.1831	Dnmt1	134148	junction
134148_04C	0.15995155	0.4640013	94.02564	272.75772	587.83826	0.60601956	0.32613343	708.687	381.3846	1169.4127	0.50133616	0.28829986	680.2578	391.19116	1356.8896	0.78157127	0.30343434	1724.7968	669.6287	2206.8323	Dnmt1	134148	junction
134148_05C	0.4667585	0.48724407	72.046875	75.20894	154.35579	0.04051179	0.46109432	4.764228	54.225166	117.60103	0.7975935	0.2970932	627.2578	233.64539	786.438	0.9115426	0.34832233	556.4809	212.64473	610.4826	Dnmt1	134148	junction
134148_06C	0.41154072	0.4632096	325.71014	366.603	791.44086	0.776591	0.32518807	1380.5469	578.0873	1777.7013	0.69104177	0.2865414	1198.8015	497.08466	1734.7743	0.8438594	0.3048667	1597.2266	577.0407	1892.7639	Dnmt1	134148	junction
134148_07C	0.5304195	0.47939223	99.25781	89.70904	187.13077	1.1862158	0.36684006	267.02173	82.577095	225.10384	0.7625842	0.30199713	510.70312	202.24767	669.7006	1.317921	0.40511748	524.7607	161.30687	398.17307	Dnmt1	134148	junction
134148_08C	0.71657676	0.46566612	302.01562	196.26431	421.47003	0.7092531	0.3254845	1061.5797	487.17133	1496.7573	0.62819874	0.2881693	864.9924	396.79202	1376.9407	0.60187393	0.31584868	650.35114	341.28836	1080.5438	Dnmt1	134148	junction
134148_09C	0.85358006	0.46223924	8857.19	4796.4346	10376.52	0.82524663	0.3244772	11323.572	4452.295	13721.44	1.0489994	0.2837748	18635.936	5041.3833	17765.44	1.0240877	0.29946545	19817.727	5795.1333	19351.592	Dnmt1	134148	junction
134148_10S	1.1238873	0.49014324	163.97101	71.510086	145.8963	0.96049726	0.4459749	120.94656	56.1575	125.92078	0.45454243	0.39240292	116.11382	100.24015	255.45212	1.9070001	0.94238484	231.89854	114.597626	121.60384	Dnmt1	134148	junction
134148_11A	1.0396117	0.4639564	619.0507	276.26904	595.4634	0.998733	0.3301378	631.44714	208.72903	632.2482	0.53205514	0.30599877	321.5935	184.9568	604.4364	0.51064044	0.30934322	713.6406	432.3196	1397.5404	Dnmt1	134148	junction
134148_12C	0.6488187	0.4635404	443.7023	316.99756	683.8618	0.42481983	0.32711992	393.52344	303.0211	926.3302	0.6961866	0.32432136	306.8913	142.96657	440.81757	1.022779	0.45338136	326.43478	144.70325	319.16452	Dnmt1	134148	junction
134148_13C	1.4422977	0.68120027	68.5625	32.382214	47.536995	0.42817062	0.3785732	84.580154	74.78277	197.53844	1.2563876	0.43959123	259.09836	90.65464	206.22485	1.4580246	0.727681	238.875	119.21938	163.83469	Dnmt1	134148	junction
134148_14C	0.6473943	0.5761423	44.775364	39.84741	69.16243	0.6011668	0.35315272	166.12213	97.5877	276.33286	0.6880158	0.30376226	439.31625	193.96019	638.52637	0.8678553	0.38080493	400.77536	175.8556	461.79974	Dnmt1	134148	junction
134148_15C	0.90012205	0.46228054	3248.8525	1668.5308	3609.3467	0.91088724	0.32462388	3456.2173	1231.734	3794.3416	0.8446024	0.283994	4948.55	1663.929	5859.029	1.048005	0.29955482	12347.672	3529.3767	11782.073	Dnmt1	134148	junction
134148_16C	0.38189062	0.4872255	58.969467	75.2347	154.41455	0.52221584	0.34242603	183.83594	120.544426	352.03058	0.6602457	0.2910918	703.603	310.20737	1065.6685	0.878658	0.33953023	596.33606	230.43564	678.68964	Dnmt1	134148	junction
134148_17C	0.31585065	0.46547002	137.10869	202.0575	434.0934	0.6106195	0.32578227	803.8672	428.8852	1316.4781	0.9583074	0.293275	894.92365	273.8774	933.85864	1.41097	0.33857733	969.91406	232.74124	687.4094	Dnmt1	134148	junction
134148_18C	0.5350851	0.4634619	377.4453	326.92282	705.39307	0.8032834	0.3258155	1044.374	423.60297	1300.1315	0.7017257	0.28919068	870.087	358.57465	1239.9246	0.8243638	0.3130968	978.41986	371.60788	1186.8787	Dnmt1	134148	junction
134148_19C	0.7650285	0.4680489	247.40459	151.36359	323.39264	1.1686376	0.32651082	1233.7971	344.71603	1055.7568	0.6129497	0.29323426	573.6565	274.43646	935.89484	0.86668354	0.33505076	626.28125	242.11378	722.61816	Dnmt1	134148	junction
134148_20C	0.8983582	0.4622809	3229.9314	1662.0715	3595.3713	0.91149265	0.32451004	6500.836	2314.4307	7132.077	0.81102663	0.28383985	7777.2393	2721.8472	9589.376	0.8087813	0.29957753	8847.449	3277.1492	10939.235	Dnmt1	134148	junction
134148_21C	0.646309	0.47059825	174.03622	126.72134	269.2771	0.5056662	0.3489582	151.69466	104.68387	299.98972	0.65662044	0.5426526	98.28906	81.229294	149.68932	1.6344271	0.60913885	334.7886	124.77323	204.83545	Dnmt1	134148	junction
134148_22C	2.1956522	2.4231226	21.956522	24.231226	10						2.8581214	1.4217116	142.05344	70.66145	49.701675	1.1082307	0.92264163	137.98438	114.87692	124.50871	Dnmt1	134148	junction
134148_23C	0.947035	0.46574625	394.55072	194.03773	416.61682	0.30261222	0.33363834	150.05469	165.43945	495.86462	1.3521627	0.6021661	176.27481	78.501434	130.36508	0.96279836	0.45408085	306.45312	144.5313	318.2942	Dnmt1	134148	junction
134148_24C	0.29049933	0.47782633	57.07317	93.8765	196.46574	1.1553297	0.34116176	422.229	124.681625	365.4619	0.40415806	0.3097724	225.16406	172.58005	557.11884	0.88231575	0.4812745	254.43903	138.78818	288.37637	Dnmt1	134148	junction
134148_25C	0.25655422	0.4642777	140.22464	253.7599	546.5692	0.46850312	0.32606286	559.87177	389.65247	1195.0225	0.6303746	0.28679	1047.6884	476.64764	1662.0092	0.7741997	0.30534247	1404.8125	554.05457	1814.535	Dnmt1	134148	junction
134148_26C	0.10600638	0.46449974	55.02174	241.09476	519.04175	0.37733805	0.327696	316.71094	275.04492	839.32947	0.69091195	0.30225602	459.35507	200.9559	664.8533	0.92579716	0.32739803	759.542	268.60373	820.41943	Dnmt1	134148	junction
134148_27C	0.78021705	0.46228275	2751.739	1630.42	3526.8892	0.77183545	0.32451516	5214.7466	2192.5198	6756.293	0.80328655	0.28391218	5761.4766	2036.3262	7172.3804	0.85874766	0.29973158	6751.6665	2356.5571	7862.224	Dnmt1	134148	junction
134148_28C	0.7069121	0.46225947	3438.3438	2248.3796	4863.8916	0.7625867	0.3245486	3990.187	1698.1802	5232.437	0.8942154	0.28384504	8343.906	2648.5522	9330.98	1.0912526	0.29947612	19256.94	5284.747	17646.639	Dnmt1	134148	junction
134148_29C	0.70436543	0.46237427	1468.8984	964.245	2085.421	0.8930851	0.32477733	2416.569	878.8041	2705.8665	0.7006823	0.28418007	3097.1016	1256.1107	4420.1226	0.8818708	0.299695	7369.664	2504.5068	8356.853	Dnmt1	134148	junction
134148_30C	0.50244266	0.46519893	227.89313	211.00049	453.57043	0.73952675	0.35132882	211.46378	100.46063	285.94473	0.8303112	0.59287435	110.439026	78.85774	133.0092	1.1032774	0.5215783	280.7023	132.703	254.42584	Dnmt1	134148	junction
134148_31A	1.0943259	0.46284944	1090.5447	461.25015	996.54474	0.76813835	0.3259638	947.87787	402.23724	1233.9937	0.82727784	0.29017475	943.1594	330.82123	1140.0758	0.7803032	0.3079427	1177.9836	464.88528	1509.6487	Dnmt1	134148	junction
134148_32A	1.0253942	0.4636262	679.23914	307.11417	662.4176	1.0644788	0.3252657	1798.1377	549.445	1689.219	0.5590491	0.28562495	1184.0859	604.9638	2118.0356	0.7727443	0.306551	1276.6957	506.47067	1652.158	Dnmt1	134148	junction
134148_33C	0.8863178	0.4623866	1772.2977	924.5969	1999.6188	0.8399503	0.3245742	3845.13	1485.8378	4577.806	0.85300153	0.28397742	5175.383	1722.965	6067.2607	0.90163845	0.29974824	6910.711	2297.4546	7664.6143	Dnmt1	134148	junction
134148_34C	0.15042537	0.46696877	53.942028	167.45337	358.5966	1.0603824	0.3275411	912.2464	281.78345	860.29944	0.6950865	0.2976398	535.529	229.3164	770.44946	1.1326592	0.34374082	728.90625	221.20935	643.53534	Dnmt1	134148	junction
134148_35C	0.7345496	0.46236846	1564.5797	984.83795	2129.985	0.6938928	0.3247814	1865.4957	873.1583	2688.4495	0.9056882	0.2851928	2187.268	688.7503	2415.0342	0.8751949	0.30155852	2648.267	912.49097	3025.917	Dnmt1	134148	junction
134148_36C	0.11981492	0.48819026	18.144928	73.93216	151.44133	0.29737347	0.32665884	303.14493	332.99866	1019.40814	0.8752847	0.29771584	672.4809	228.73494	768.2996	0.8557527	0.3364824	605.64124	238.13843	707.72925	Dnmt1	134148	junction
134148_37A	0.86873204	0.7654649	33.867188	29.84136	38.98462	0.49088848	0.5469639	42.951218	47.85764	87.496895	0.4146477	0.90658975	33.34351	72.90257	80.41407	0.29820293	0.36847082	150.87704	186.4294	505.95425	Dnmt1	134148	junction
134148_38A	1.7260731	0.46826234	548.16797	148.71121	317.58096	0.68878216	0.33589602	305.4375	148.95164	443.4457	2.3355052	5.189092	31.210144	69.343575	13.363337	0.4419346	0.40258935	178.42969	162.54416	403.74683	Dnmt1	134148	junction
134148_39A	0.49703756	0.8198255	17.460938	28.800484	35.130016	0.93993896	0.3765077	189.60156	75.94797	201.71689	0.64986134	0.31764367	315.15625	154.04424	484.95923	1.4407339	0.92138004	179.65854	114.895454	124.69932	Dnmt1	134148	junction
134148_40C	1.0904136	0.46255106	1513.705	642.1103	1388.1935	0.9525992	0.32547042	1435.7898	490.56006	1507.2339	1.1961302	0.2895207	1439.6812	348.4717	1203.6158	1.2627761	0.316832	1324.3551	332.28226	1048.7648	Dnmt1	134148	junction
134148_41C	0.47700638	0.4633816	348.06522	338.12338	729.6867	0.6909264	0.32527077	1163.4701	547.7324	1683.9277	1.1313418	0.29085648	1225.6812	315.11014	1083.3871	1.1937243	0.3220729	1093.0153	294.90112	915.6346	Dnmt1	134148	junction
134148_42A	1.1081914	0.4628299	1122.29	468.71814	1012.7222	0.8199879	0.3256664	1130.4375	448.96457	1378.6027	0.8143962	0.28742307	1230.7681	434.3723	1511.2645	1.0106146	0.31164166	1270.3435	391.73386	1257.0009	Dnmt1	134148	junction
134148_43A	0.51926523	0.4696651	148.41985	134.24281	285.82666	0.8706691	0.32881546	629.2344	237.6356	722.7021	0.6482569	0.29086852	701.71094	314.853	1082.4581	0.60143155	0.32410532	526.68115	283.8231	875.7126	Dnmt1	134148	junction
134148_44AOL						0.8899351	0.3444855	296.27643	114.68582	332.91916	0.88951737	0.5220661	140.54471	82.48701	158.00108	2.1881733	1.4490005	167.7094	111.05656	76.64356	Dnmt1	134148	junction
134148_45AOL	1.5411657	0.46619728	604.2977	182.79794	392.1043	1.3194224	0.34467995	437.0797	114.18073	331.26596	0.7233245	0.35840243	228.74046	113.33937	316.23492	1.1124758	0.6205135	222.41406	124.057465	199.92711	Dnmt1	134148	junction
151087_01A	1.5307547	0.4653006	682.6667	207.5089	445.9674	1.2556835	0.33531812	571.71014	152.66965	455.29794	0.668356	0.31299645	350.28244	164.04005	524.0956	0.6363404	0.40742564	250.24219	160.221	393.2521	Tollip	151087	junction
151087_02A	1.1709293	0.46393058	702.53436	278.34915	599.98016	0.7800797	0.32926562	536.49615	226.45088	687.7453	1.164357	0.32214153	528.587	146.24365	453.9733	0.60923916	0.3127832	731.71014	375.6598	1201.0228	Tollip	151087	junction
151087_03C	0.41504008	1.2284361	8.673913	25.67306	20.898977	1.4499651	0.3485232	439.03125	105.52845	302.78745	0.74458873	0.28958234	891.4046	346.68137	1197.1771	1.2407056	0.3273447	1018.91406	268.82776	821.23755	Tollip	151087	junction
151087_04C	0.07799744	0.80845696	2.7971015	28.992453	35.86145	1.403686	0.6180682	102.80488	45.266838	73.23923	0.50924015	0.39041638	131.4855	100.805275	258.1994	1.0599644	0.4739349	313.50723	140.1764	295.77145	Tollip	151087	junction
151087_05C	1.4525516	0.46788433	476.5797	153.51205	328.0983	1.1898825	0.3338538	583.11597	163.609	490.0618	0.75950134	0.3150955	383.81885	159.23553	505.35638	0.8347809	0.32984102	655.52673	259.01358	785.268	Tollip	151087	junction
151087_06A	0.3858661	0.4640594	223.18033	268.4064	578.388	0.86813086	0.3268021	857.3261	322.73474	987.554	0.6446051	0.28495237	1705.4147	753.8909	2645.6736	0.7829292	0.30193728	2183.4426	842.04645	2788.8125	Tollip	151087	junction
151087_07A	0.5679974	0.4708312	150.84375	125.0392	265.5712	0.42673013	0.3303941	263.85156	204.28603	618.3101	0.9098586	0.3087823	517.2578	175.54382	568.50354	1.0630019	0.35914034	582.3984	196.76611	547.88086	Tollip	151087	junction
151087_08A	0.79354805	0.46275273	861.374	502.30502	1085.4718	0.9900054	0.32566974	1362.942	448.35004	1376.7017	0.5941447	0.2859537	1160.519	558.5419	1953.2599	0.78206974	0.30169058	2296.5938	885.9321	2936.5588	Tollip	151087	junction
151150_01A	0.92066383	0.464642	463.5038	233.92177	503.44522	0.6841745	0.32998535	438.55072	211.51814	640.9925	0.98939985	0.28830245	1342.1232	391.08298	1356.5023	1.2200732	0.31130692	1555.4928	396.89066	1274.9176	Traf6	151150	junction
151150_02A	0.8345464	0.46559778	355.30533	198.22668	425.74664	1.1768911	0.33022442	738.4203	207.19371	627.433	0.6833137	0.2862427	1254.683	525.59143	1836.1742	0.9991663	0.30676258	1626.5625	499.38483	1627.9197	Traf6	151150	junction
151150_03A	0.74145734	0.46546587	322.07245	202.18793	434.3776	1.0506088	0.32772693	877.5935	273.75656	835.31903	0.8518749	0.28670904	1435.1522	483.01828	1684.6984	1.0571035	0.3077887	1610.6641	468.96463	1523.6578	Traf6	151150	junction
151150_04E	1.997826	2.4231226	19.97826	24.231226	10						1.0618968	0.6283795	131.13934	77.60197	123.49537	1.2010416	1.6763661	79.12214	110.43555	65.87794	Traf6	151150	junction
151150_05A	0.5130487	0.46325508	396.89856	358.3778	773.608	0.8592044	0.32537952	1357.9492	514.2535	1580.4728	0.96111023	0.28490347	2596.183	769.59064	2701.2334	1.1978816	0.30153328	3646.2754	917.84814	3043.9365	Traf6	151150	junction
151150_06C	1.5578369	0.46492285	742.084	221.4685	476.35538	1.6700205	0.33644867	722.9844	145.65517	432.91946	0.6592326	0.32710034	280.49277	139.17589	425.48376	0.49037397	0.34309843	318.0435	222.5245	648.57336	Traf6	151150	junction
151150_07C	0.8856701	0.4685386	275	145.48094	310.49936	0.6316056	0.33125743	364.62595	191.23494	577.30005	1.0133132	0.35336682	333.14062	116.17419	328.76373	1.0768939	0.491551	300.1626	137.00998	278.72995	Traf6	151150	junction
151150_08C	1.0505478	0.49533415	140.35878	66.179276	133.60532	1.1347972	0.34716985	354.05072	108.31515	311.9947	0.61444914	0.36853048	180.91406	108.50751	294.43292	0.46545023	0.30614015	792.39856	521.1836	1702.4346	Traf6	151150	junction
151150_09C	0.9634377	0.4631041	807.4297	388.11438	838.07153	0.7002679	0.32610527	825.9297	384.62424	1179.4481	1.1186947	0.29564884	932.8043	246.52171	833.8328	0.71134174	0.31554884	775.93445	344.20193	1090.8041	Traf6	151150	junction
157808_01A	1.5009967	0.4718863	375.99277	118.205345	250.49539	0.7756064	0.35130978	221.86232	100.49221	286.05014	1.2556875	0.45097753	248.03816	89.08239	197.53177	0.6335466	0.35159355	373.5078	207.2822	589.55066	Bcl9	157808	junction
157808_02I	1.2777205	0.5388891	109.710144	46.271152	85.86397	1.795952	1.3225279	53.96875	39.742252	30.050219	0.27531594	1.5735742	12.316239	70.39373	44.734932	0.5264289	0.32710913	434.23914	269.82486	824.8771	Bcl9	157808	junction
157808_03A	1.1767367	0.46368307	764.03125	301.06	649.27966	1.054296	0.32695955	1007.6585	312.49628	955.76434	0.80755854	0.29535046	682.14844	249.48392	844.70465	0.85633725	0.31447574	967.6406	355.35007	1129.9761	Bcl9	157808	junction
157808_04A	1.3589197	0.46631926	524.78906	180.08365	386.18106	0.6978786	0.34447294	232.41222	114.71869	333.0267	0.7518286	0.40952602	176.28688	96.02463	234.47748	0.62001824	0.33356094	458.24426	246.52885	739.0819	Bcl9	157808	junction
157808_05C	0.55010915	0.4632836	419.73914	353.49036	763.0107	0.9555207	0.32549638	1421.906	484.3697	1488.0955	0.72423285	0.28464556	2220.1304	872.5788	3065.4924	0.8838111	0.3017365	2569.504	877.2384	2907.2998	Bcl9	157808	junction
157808_06C	0.094627656	0.58432245	6.296875	38.88298	66.54371	1.3554678	0.65383023	92	44.377583	67.873245	0.5745365	0.44113967	117.77344	90.42861	204.9886	1.642088	0.59193593	349.4309	125.962006	212.79669	Bcl9	157808	junction
157808_07C	1.0950339	0.46655777	411	175.11354	375.33087	1.0553693	0.32974097	692.10254	216.24144	655.7918	0.80246264	0.30145827	545.7754	205.02948	680.1256	0.96403956	0.30779484	1468.3203	468.79962	1523.0913	Bcl9	157808	junction
157808_08C	1.5434445	0.4633479	1143.1298	343.17194	740.6355	1.3756732	0.3277345	1147.7863	273.4437	834.34515	0.82924664	0.2958422	685.78986	244.6625	827.0035	0.7935947	0.3192513	778.36957	313.12643	980.81494	Bcl9	157808	junction
157808_09C	0.53003764	0.46482837	257.0547	225.42987	484.97443	0.69514716	0.3318187	385.5246	184.02475	554.59424	1.1737653	0.32055965	544.89856	148.81381	464.2313	1.0796833	0.31720313	1120.1232	329.08408	1037.4553	Bcl9	157808	junction
157808_10C	1.2437296	0.4656357	526.54346	197.13081	423.3585	0.690137	0.34304777	238.73914	118.67053	345.93005	0.95936674	0.40692475	227.74046	96.59833	237.38625	0.6309954	0.35010397	377.8623	209.65462	598.83527	Bcl9	157808	junction
157808_11C	0.8507235	1.1008518	20.253624	26.208557	23.807528	1.1835206	0.33058035	720.4504	201.23582	608.735	1.0937138	0.3558156	352.73438	114.75433	322.51068	1.2632942	0.628347	248.4855	123.59362	196.69646	Bcl9	157808	junction
157808_12A	0.6741007	0.47122267	175.04347	122.362206	259.66962	1.5334679	0.33913878	598.71875	132.41147	390.43448	0.5941307	0.2904561	662.83594	324.0444	1115.6399	0.8684755	0.3230233	778.442	289.536	896.3316	Bcl9	157808	junction
157808_13A	0.91730076	0.46288037	891.9658	450.09607	972.381	0.871866	0.32557952	1248.0305	466.05	1431.4476	0.9252217	0.2869858	1490.252	462.24722	1610.6971	1.0036365	0.30122888	3301.9512	991.0392	3289.9873	Bcl9	157808	junction
157808_14I	0.6305744	0.46359652	422.23578	310.42654	669.605	1.0893544	0.32704356	1024	307.423	940.0063	0.7762104	0.29078975	844.96094	316.54556	1088.572	0.8066782	0.3058655	1402.561	531.80444	1738.6873	Bcl9	157808	junction
157808_15E	0.63894284	1.1421978	14.550725	26.011414	22.773125	0.11660866	0.5816009	9.307693	46.423332	79.8199	1.7691305	0.45684418	342.1232	88.34679	193.38495	5.2676716	3.3941636	169.29771	109.08504	32.139004	Bcl9	157808	junction
157808_16C	0.8670969	0.4622943	2751.5266	1466.9816	3173.2632	0.89369935	0.32468936	2853.5344	1036.7158	3192.9468	0.9961023	0.28451404	3305.725	944.20544	3318.6604	0.8330866	0.30012545	4379.4375	1577.7239	5256.8813	Bcl9	157808	junction
157808_17C	1.248626	0.4693034	365.9771	137.55466	293.10388	0.7216826	0.3420178	257.0703	121.83004	356.20966	1.1451486	0.3737973	325.84784	106.36265	284.54633	0.6527233	0.37541306	313.18033	180.12532	479.80566	Bcl9	157808	junction
157808_18C	1.1824613	0.46283266	1194.7458	467.64105	1010.38904	0.91666377	0.32632786	1014.3333	361.09775	1106.549	0.9315142	0.29191452	940.68115	294.7873	1009.84094	0.70860445	0.30806872	1061.8168	461.62924	1498.4619	Bcl9	157808	junction
157808_19C	0.99038315	0.5471185	80.48092	44.460163	81.262405	1.02753	0.36007035	253.57812	88.859665	246.78418	0.80052644	0.29491192	689.62317	254.05544	861.4621	1.2743274	0.34653986	793.62317	215.81743	622.7781	Bcl9	157808	junction
157808_20C	0.7843206	0.4627146	884.4058	521.76056	1127.6075	0.85219556	0.32512304	1588.1406	605.8951	1863.587	0.93076265	0.28493074	2484.9465	760.707	2669.7961	0.9522616	0.30203497	2605.5361	826.4147	2736.1558	Bcl9	157808	junction
157808_21C	1.1347437	0.4657213	474.44928	194.72339	418.11142	0.58616936	0.35573474	154.85156	93.9764	264.17548	0.92258215	0.32389942	408.96378	143.57867	443.28168	1.1136136	0.3374034	777.96185	235.7074	698.5923	Bcl9	157808	junction
157808_22C	0.72760284	0.46267772	853.88403	542.97906	1173.5579	0.86655414	0.3249882	1811.3594	679.32324	2090.3015	1.0106261	0.2846294	3126.366	880.4994	3093.4941	0.9860954	0.30051073	4174.964	1272.3125	4233.8335	Bcl9	157808	junction
157808_23C	1.0380234	0.46348763	724.6565	323.56625	698.11194	1.0595629	0.3279906	851.16406	263.48016	803.3162	0.8813122	0.29752398	681.9231	230.21179	773.75885	1.0909231	0.34028223	733.12317	228.67682	672.021	Bcl9	157808	junction
157808_24C	1.3517673	0.46697518	484.40457	167.34013	358.3491	1.4764122	0.33847722	590.1875	135.30435	399.7444	0.9861926	0.3586138	311.3768	113.22739	315.7363	1.007399	0.34192488	662.93475	225.00905	658.06573	Bcl9	157808	junction
157808_25C	1.226991	0.46248725	1905.5156	718.2421	1552.9988	0.9774964	0.3249817	2056.0732	683.56885	2103.4075	0.93042827	0.28533566	2143.2656	657.278	2303.526	0.68139476	0.30036134	3104.1956	1368.341	4555.6494	Bcl9	157808	junction
157808_26C	0.7914805	0.4623948	1541.8855	900.7927	1948.103	0.9321406	0.32465732	3214.7734	1119.6805	3448.8074	0.9601638	0.28443033	3376.539	1000.23566	3516.6282	0.968174	0.30109593	3309.0579	1029.096	3417.834	Bcl9	157808	junction
157808_27C	0.73068666	0.4655104	315.22223	200.82373	431.4055	1.3261694	0.3362962	577.87787	146.54095	435.74966	2.0719743	0.5180265	331.01526	82.75907	159.75838	1.1490872	0.3313601	879.56555	253.63864	765.44714	Bcl9	157808	junction
157808_28C	0.92072034	0.4622648	4075.7898	2046.3262	4426.74	0.84298414	0.3245896	3612.3333	1390.9227	4285.1733	0.9104042	0.28393352	6142.7188	1915.7686	6747.243	0.7404616	0.2999032	4693.1665	1900.8356	6338.1636	Bcl9	157808	junction
157808_29C	0.8791699	0.4633933	638.27344	336.42145	725.99554	1.0263383	0.32740912	902.62604	287.94403	879.46246	1.2612592	0.30569816	767.75	186.08366	608.71704	1.1823691	0.3101895	1585.0975	415.8436	1340.6115	Bcl9	157808	junction
157808_30C	0.9977206	0.4637092	642.03253	298.39655	643.4993	1.2434391	0.3252408	2133.9695	558.1728	1716.1833	0.9014094	0.28622696	1660.4131	527.2355	1842.0188	0.93813527	0.3029412	2211.152	714.02185	2356.965	Bcl9	157808	junction
157808_31C	0.89835656	0.52657336	84.71875	49.65805	94.304146	1.2014278	0.33054674	733.38934	201.77612	610.43146	1.0754194	0.3401059	397.11383	125.58892	369.26416	1.9623706	0.48774928	553.7969	137.6468	282.2081	Bcl9	157808	junction
157808_32C	2.350715	0.4655826	1003.07635	198.6693	426.71118	1.0331335	0.3472797	321.529	108.07944	311.21725	0.67767096	0.36428386	205.39131	110.40865	303.08414	1.0484362	0.6068208	215.84058	124.925644	205.86908	Bcl9	157808	junction
157808_33C	0.92809933	0.46239534	1805.0492	899.3071	1944.888	1.3023736	0.32462263	4961.768	1236.7435	3809.7886	1.0691504	0.28457063	3423.7827	911.2917	3202.3396	0.97611815	0.30120084	3236.5652	998.70715	3315.7515	Bcl9	157808	junction
157808_34A	6.3931293	2.4231226	63.931297	24.231226	10	1.2164432	0.33420238	585.21094	160.7793	481.08368	1.793132	0.47055095	330.75363	86.79586	184.45583	1.9048796	1.1650195	183.84058	112.436424	96.51034	Bcl9	157808	junction
157808_35A	0.38133883	0.46607357	151.92366	185.6816	398.39545	0.7881032	0.3266576	803.61835	333.0884	1019.68665	0.8519357	0.2921164	849.7319	291.36075	997.41315	0.93989134	0.31368834	1091.6522	364.33847	1161.4664	Bcl9	157808	junction
157808_36C	0.80821323	0.46242237	1455.1797	832.58673	1800.4899	0.9318198	0.32492888	2068.6099	721.33167	2219.9678	0.9281895	0.28412336	4402.058	1347.4915	4742.6284	0.9808176	0.29976276	7360.1523	2249.4492	7504.0986	Bcl9	157808	junction
157808_37C	1.0371704	1.2328554	21.585365	25.65792	20.811783	1.727929	2.3913262	28.099237	38.887268	16.2618	0.82231104	0.55225515	120.17391	80.7075	146.14168	1.188435	0.775375	180.54962	117.79666	151.92218	Bcl9	157808	junction
157808_38AOL	0.6595564	0.46265155	797.8906	559.6873	1209.7383	0.6985885	0.32549453	1040.5078	484.8056	1489.4431	1.0647434	0.28576306	2176.2344	584.0726	2043.905	0.9690148	0.30089438	3530.625	1096.3147	3643.52	Bcl9	157808	junction
157808_39A	0.31030986	0.48408136	51.333332	80.079666	165.42603	0.5120318	0.32548738	765.313	486.4927	1494.6592	1.1970187	0.29872373	887.413	221.45963	741.35266	0.9897259	0.32083312	933.01526	302.44962	942.7007	Bcl9	157808	junction
157808_40AOLOL						0.7219731	0.38843867	130.25	70.07758	180.40837	0.9809857	0.7451055	98.58778	74.88213	100.498695	0.08703773	0.46812958	26.28125	141.35284	301.9524	Bcl9	157808	junction
157808_41AOL	1.5927664	0.48468062	259.8623	79.07639	163.15155	1.1488028	0.33015323	725.3333	208.4528	631.38196	1.1002755	0.34995046	371.9453	118.29985	338.04742	0.7674121	0.34223437	503.05798	224.34326	655.5252	Bcl9	157808	junction
157808_42C	0.93629575	0.462398	1806.4131	892.1131	1929.3188	0.91003186	0.3245838	3994.0144	1424.5571	4388.873	1.1164085	0.28408322	5602.9346	1425.7323	5018.714	1.1787138	0.29989424	7540.153	1918.4033	6396.9326	Bcl9	157808	junction
157808_43C	0.7567387	0.4623291	1915.1301	1170.0477	2530.768	0.81661177	0.324729	2403.5344	955.7753	2943.3013	0.7244248	0.28407592	3676.0076	1441.5094	5074.3813	0.86576563	0.2996648	7656.679	2650.1826	8843.824	Bcl9	157808	junction
157808_44A	0.45384908	0.55322	35.515625	43.29182	78.254265	1.1726907	0.36593997	267	83.31777	227.68152	0.7891357	0.30230334	523.96875	200.72278	663.978	1.07981	0.34050366	723.57245	228.16888	670.09235	Bcl9	157808	junction
157808_45A	1.9045385	1.0622653	47.365852	26.418526	24.86999	1.20791	0.34767297	372.61475	107.24977	308.4789	0.68787956	0.2923889	675.03625	286.92972	981.3291	0.9056842	0.33516103	653.397	241.79865	721.4402	Bcl9	157808	junction
157808_46E	1.5659014	0.46489516	749.8049	222.60703	478.83273	1.1870587	0.33527708	541.50726	152.94524	456.17566	0.85025465	0.35086012	285.26718	117.71635	335.50793	0.52741456	0.32150415	489.32062	298.2826	927.7723	Bcl9	157808	junction
157808_47E	0.95009	0.46268868	1101.4733	536.4115	1159.3357	0.80339706	0.32510543	1517.6957	614.15594	1889.0979	0.9366297	0.286347	1684.7969	515.07715	1798.7865	0.58789325	0.3004486	2562.7537	1309.7203	4359.216	Bcl9	157808	junction
157808_48A	0.8132966	0.46248925	1258.2367	715.5088	1547.0822	0.96553457	0.3253414	1558.8623	525.266	1614.507	0.74031895	0.28432542	2830.252	1086.981	3823.017	0.8828216	0.30064267	3531.1562	1202.5264	3999.8525	Bcl9	157808	junction
157808_49A	0.79428935	0.4622791	2910.7786	1694.0831	3664.6326	0.8135925	0.32457018	3794.9492	1513.9366	4664.435	0.9093651	0.28393283	6146.626	1919.1732	6759.25	1.0996947	0.29963523	10352.317	2820.7092	9413.811	Bcl9	157808	junction
157808_50A	0.958113	0.4622768	3604.703	1739.2212	3762.294	0.9590509	0.32454175	5237.2812	1772.2903	5460.9004	0.8207235	0.2838483	7531.942	2604.9321	9177.198	0.89950883	0.299604	9132.935	3041.9531	10153.246	Bcl9	157808	junction
157808_51A	1.3110101	0.4845833	214.36957	79.23654	163.5148	2.249285	0.37445286	463.63043	77.183525	206.12347	0.51031274	0.28872535	661.93475	374.51025	1297.1158	0.5502646	0.31624988	587.26715	337.5161	1067.245	Bcl9	157808	junction
157808_52C	1.0320607	0.46331942	774.35876	347.6302	750.30347	1.0038526	0.32729965	899.8125	293.37805	896.3592	1.0161251	0.29378942	923.8804	267.11896	909.2191	0.6498166	0.30309132	1499.8359	699.56244	2308.0913	Bcl9	157808	junction
157808_53A	0.9955619	0.46317503	802.2705	373.2482	805.8469	1.0200173	0.32728195	917.18115	294.28604	899.18195	0.9813853	0.29472652	852.6719	256.0717	868.84515	1.0550164	0.3504584	629.41223	209.07997	596.58997	Bcl9	157808	junction
157808_54E	1.1268066	0.46313024	930.47327	382.43503	825.7613	0.75338644	0.32724378	682.09375	296.2768	905.37036	1.37427	0.2991669	1003.6884	218.49445	730.34296	1.3344957	0.32432732	1163.2102	282.69916	871.6478	Bcl9	157808	junction
157808_55C	0.47393364	0.4962467	62.435116	65.374596	131.7381	0.43581715	0.3794939	85.31159	74.28626	195.75089	1.237958	0.46033096	236.47101	87.931046	191.017	1.1643652	0.38441488	524.771	173.25304	450.6928	Bcl9	157808	junction
161134_01A	0.812198	0.46272454	906.587	516.4997	1116.2142	1.1045979	0.32486266	2648.6016	778.9547	2397.7969	1.2594479	0.28579873	2551.641	579.0281	2025.9996	0.9809673	0.3016928	2879.232	885.4971	2935.0947	Rps18	161134	junction
161134_02A	0.91207147	0.46339116	662.77234	336.7311	726.6671	0.9407292	0.3251474	1721.5343	595.01965	1829.9999	0.99844867	0.28638387	1783.3478	511.5155	1786.1187	0.8632284	0.3058598	1501.5508	532.03076	1739.4595	Rps18	161134	junction
161134_03C	1.7254845	0.4921982	242.69466	69.22917	140.65305	1.4410228	0.347457	446.6797	107.70265	309.97406	0.90998006	0.31123146	492.7213	168.52058	541.46387	1.1879529	0.4285783	420.95123	151.86676	354.3501	Rps18	161134	junction
161134_04C	1.1407582	0.4623835	2304.4146	934.0484	2020.0728	1.1375542	0.3246046	4605.321	1314.1426	4048.441	1.21344	0.28418037	5361.641	1255.6643	4418.547	1.1466938	0.30007872	6236.1406	1631.9379	5438.3657	Rps18	161134	junction
161134_05C	1.1996814	0.46272832	1333.884	514.4916	1111.8652	1.0042061	0.32470387	3107.4275	1004.7676	3094.412	1.4483516	0.28442466	5114.594	1004.39465	3531.3208	1.2787663	0.30089018	4665.863	1097.8647	3648.7222	Rps18	161134	junction
161134_06C	1.0443836	0.46262306	1308.9263	579.80554	1253.3002	0.8496408	0.325615	1197.2609	458.8364	1409.1377	1.1998378	0.28446987	4101.9917	972.5423	3418.7886	1.3330597	0.301899	3746.313	848.4301	2810.3115	Rps18	161134	junction
161134_07C	2.1207166	0.46677446	776.65216	170.9429	366.2216	1.713465	0.3265735	1781.8203	339.60153	1039.8931	2.2555995	0.30999	1251.1875	171.95233	554.7029	1.4869066	0.3237463	1312.0508	285.6747	882.40295	Rps18	161134	junction
161134_08C	1.0416781	0.4624441	1775.7609	788.3339	1704.7118	1.2209679	0.32490018	2798.5642	744.69934	2292.0867	1.0849769	0.28409764	5331.588	1396.0587	4914.0103	1.0769328	0.29997665	6365.319	1773.0421	5910.6	Rps18	161134	junction
161134_09C	1.486797	0.46862113	458.6377	144.55727	308.47366	1.0848304	0.34541506	352.8125	112.33715	325.22366	2.192639	0.39856938	542.39856	98.5951	247.37248	0.66447306	0.33049354	516.01526	256.65408	776.5782	Rps18	161134	junction
161134_10A	1.5292048	0.46294045	1422.3623	430.59567	930.13196	1.2895851	0.32588458	1635.2422	413.23386	1268.0375	2.0909534	0.28895262	2651.8115	366.45862	1268.2308	1.9629471	0.30416912	3980.832	616.8512	2027.9874	Rps18	161134	junction
161134_11A	0.8208904	0.465859	336.61594	191.03105	410.06195	1.2094975	0.33919138	471.36642	132.18997	389.7209	0.605916	0.32296002	272	144.97905	448.90707	1.0377078	0.3840945	468.68115	173.47646	451.65042	Rps18	161134	junction
165927_01A	1.0152369	0.37840948	1263.4858	470.93936	1244.5232	0.9005229	0.2718588	1643.4585	496.14365	1825.0046	0.9934179	0.20172143	2350.4346	477.27448	2366.0078	0.875972	0.3127651	2137.103	763.05084	2439.6934	Atf2	165927	junction
165927_02A	0.70812035	0.3718196	1075.5642	564.7569	1518.9003	1.0015599	0.30646396	2262.9988	692.4475	2259.4744	1.1734164	0.35581496	2334.7405	707.9632	1989.6948	1.2598879	0.22285444	2772.6777	490.44327	2200.7336	Atf2	165927	junction
165927_03I	0.9920284	0.3985331	1740.1133	699.0654	1754.0962	0.9873804	0.26468492	1921.9812	515.2213	1946.5459	1.4027514	0.21238321	3707.006	561.2583	2642.668	1.299566	0.28962883	3658.8862	815.4407	2815.4678	Atf2	165927	junction
165927_04I	1.4988282	1.7150644	14.988281	17.150642	10	0.74845296	1.2200422	18.32927	29.87827	24.48954	1.2742491	0.73994184	203.74637	118.31317	159.89525	2.2698016	1.0414014	235.93323	108.24788	103.94443	Atf2	165927	junction
165927_05C	1.8427507	0.64221174	567.85474	197.90143	308.15604	1.2460063	0.28503132	500.88467	114.58034	401.9921	0.8623327	0.25192368	279.79285	81.73927	324.46045	0.63274306	0.32220468	204.51614	104.14346	323.22147	Atf2	165927	junction
165927_06A	1.268693	0.38195476	846.7362	254.91977	667.4083	1.1135051	0.33791623	920.307	279.28625	826.49554	0.7948539	0.24155132	717.1152	217.92697	902.19745	0.79548615	0.21724328	1276.2714	348.5433	1604.3917	Atf2	165927	junction
165927_07E	0.750393	0.5033225	378.2766	253.72722	504.10468	1.0127265	0.30204773	643.5831	191.94997	635.4954	0.8632253	0.3665637	960.9964	408.08167	1113.2626	1.110442	0.23201643	1496.418	312.66245	1347.5876	Atf2	165927	junction
165927_08A	0.9372018	0.44843882	94.36644	45.15311	100.68957	0.8763292	0.306128	281.98425	98.50554	321.77893	1.7019987	0.52811027	202.87143	62.94864	119.196	0.65796256	0.31655443	394.95703	190.01904	600.2728	Atf2	165927	junction
165927_09A	0.630426	0.52269375	173.04172	143.47096	274.4838	0.71103126	0.47884628	330.57312	222.6255	464.9207	0.99067247	0.22728907	611.7555	140.35449	617.5154	1.1213553	0.34169272	1069.6753	325.9451	953.91296	Atf2	165927	junction
165927_10S	1.9511644	1.6905323	215.13281	186.39587	110.25868	1.6181593	0.44063666	167.7445	45.678055	103.66378	0.3758888	0.3464924	66.5728	61.366474	177.1077	0.6280543	0.2926984	261.17062	121.71594	415.8408	Atf2	165927	junction
165927_11A	1.5087798	0.712166	305.4382	144.17128	202.44055	0.98052734	0.33849278	158.27914	54.640343	161.42247	0.6365679	0.34333944	113.67774	61.313255	178.57913	0.62577945	0.28601226	257.53622	117.706825	411.5447	Atf2	165927	junction
165927_12A	0.46726817	0.38920498	92.629	77.15412	198.2352	0.6859976	0.32737255	325.44202	155.3078	474.40692	1.0009061	0.28150985	671.9103	188.97813	671.302	1.406731	0.42186505	897.58575	269.17728	638.06494	Atf2	165927	junction
165927_13E						2.111647	3.179852	21.116468	31.79852	10	0.64770687	0.6733742	107.66323	111.92971	166.22215	2.1595042	1.1526738	159.29688	85.02754	73.76549	Atf2	165927	junction
165927_14A	1.1248722	0.71081275	273.5902	172.88309	243.2189	0.7582468	0.43785316	331.17462	191.23833	436.76364	1.3130841	0.6811199	344.99237	178.95363	262.7344	0.9126435	0.39875594	448.3901	195.91245	491.30917	Atf2	165927	junction
165927_15A	1.4148225	0.9335476	230.138	151.85281	162.66211	1.403718	0.2809344	324.6831	64.98075	231.30223	0.7417863	0.51302946	405.943	280.75568	547.2506	1.0164195	0.26612315	537.08453	140.6217	528.4083	Atf2	165927	junction
165927_16E	1.2895267	0.9038831	200.32608	140.41692	155.34854	0.9626367	0.24929738	289.74683	75.03675	300.99292	0.87729394	0.4437661	277.1446	140.1895	315.90848	0.69110906	0.42857444	165.86752	102.858696	240.00195	Atf2	165927	junction
165927_17E	1.4603148	0.4162065	233.2969	66.49231	159.75797	1.9812803	0.6584929	456.4796	151.71432	230.39627	0.3584538	0.27656236	103.1424	79.57874	287.7425	0.46374318	0.24256916	561.2174	293.55478	1210.1901	Atf2	165927	junction
165927_18A	1.0389898	0.8476096	169.00607	137.87544	162.66385	0.8616102	0.88620806	82.63165	84.99068	95.903755	0.46144634	0.41002685	64.950165	57.712692	140.75345	0.34649646	0.722272	41.394234	86.2863	119.4651	Atf2	165927	junction
165927_19A	0.8833164	0.86347073	344.97464	337.22403	390.5448	0.89947885	0.23814124	542.22327	143.55615	602.81934	1.1440399	0.6356791	400.1914	222.36404	349.80548	0.8796986	0.50706923	447.59418	257.99887	508.804	Atf2	165927	junction
165927_20C	3.8352165	3.7268422	85.98047	83.55086	22.418673	0.78897715	0.4978524	91.73037	57.882774	116.26493	0.9636826	1.3812674	36.425415	52.209343	37.798145	0.3257065	0.48459765	65.66443	97.69785	201.60612	Atf2	165927	junction
165927_21S	1.5357337	0.86503315	628.87976	354.22925	409.49792	1.0296826	0.45038643	500.59448	218.96161	486.16385	0.7503784	0.23821744	311.0725	98.754036	414.5542	0.86099434	0.3977453	620.0022	286.41644	720.10016	Atf2	165927	junction
165927_22A	0.80705655	0.6671428	265.95795	219.85068	329.54065	0.9767574	0.38238266	452.4575	177.12883	463.22403	0.7925501	0.23967707	377.05768	114.02698	475.7525	0.73743254	0.24329062	621.2402	204.95692	842.43665	Atf2	165927	junction
165927_23A	1.1549362	0.33802313	377.5949	110.513306	326.94006	1.2614503	0.32385042	832.4962	213.72563	659.95166	0.83710575	0.24301265	891.458	258.79117	1064.9288	1.0429655	0.28231058	1185.8724	320.99268	1137.0198	Atf2	165927	junction
165927_24A	0.9912579	0.35155675	136.10449	48.270443	137.30482	0.49982068	0.33510664	131.51144	88.17233	263.11725	1.1776668	0.31293663	373.6623	99.29177	317.29034	0.72190636	0.34413853	388.69214	185.29265	538.42456	Atf2	165927	junction
165927_25S	0.88311625	0.7336753	114.6035	95.21028	129.7717	0.82897043	0.4181135	406.56708	205.06302	490.4482	0.9954265	0.31059805	453.19562	141.40842	455.27786	1.2208005	0.53931063	559.9406	247.36388	458.66675	Atf2	165927	junction
165927_26A	0.5085195	0.3497912	84.01154	57.788353	165.20811	0.9644574	0.63081825	411.4154	269.0926	426.57706	0.9177194	0.31969914	483.04007	168.27312	526.3483	1.8347796	0.5944295	421.0854	136.42268	229.50189	Atf2	165927	junction
165927_27A	1.4857272	1.4633899	296.32968	291.87448	199.45094	0.95101905	0.88846767	172.83984	161.47165	181.74173	1.0660568	0.27104422	384.57257	97.777306	360.743	1.4570715	0.44306386	389.40228	118.40878	267.24994	Atf2	165927	junction
165927_28A	1.235995	1.1894568	231.81436	223.08598	187.55283	0.92291456	0.29823652	487.96014	157.68256	528.7165	1.0722322	0.2499218	434.1917	101.2038	404.94186	1.181839	0.35560876	425.28873	127.966995	359.85333	Atf2	165927	junction
165927_29A	1.9613622	1.9857208	141.21594	142.96971	71.99891	1.3815155	1.0249481	74.76341	55.46707	54.11695	0.28113717	0.68572944	21.222895	51.765358	75.48947	0.39787704	0.38995492	140.5224	137.72446	353.18048	Atf2	165927	junction
165927_30A	1.7651515	1.3261092	30.911854	23.223217	17.512295	3.9648612	3.985877	106.566246	107.13112	26.877672	0.6857013	0.2574569	288.13385	108.1842	420.20316	0.5826853	0.2638763	292.32092	132.38118	501.67886	Atf2	165927	junction
165927_31A	1.3984623	0.54775524	220.40613	86.32953	157.60605	1.0648237	0.3879072	345.21088	125.757706	324.1953	0.9516095	0.44053015	507.79663	235.07513	533.6187	1.134452	0.37600237	537.7087	178.21796	473.981	Atf2	165927	junction
165927_32A	0.9115503	0.33447903	270.79636	99.36446	297.07233	0.89200765	0.35487965	958.9162	381.49878	1075.0089	1.0680131	0.23960629	942.3722	211.41904	882.3601	1.0821753	0.35945797	950.6896	315.78333	878.49866	Atf2	165927	junction
168130_01C	0.9354072	0.46491233	446.4634	221.89943	477.2931	0.6689526	0.3328199	347.79388	173.03578	519.90814	1.1362947	0.36981726	331.7252	107.96293	291.93588	0.88011	0.3543689	504.52344	203.14215	573.2504	Map2k3: mitogen activated protein kinase kinase 3	168130	junction
168130_02A	0.9222518	0.46951708	266.28986	135.5678	288.73877	0.8243478	0.3426753	288.14844	119.78119	349.54718	1.3276298	0.4088835	312.2422	96.16437	235.1877	1.1957259	0.39978448	490.45038	163.9794	410.16956	Map2k3: mitogen activated protein kinase kinase 3	168130	junction
168130_03A	1.2131292	1.3780905	22.226562	25.248932	18.321678	0.84653217	0.6146914	62.471016	45.362003	73.79639	1.2378632	0.3616364	382.28125	111.68182	308.82352	1.9391918	1.0806711	202.92683	113.08689	104.64506	Map2k3: mitogen activated protein kinase kinase 3	168130	junction
168130_04C	0.620987	0.46286067	613.2683	457.10742	987.5703	0.9371938	0.32530597	1544.7175	536.18134	1648.237	0.62624073	0.28469267	1871.1985	850.6576	2987.9858	0.76676226	0.3005002	3262.0732	1278.4324	4254.3477	Map2k3: mitogen activated protein kinase kinase 3	168130	junction
168130_05C	0.5574684	0.4654897	241.26086	201.45435	432.77942	0.75137	0.32713217	694.41223	302.33383	924.19476	0.8021999	0.28789666	1140.5703	409.33237	1421.8031	1.0735713	0.31544673	1174.875	345.2127	1094.3613	Map2k3: mitogen activated protein kinase kinase 3	168130	junction
168130_06C	0.7134154	0.46237424	1487.9105	964.3351	2085.616	0.70567125	0.32476914	1935.023	890.5503	2742.1025	0.7651724	0.28399634	4461.794	1656.0101	5831.096	0.9215911	0.30012402	4849.5234	1579.2888	5262.1206	Map2k3: mitogen activated protein kinase kinase 3	168130	junction
168130_07A	0.6742317	0.47002319	188.19513	131.19537	279.1253	0.7117596	0.33124766	411.1985	191.36873	577.721	0.75083655	0.2895894	898.3359	346.47824	1196.4467	1.023877	0.3158659	1105.75	341.1237	1079.9636	Map2k3: mitogen activated protein kinase kinase 3	168130	junction
168130_08A	1.5416002	0.48280713	262.9771	82.360664	170.5871	1.1181167	0.36405724	260.91306	84.952934	233.35046	0.8865022	0.38804406	231.89131	101.50459	261.58008	1.0479553	0.662261	192.76811	121.82085	183.94688	Map2k3: mitogen activated protein kinase kinase 3	168130	junction
168130_09A	1.2172687	0.4627675	1302.8932	495.3192	1070.3414	0.8646543	0.32544813	1317.9492	496.06427	1524.2499	1.0575553	0.30531448	649.6641	187.55698	614.3075	0.7239799	0.311287	923.8043	397.20477	1276.0083	Map2k3: mitogen activated protein kinase kinase 3	168130	junction
168130_10C	0.41571495	0.46591166	169.23914	189.67441	407.1038	0.36604708	0.3281426	287.875	258.06534	786.44257	1.1685157	0.29241922	1144.6586	286.44904	979.5834	1.1793734	0.31736496	1217.8594	327.72144	1032.6326	Map2k3: mitogen activated protein kinase kinase 3	168130	junction
168130_11E	1.1210643	0.46241575	2054.4204	847.4058	1832.5625	0.93682575	0.32500753	1922.9375	667.1136	2052.6096	0.808571	0.2848101	2278.3044	802.50726	2817.6926	0.9715794	0.3023687	2503.1375	779.0103	2576.3591	Map2k3: mitogen activated protein kinase kinase 3	168130	junction
168130_12A	0.9099113	0.48802915	138.23914	74.144295	151.92595	1.0159146	0.32718575	929.57263	299.37848	915.0107	0.868256	0.29693037	687.13043	234.98819	791.39154	0.9521273	0.33938444	647.4504	230.78276	680.004	Map2k3: mitogen activated protein kinase kinase 3	168130	junction
168130_13C	0.84539473	0.4627948	882.5492	483.13425	1043.9492	0.95712554	0.32493508	2110.7537	716.5809	2205.305	0.85097766	0.2855788	1825.0508	612.4671	2144.6519	1.0042639	0.30537602	1817.084	552.5379	1809.3691	Map2k3: mitogen activated protein kinase kinase 3	168130	junction
168130_14C	0.23224318	0.46342635	166.24638	331.734	715.8289	0.96494704	0.32874963	702.73914	239.41753	728.267	0.7799667	0.29054433	864.42755	322.0067	1108.2877	1.0542513	0.3228698	948.1626	290.3796	899.37054	Map2k3: mitogen activated protein kinase kinase 3	168130	junction
168238_01C	1.534964	0.46413088	870.8906	263.33337	567.3688	0.658453	0.32986382	426.82788	213.82707	648.22833	0.9264028	0.3363234	355.2578	128.97362	383.48093	1.0835193	0.46852028	326.70993	141.27135	301.52664	Hat1	168238	junction
168238_02C	3.752174	2.4231226	37.52174	24.231226	10	1.3736901	0.9105201	62.210144	41.23461	45.286884	0.9756961	0.39326578	248.10156	100.00025	254.2816	1.5819917	0.8293206	222.26811	116.51864	140.49892	Hat1	168238	junction
168238_03C	1.1005684	0.46385238	676.11383	284.9591	614.3315	1.1500874	0.33556646	517.6449	151.03572	450.09183	0.92673796	0.33126482	375.35938	134.17314	405.0329	1.127558	0.552329	263.97656	129.30768	234.11351	Hat1	168238	junction
168238_04C	0.73219436	0.46228826	2448.961	1546.2096	3344.687	0.798222	0.3247609	2219.0737	902.84204	2780.0208	0.7978747	0.2842062	3424.4688	1219.8098	4291.9883	0.9657158	0.29977962	7077.732	2197.0852	7329.0005	Hat1	168238	junction
168238_05C	1.0694786	0.463628	707.9844	306.91724	661.99023	0.7582552	0.32685813	739.96875	318.97546	975.88354	1.0957265	0.31169677	588.1069	167.29631	536.7278	0.7599688	0.32110593	711.748	300.7314	936.54895	Hat1	168238	junction
168238_06C						2.7106872	3.866403	27.10687	38.66403	10	0.45606503	2.6890268	11.80916	69.628555	25.893589	1.7478542	1.7646959	109.20611	110.258385	62.480103	Hat1	168238	junction
168238_07C	0.48237395	0.5282997	44.85246	49.122757	92.98276	1.0239644	0.34799877	313.60144	106.578804	306.26205	0.76278144	0.29313076	717.875	275.8736	941.12805	0.977549	0.3596857	532.9313	196.09016	545.1709	Hat1	168238	junction
168238_08E	0.5311466	0.79495627	19.534351	29.236666	36.777702	0.4081783	1.2517601	13.0078125	39.891052	31.867968	1.0983506	4.1270065	18.471014	69.40406	16.817047	1.2804226	0.9829943	148.59836	114.080574	116.05415	Hat1	168238	junction
168238_09A	0.7734781	0.5757895	53.587788	39.89161	69.281586	0.77249014	0.3273901	681.5954	288.86786	882.3354	1.2083725	0.30943003	677.875	173.58463	560.9818	1.0810931	0.46672907	328.10144	141.64784	303.49048	Hat1	168238	junction
168238_10C	1.9583662	0.46621078	766.5725	182.49107	391.43472	2.0779774	0.34045386	776.46375	127.21509	373.6632	0.62354034	0.32328972	278.66666	144.48154	446.9104	0.3736673	0.42178813	136.67175	154.27234	365.75787	Hat1	168238	junction
168238_11C	0.17791547	0.46952915	51.328243	135.45819	288.49792	0.19460882	0.38379005	36.578125	72.136086	187.95718	1.1897613	0.29105136	1271.4427	311.0331	1068.6537	1.9827693	0.40028366	810.9672	163.71896	409.00735	Hat1	168238	junction
168363_01C	1.1313826	0.48972318	166.35773	72.00857	147.03932	1.0825746	0.343343	371.4733	117.814285	343.13876	0.541956	0.48163903	96.419846	85.6888	177.91084	0.55475485	0.3264573	463.32788	272.65515	835.1939	Mapk1: mitogen activated protein kinase 1	168363	junction
168363_02C	1.0364857	0.47181955	260.54688	118.60377	251.37529	0.8739897	0.36154673	211.12195	87.33564	241.56114	0.5552719	0.38270688	149.7094	103.183334	269.61456	0.5059241	0.54293805	121.37681	130.25685	239.91109	Mapk1: mitogen activated protein kinase 1	168363	junction
168363_03C	0.057355493	1.4404514	1	25.114447	17.435122	0.288425	0.8810765	13.565574	41.439922	47.03328	5.010091	4.112445	84.55469	69.405235	16.876877	1.8624082	0.71348906	312.47827	119.71051	167.78185	Mapk1: mitogen activated protein kinase 1	168363	junction
168363_04C	0.74832857	0.6969689	34.123188	31.78123	45.599205	0.5495915	0.61183417	40.821136	45.444237	74.27541	0.6613101	1.54557	30.138212	70.43703	45.573498	1.0433906	0.6149397	211.07692	124.4017	202.29904	Mapk1: mitogen activated protein kinase 1	168363	junction
168363_05C	1.0797426	0.47197086	269.28125	117.70668	249.39395	1.0231483	0.3400612	387.21014	128.69604	378.44968	0.8211166	0.39500523	206.89062	99.52651	251.96252	0.42512387	0.3042983	850.58014	608.83453	2000.7819	Mapk1: mitogen activated protein kinase 1	168363	junction
168363_06I	0.44833028	2.0795934	5.259542	24.396545	11.7314005	1.897223	0.8794784	89.42029	41.45175	47.1322	0.40470654	0.76587254	39.391304	74.544685	97.33301	1.5117477	1.1269001	151.2029	112.71096	100.0186	Mapk1: mitogen activated protein kinase 1	168363	junction
168363_07A	2.8489974	0.6780427	136.60869	32.51197	47.94974	1.3340236	0.34437674	445.36957	114.971664	333.85434	1.1010088	0.4135401	253.40579	95.17949	230.15782	0.7332818	0.5216517	186.52672	132.69383	254.3725	Mapk1: mitogen activated protein kinase 1	168363	junction
168363_08C	0.87974286	0.49955115	110.455284	62.72067	125.554054	1.2695047	0.3273215	1133.5508	292.268	892.90796	0.69571817	0.30072895	483.53125	209.0097	695.01025	0.768259	0.39257902	328.77344	168.00266	427.9461	Mapk1: mitogen activated protein kinase 1	168363	junction
168363_09C	0.24401492	0.46856594	75.60145	145.17255	309.82306	0.76164293	0.32726133	687.38934	295.3562	902.50867	0.6135386	0.285425	1375.023	639.67596	2241.135	0.926465	0.3076126	1426.8984	473.7707	1540.1537	Mapk1: mitogen activated protein kinase 1	168363	junction
168363_10E	0.45537418	1.9103106	5.84375	24.514738	12.832853	0.4688783	2.8147628	6.4609375	38.786198	13.779562	2.4557252	6.9297943	24.557251	69.29794	10	1.3464361	0.95515037	161.30328	114.42719	119.80018	Mapk1: mitogen activated protein kinase 1	168363	junction
168363_11A	0.58866686	0.46282944	596.3828	468.896	1013.10754	0.8274302	0.32551467	1220.5	480.1501	1475.049	1.0970602	0.29035974	1232.9098	326.3152	1123.8306	1.004013	0.30265316	2469.9675	744.55554	2460.0952	Mapk1: mitogen activated protein kinase 1	168363	junction
168363_12E						0.74127346	1.7364254	16.742188	39.218403	22.58571	0.68609065	0.37354898	195.53125	106.45896	284.99332	1.823765	1.433687	141.34058	111.109795	77.49934	Mapk1: mitogen activated protein kinase 1	168363	junction
168363_13A	0.96825504	0.4623172	2619.1145	1250.5607	2704.9841	0.90214306	0.3245659	4296.6885	1545.8286	4762.7573	0.82398546	0.28403425	4475.2534	1542.655	5431.2285	0.7145103	0.3002634	3437.5955	1444.6035	4811.1206	Mapk1: mitogen activated protein kinase 1	168363	junction
168363_14C	1.5834891	0.46655783	594.3281	175.11232	375.32822	1.5577238	0.34170702	559.98474	122.83996	359.4891	0.59253776	0.2905293	657.4375	322.35056	1109.5284	0.94691634	0.32578018	801.3828	275.71033	846.3079	Mapk1: mitogen activated protein kinase 1	168363	junction
174048_01C	0.24526444	1.564773	3.902439	24.897339	15.911148	0.837586	0.3308634	498.35507	196.86034	594.98975	0.89701384	0.30391273	570.55286	193.30612	636.05804	1.1082159	0.3590092	607.89844	196.93015	548.5379	Arhgef2	174048	junction
174048_02C	4.3687024	2.4231226	43.687023	24.231226	10	1.52137	0.33963478	583.98553	130.37051	383.855	0.897756	0.33319595	355.8913	132.0866	396.4232	1.2324157	2.9658363	45.384056	109.21776	36.825283	Arhgef2	174048	junction
174048_03C	0.5200483	1.8647426	6.847328	24.552534	13.166715	0.69054526	1.2768615	21.543478	39.83524	31.197779	0.19071	0.76714456	18.526718	74.52505	97.14603	0.83023196	0.5641729	188.66406	128.20413	227.24258	Arhgef2	174048	junction
174048_04C	0.7915003	0.46240917	1477.2898	863.06024	1866.4425	0.9263833	0.32459834	3837.735	1344.716	4142.7075	0.90245736	0.28397974	5447.522	1714.193	6036.321	0.9808428	0.29991385	6150.413	1880.6215	6270.539	Arhgef2	174048	junction
174048_05C	0.7721853	0.46245164	1293.4565	774.6341	1675.0597	0.9941661	0.3250247	2009.0513	656.8232	2020.8407	0.88720256	0.28426272	3592.71	1151.1165	4049.481	1.0026528	0.30058628	4105.8984	1230.9114	4095.0352	Arhgef2	174048	junction
174048_06C	1.1394186	0.48091316	204.19084	86.1826	179.20616	0.74416304	0.33805847	302.1172	137.24583	405.9825	1.0729365	0.468082	199.55725	87.05934	185.99165	0.43654722	0.52792835	109.09375	131.93001	249.90137	Arhgef2	174048	junction
174048_07C						1.623198	1.9132807	33.166668	39.093903	20.432915	0.7588641	0.36836612	223.67969	108.578094	294.75592	1.8904481	1.155128	184.12213	112.504875	97.39603	Arhgef2	174048	junction
174048_08C	1.4609278	0.49007857	213.39854	71.58606	146.07056	0.7004681	0.3727213	147.13281	78.28985	210.04927	0.874727	0.32449058	384.73984	142.72392	439.8399	0.99849844	0.4813215	287.89743	138.77962	288.33038	Arhgef2	174048	junction
174048_09C	1.6919366	1.5390879	27.414062	24.937492	16.202772	0.8921361	0.33285877	462.74045	172.6499	518.6882	1.1235646	0.37266064	322.02173	106.80723	286.6072	0.4063056	0.46507502	124.05797	142.00212	305.33167	Arhgef2	174048	junction
174048_10C	2.9662719	0.72845525	125.31884	30.775724	42.24793	1.1242174	0.33067918	678.83594	199.67393	603.8298	1.0650887	0.3487879	363.5878	119.06522	341.36856	1.1502111	0.749574	181.87682	118.52618	158.12473	Arhgef2	174048	junction
174048_11C	0.77765507	0.4646982	387	231.25705	497.64996	1.0488772	0.32593325	1307.7246	406.36874	1246.7852	0.97630644	0.29117265	1034.6666	308.57794	1059.7765	0.91201276	0.3091714	1285.9237	435.92688	1409.9844	Arhgef2	174048	junction
174048_12C	1.1645101	0.46254107	1642.5469	652.4163	1410.5046	0.936127	0.32544723	1427.5447	496.28998	1524.9476	1.0665157	0.28710514	1686.8478	454.09805	1581.6437	1.0219045	0.30415598	2075.3044	617.6861	2030.8203	Arhgef2	174048	junction
174048_13C	0.73069173	0.46229932	2229.0579	1410.2965	3050.6133	0.7267975	0.32469693	2282.336	1019.63403	3140.2637	0.95396906	0.28386277	8183.1157	2434.9658	8577.968	1.0487626	0.29967675	9062.022	2589.4114	8640.681	Arhgef2	174048	junction
174048_14C	1.345239	1.4619819	23.070312	25.072407	17.149601	1.1516422	0.3293505	785.07635	224.51875	681.7016	1.3310101	0.40079033	325.58694	98.0399	244.61642	1.0727253	0.49198705	298.5797	136.93845	278.33752	Arhgef2	174048	junction
174048_15A	1.124321	0.46391863	676.9672	279.331	602.11206	1.2918884	0.33246946	686.3913	176.64388	531.30853	0.57561874	0.31453386	293.67188	160.47037	510.1847	0.60253423	0.44633883	197.78986	146.51665	328.26328	Arhgef2	174048	junction
174048_16I						1.8214166	0.88628167	85.08594	41.4019	46.714153	0.2166781	2.4310646	6.2137403	69.71633	28.677288	1.3553234	1.2245864	124.02459	112.060936	91.50922	Arhgef2	174048	junction
174048_17A	0.8832399	0.46273553	975.00726	510.81308	1103.8986	0.9682815	0.32540238	1511.5435	507.97195	1561.0579	1.2025057	0.28485888	3312.8625	784.7766	2754.9663	1.2315663	0.30244395	3133.116	769.42017	2544.0093	Arhgef2	174048	junction
174048_18A	1.2996267	0.4694104	378.0547	136.54906	290.89484	1.3449205	0.32860094	997.029	243.60149	741.3293	0.8878291	0.30042318	622.8455	210.75815	701.5376	0.9208462	0.32452747	799.3203	281.6989	868.028	Arhgef2	174048	junction
174048_19I	0.78273946	0.47031555	214.46094	128.86064	273.98764	1.1178159	0.325567	1609.1708	468.6755	1439.567	0.9867865	0.28916672	1226.2681	359.34415	1242.6884	0.91301644	0.30478522	1741.2977	581.28394	1907.1921	Arhgef2	174048	junction
174048_20C	1.9392182	0.49921453	244.625	62.97402	126.1462	1.5598786	0.35275903	434.1603	98.183266	278.32956	0.37397552	0.3342406	146.58696	131.01205	391.9694	0.79226416	0.3539482	456.06107	203.7477	575.6427	Arhgef2	174048	junction
174048_21C	1.0860972	0.46230286	3227.9204	1373.9807	2972.0361	0.8911314	0.32458675	3863.2812	1407.1661	4335.2544	0.7051406	0.2841164	3375.626	1360.1128	4787.1675	0.60317606	0.29978237	4404.5654	2189.0972	7302.288	Arhgef2	174048	junction
174048_22C	3.9427564	1.0456809	99.985504	26.517725	25.359291	1.9519631	0.3357588	870.9219	149.80801	446.17743	0.61938554	0.33359104	244.4855	131.67593	394.72266	0.7915426	0.61631787	159.65942	124.315445	201.70668	Arhgef2	174048	junction
174048_23C	1.6255395	0.6251102	91.87786	35.332138	56.521454	1.4332782	0.34069762	531.4297	126.32357	370.77914	0.65072167	0.2932352	608.97656	274.4236	935.848	0.7736786	0.3352963	557.0507	241.41425	720.00275	Arhgef2	174048	junction
174048_24C	0.12362529	0.48695692	19.195652	75.61119	155.27284	1.422117	0.36895883	311.9313	80.928505	219.34293	0.52243614	0.31950098	246.3116	150.6343	471.4674	0.92809695	0.32295528	833.12976	289.909	897.67535	Arhgef2	174048	junction
174048_25C	1.3552492	0.97793615	37.405796	26.991701	27.600677	0.6561575	0.41396582	98.33594	62.039555	149.86636	0.98537296	0.3340821	386.89313	131.17274	392.63623	1.0269028	0.39651775	429.23438	165.74017	417.9893	Arhgef2	174048	junction
174048_26C	1.9652174	2.4231226	19.652174	24.231226	10	0.81889546	0.34419155	274.71014	115.46395	335.46423	0.8058792	0.35704252	257.4733	114.07282	319.49368	0.5020699	0.45267442	160.6875	144.8785	320.05008	Arhgef2	174048	junction
174048_27C	1.3481894	0.46404845	782.13007	269.21014	580.13367	1.2222265	0.32737714	1080.8168	289.50012	884.3016	0.49737433	0.2939474	448.64493	265.1484	902.02673	0.6866122	0.30958226	948.03625	427.4541	1380.7449	Arhgef2	174048	junction
174048_28C	0.48216686	0.48110014	85.96947	85.77928	178.29817	1.4183207	0.3391542	553.46344	132.34628	390.2245	0.62881416	0.31079197	343.3623	169.70714	546.04736	0.8133156	0.3276977	663.55725	267.35773	815.8669	Arhgef2	174048	junction
174048_29C	0.82252705	0.4662683	319.65216	181.20215	388.62207	0.58745134	0.3484717	178.07031	105.62997	303.1235	0.7523635	0.3055172	459.94656	186.77351	611.3356	1.063095	0.31993592	1024.5938	308.3491	963.7839	Arhgef2	174048	junction
174048_30C	0.86033416	0.46429005	468.81158	253.00005	544.918	0.9540839	0.32624587	1079.8359	369.24637	1131.804	0.85509115	0.28513512	2107.664	702.8128	2464.8413	1.0510596	0.30122405	3462.616	992.3539	3294.4048	Arhgef2	174048	junction
174048_31A	1.1252928	0.46790212	368.6232	153.27528	327.5798	1.5887586	0.337157	667.97656	141.75406	420.4393	0.5949718	0.28740156	901.8203	435.62497	1515.7363	0.75028807	0.312949	895.45654	373.4995	1193.4836	Arhgef2	174048	junction
174048_32A	1.1487855	0.46488518	551.1145	223.02246	479.73666	0.8260242	0.33399388	401.77344	162.45273	486.3943	0.60711336	0.40068805	148.58594	98.06506	244.74167	0.3593302	0.34587848	225.4855	217.04433	627.5162	Arhgef2	174048	junction
177219_01C	0.74535453	0.46414584	421.22952	262.3073	565.13983	0.84396046	0.3256678	1162.8245	448.71112	1377.8186	1.1325374	0.2915317	1171.8623	301.65454	1034.7229	0.7323921	0.30429977	1465.1377	608.7464	2000.4827	D930005D10Rik	177219	junction
177219_02E	1.0481915	0.46452236	541.35156	239.90837	516.46246	0.89863044	0.3322283	484.89844	179.26945	539.59717	1.2636573	0.3414597	460.61832	124.46618	364.51205	1.8374552	0.47252643	546.1707	140.45517	297.243	D930005D10Rik	177219	junction
177219_03A	0.82451874	0.46241096	1531.4492	858.8754	1857.3856	0.7825716	0.32455617	3921.145	1626.2178	5010.5894	1.021454	0.28418484	4490.176	1249.2389	4395.867	0.88156384	0.3002952	4164.0796	1418.4489	4723.5146	D930005D10Rik	177219	junction
177219_04C	1.1737515	0.46574214	489.28986	194.14922	416.85986	1.2272223	0.339119	479.48093	132.49521	390.7042	0.84989643	0.32679957	362.96747	139.56714	427.0726	1.0804272	0.35257012	630.61536	205.7854	583.67224	D930005D10Rik	177219	junction
177219_05A	1.7019207	0.4880518	258.44928	74.11428	151.8574	0.7868587	0.6495507	53.875	44.473736	68.46846	1.1918944	2.8906124	28.688406	69.57584	24.069586	0.7299938	0.46055686	226.66406	143.00354	310.50134	D930005D10Rik	177219	junction
177219_06A	0.83505434	0.49403217	113.90625	67.388855	136.40579	1.0125928	0.70526946	62.30081	43.392426	61.526024	0.179806	0.68812054	19.859375	76.00216	110.448906	0.3058326	0.37017834	152.66406	184.78386	499.17523	D930005D10Rik	177219	junction
177219_07C	1.5283588	1.5815209	24.036232	24.872305	15.726826	0.12744577	1.871461	2.6640625	39.120087	20.903496	5.0974402	1.2374699	293.0229	71.13512	57.48432	1.6123018	0.74047005	258.6875	118.80551	160.44608	D930005D10Rik	177219	junction
177219_08A	0.69175893	0.46346232	487.8828	326.8701	705.2787	0.6725132	0.32679346	665.37683	323.3257	989.3885	0.72501737	0.289625	864.78625	345.4589	1192.78	0.6050484	0.30359074	1309.8397	657.22876	2164.851	D930005D10Rik	177219	junction
177219_09A	1.4524915	0.46643436	553.14844	177.63095	380.8273	1.2537847	0.33590162	555.84735	148.91713	443.33557	0.9729951	0.38177574	263.76086	103.4923	271.0814	0.61086005	0.37046963	304.23438	184.50969	498.04266	D930005D10Rik	177219	junction
177219_10A	1.4198195	0.6691436	69.80153	32.896606	49.162254	0.64927363	0.63150835	46.171875	44.90853	71.11312	0.9850887	0.55064785	144.53435	80.79225	146.72217	1.246631	0.4181591	464.0492	155.65663	372.2426	D930005D10Rik	177219	junction
177219_11C	1.1807059	0.46346614	831.43445	326.36554	704.1842	1.1828225	0.329616	785.11597	218.78749	663.76483	1.0185404	0.30599996	615.626	184.95244	604.4198	1.1814862	0.33796123	819.0246	234.27997	693.2155	D930005D10Rik	177219	junction
177219_12C	0.55665034	0.46297184	506.60162	421.34583	910.0895	0.72605175	0.3254724	1093.2443	490.07642	1505.7388	1.0463467	0.2855461	2264.4275	617.9581	2164.1274	1.2720476	0.3038473	2672.377	638.3366	2100.8467	D930005D10Rik	177219	junction
177219_13C	1.3327179	0.4684967	415.1985	145.95671	311.54266	1.1047791	0.38202578	211.07246	72.98755	191.054	0.39290068	0.56340575	55.891304	80.146164	142.253	0.48190346	0.46152917	149.08696	142.78374	309.371	D930005D10Rik	177219	junction
177219_14C	0.6809598	1.0704911	16.775362	26.371418	24.634878	1.0982816	0.33219057	594.09375	179.6919	540.93024	1.4193524	0.36590126	425.39694	109.665	299.712	2.3240895	0.6774823	415.53906	121.13146	178.7965	D930005D10Rik	177219	junction
177219_15I	0.661678	0.46390617	399.89062	280.36554	604.35834	1.2088091	0.3272594	1091.3419	295.45764	902.82404	0.8971915	0.29271147	864.21014	281.95117	963.2393	1.2354122	0.31562814	1344.206	343.42322	1088.0627	D930005D10Rik	177219	junction
177219_16A	0.9186742	0.46227878	3379.9856	1700.8158	3679.1995	0.97022074	0.3246738	3211.2847	1074.6215	3309.8496	0.8559356	0.28398705	5087.5146	1687.9637	5943.8057	0.96699005	0.2996203	9424.374	2920.127	9746.092	D930005D10Rik	177219	junction
177219_17I	1.0494244	0.47176763	264.52344	118.91623	252.06525	0.38759544	0.48101243	42.053436	52.189022	108.498276	0.7214761	2.3548222	21.369566	69.74803	29.61923	0.44534054	0.36475736	232.28261	190.25168	521.5842	D930005D10Rik	177219	junction
177219_18A	0.59315777	0.46271625	667.72656	520.8866	1125.715	0.83813345	0.32532504	1366.0217	530.2271	1629.838	1.0682287	0.28608757	2025.7109	542.51556	1896.3269	1.17386	0.3040066	2422.641	627.4164	2063.8247	D930005D10Rik	177219	junction
177314_01C	2.732736	0.4690135	818.04877	140.39992	299.35153	2.431108	0.34955823	720.21375	103.55634	296.24918	15.554647	0.8412586	1359.916	73.54978	87.42828	6.237485	0.68519175	1099.71	120.80384	176.30664	Ccl3	177314	junction
177314_02C	1.6228374	0.4624046	3069.4927	874.6086	1891.4357	1.7465882	0.3247208	5222.6157	970.9741	2990.1814	2.0614264	0.28490323	5568.8984	769.6598	2701.478	2.4788826	0.3035594	5386.802	659.65784	2173.0767	Ccl3	177314	junction
181931_01A	0.9269625	0.48561817	148.09924	77.5864	159.76833	1.9857496	0.34321466	683.78125	118.18395	344.34415	0.93844926	0.31232813	497.83334	165.68541	530.4851	1.0564201	0.34167558	697.37683	225.55103	660.13214	Irak2: interleukin-1 receptor-associated kinase 2	181931	junction
181931_02A	0.8252026	0.4650553	383.72656	216.25485	465.0089	0.95498276	0.3260372	1150.5284	392.79776	1204.7635	0.9219908	0.29455158	807.64844	258.02225	875.98315	0.93096066	0.3143325	1057.125	356.93103	1135.5206	Irak2: interleukin-1 receptor-associated kinase 2	181931	junction
181931_03A	1.0158293	0.46820486	324.16794	149.41191	319.11655	1.1318797	0.3265452	1185.0435	341.88287	1046.9695	0.9456062	0.29353303	871.14844	270.42	921.2593	0.8120105	0.31324193	958.57245	369.77985	1180.4927	Irak2: interleukin-1 receptor-associated kinase 2	181931	junction
181931_04A	1.1087233	0.5085078	124.43089	57.06931	112.22899	1.470022	0.33218125	795.6641	179.79642	541.26	0.7990877	0.30625573	480.1282	184.01236	600.84546	0.74636126	0.35495862	425.3828	202.30594	569.94226	Irak2: interleukin-1 receptor-associated kinase 2	181931	junction
181931_05A	0.54374534	0.47254917	131.71014	114.46446	242.22763	0.9379653	0.32876906	681.53625	238.88734	726.6114	1.1891981	0.30079997	824.73285	208.61081	693.52014	1.5122694	0.3533569	875.68115	204.61168	579.051	Irak2: interleukin-1 receptor-associated kinase 2	181931	junction
181931_06A	0.7966019	0.46253222	1140.2102	662.042	1431.3425	0.8576576	0.32486305	2055.565	778.60565	2396.7197	1.1375728	0.28522602	2716.122	681.01904	2387.647	1.1800709	0.30214107	3165.1719	810.3991	2682.188	Irak2: interleukin-1 receptor-associated kinase 2	181931	junction
181931_07S	0.91654736	0.4742668	205.36957	106.26834	224.0687	1.2501001	0.43041596	170.30435	58.636673	136.23257	1.3169726	0.51013935	215.0916	83.31735	163.32275	1.0775245	0.4791878	312.94928	139.17221	290.43356	Irak2: interleukin-1 receptor-associated kinase 2	181931	junction
181931_08C	2.6068702	2.4231226	26.068703	24.231226	10	1.0672181	0.34861866	322.47827	105.34111	302.16718	1.2805096	0.47755486	230.82114	86.08272	180.25725	0.56173384	0.74671555	89.229004	118.61257	158.8457	Irak2: interleukin-1 receptor-associated kinase 2	181931	junction
181931_09C	0.8667995	0.46311995	719.92755	384.6481	830.55835	1.0137174	0.32622674	1153.5573	371.22888	1137.9475	0.93403095	0.2864461	1648.8374	505.661	1765.292	0.9942164	0.30580166	1737.3406	534.3722	1747.4471	Irak2: interleukin-1 receptor-associated kinase 2	181931	junction
181931_10C	1.5010579	0.5024458	181.28125	60.67988	120.769	1.2683083	0.33034414	787.56555	205.12967	620.9575	1.6577313	0.30501017	1025.8828	188.75478	618.8475	1.1596715	0.3240409	1016.9187	284.15222	876.90234	Irak2: interleukin-1 receptor-associated kinase 2	181931	junction
181931_11C	0.69994766	0.5140712	74.00764	54.35434	105.7331	1.0814859	0.32683113	1061.4219	320.76773	981.44775	1.1668415	0.2985506	870.2137	222.65477	745.78564	1.0820464	0.32841665	871.2969	264.45114	805.23065	Irak2: interleukin-1 receptor-associated kinase 2	181931	junction
181931_12C	0.87162656	0.8821543	27.59375	27.927036	31.657766	0.9502016	0.33435097	453.62595	159.61905	477.3997	1.7695545	0.3415397	644.53625	124.4012	364.23645	2.34158	0.5699711	524.61597	127.69838	224.0436	Irak2: interleukin-1 receptor-associated kinase 2	181931	junction
181931_13C	1.158661	0.8257839	40.275364	28.704468	34.760265	1.3278636	0.33963758	509.65942	130.35939	383.81912	1.1227838	0.29090792	1211.9766	314.01736	1079.439	1.8172805	0.34422195	1162.7537	220.24411	639.83167	Irak2: interleukin-1 receptor-associated kinase 2	181931	junction
181931_14C						0.59251297	0.39728874	99.57252	66.764854	168.05121	3.6898558	1.2566111	208.7029	71.075516	56.561256	4.8784056	4.782754	111.05073	108.87332	22.763731	Irak2: interleukin-1 receptor-associated kinase 2	181931	junction
221928_01C	0.8289008	0.46231988	2207.1282	1231.0269	2662.7168	0.7909079	0.32466722	2660.0076	1091.9315	3363.233	0.83096147	0.28396502	5183.832	1771.4744	6238.3545	0.828139	0.299754	6293.6406	2278.0522	7599.7393	Rac3	221928	junction
221928_02C	2.5227885	1.056084	63.195652	26.454823	25.049921	1.0516088	0.33191308	579.46875	182.89429	551.0307	1.3013444	0.43678692	271.34375	91.07458	208.51033	0.6802849	0.439382	229.86957	148.46802	337.90192	Rac3	221928	junction
221928_03C	1.3529602	0.46825832	429.81885	148.75992	317.6877	1.3139288	0.36205548	315.12213	86.83248	239.83197	0.38514915	0.37079957	111.71875	107.55642	290.0662	0.40200093	0.830464	56.391304	116.49462	140.27655	Rac3	221928	junction
221928_04C	1.0386837	0.4629767	942.2246	419.9816	907.13336	0.83366823	0.32595634	1031.309	403.232	1237.0736	0.83261937	0.28886744	1064.7787	369.4124	1278.8301	1.0834162	0.30515847	1997.4275	562.60175	1843.6382	Rac3	221928	junction
221928_05C	1.8431216	0.5410448	155.91057	45.767242	84.59049	1.3040705	0.32820368	1017.12213	255.98555	779.9595	0.9210674	0.31133556	497.73914	168.24382	540.3938	0.83488065	0.347044	516.98474	214.90073	619.23193	Rac3	221928	junction
222045_01A	1.1874261	0.6352757	64.81159	34.674355	54.581577	1.1779817	0.32702303	1111.7578	308.63843	943.78186	1.2038251	0.3030013	784.2246	197.38838	651.444	1.1838509	0.34607953	741.16797	216.66838	626.0653	Mapk11: mitogen-activated protein kinase 11	222045	junction
222045_02I	0.68853503	0.4760453	143.86719	99.46814	208.9468	0.37255964	0.42083806	53.557972	60.49832	143.75677	2.2083378	1.8794912	82.29771	70.04264	37.26681	0.6320591	0.4203959	232.7317	154.7948	368.21194	Mapk11: mitogen-activated protein kinase 11	222045	junction
222045_04C	0.8765689	0.4696798	250.2971	134.11324	285.54184	0.63049436	0.3531459	174.24786	97.597885	276.36703	1.3265622	0.40940583	311.22464	96.050674	234.60991	1.162078	0.68694407	204.23665	120.73127	175.75124	Mapk11: mitogen-activated protein kinase 11	222045	junction
222045_05C	0.92232466	0.46724457	321.46155	162.85065	348.53406	0.9293372	0.33381227	456.458	163.95692	491.1651	1.0022613	0.35991096	313.42755	112.5515	312.7204	0.50846946	0.31150657	642.7786	393.78915	1264.144	Mapk11: mitogen-activated protein kinase 11	222045	junction
222045_06A	2.2434425	2.4231226	22.434425	24.231226	10	1.0144584	0.33165997	568.8551	185.97751	560.74756	1.3464056	0.382672	363.08398	103.19481	269.6691	1.8883706	0.69554347	326.8397	120.38485	173.08026	Mapk11: mitogen-activated protein kinase 11	222045	junction
222045_07I	1.0464089	0.4628694	1026.2891	453.9695	980.77246	0.90266186	0.325729	1213.1464	437.76855	1343.9655	0.92523235	0.2890554	1161.884	362.98868	1255.7754	0.92736506	0.30602092	1593.1145	525.71136	1717.8936	Mapk11: mitogen-activated protein kinase 11	222045	junction
222045_08C	0.96063507	0.4653059	428.03818	207.33025	445.57834	1.2880173	0.3405513	479.78986	126.856255	372.50266	0.57970536	0.29056796	641.3525	321.46762	1106.3422	0.81385136	0.326876	674.2969	270.8252	828.5258	Mapk11: mitogen-activated protein kinase 11	222045	junction
222045_09C	0.8948306	0.4669182	322.61594	168.33942	360.533	1.0651041	0.33636364	462.77777	146.14687	434.49066	1.4507132	0.36595687	434.63043	109.63987	299.59778	0.9711356	0.3262749	813.9542	273.46625	838.1468	Mapk11: mitogen-activated protein kinase 11	222045	junction
222045_10A	0.6391879	0.46255633	880.0229	636.8396	1376.7828	0.60601926	0.32519084	1075.2681	576.9905	1774.3134	0.8180663	0.28603515	1569.0725	548.62286	1918.0261	0.95559055	0.30358604	2069.884	657.5911	2166.0784	Mapk11: mitogen-activated protein kinase 11	222045	junction
222045_11I	1.1861742	0.4628078	1224.206	477.6466	1032.0626	0.85070485	0.32557622	1219.542	466.73514	1433.5665	0.77363944	0.28620434	1431.6342	529.6264	1850.5186	0.54668415	0.30094722	1957.1719	1077.4146	3580.078	Mapk11: mitogen-activated protein kinase 11	222045	junction
222045_12C	1.063106	0.46324426	826.8125	360.28033	777.733	1.0201811	0.32592037	1277.5853	408.15408	1252.3124	0.88212126	0.28731418	1353.4492	440.8296	1534.312	0.83173805	0.30350623	1819.2137	663.84204	2187.2437	Mapk11: mitogen-activated protein kinase 11	222045	junction
222045_13C	1.0092858	0.46519628	457.9855	211.093	453.77188	0.9100739	0.33324593	461.3846	168.94731	506.97488	0.898154	0.29633525	727.77344	240.12021	810.29913	1.1231731	0.3451035	711.1884	218.51807	633.19574	Mapk11: mitogen-activated protein kinase 11	222045	junction
222045_14C	0.76686674	0.47426748	171.82608	106.26555	224.0625	1.0103014	0.3503505	294.5122	102.13041	291.50928	0.55894846	0.45327446	109.48855	88.788795	195.88309	1.1469464	0.38409093	518.03125	173.47897	451.66122	Mapk11: mitogen-activated protein kinase 11	222045	junction
222045_15C	1.7439744	0.46963096	499.6328	134.545	286.4909	2.2570455	0.36003488	557.2951	88.89749	246.91354	0.64774203	0.30315468	420.2422	196.68073	648.78015	0.85614794	0.3685603	432.8623	186.34148	505.59286	Mapk11: mitogen-activated protein kinase 11	222045	junction
222079_01A	0.17378296	0.54831046	14.015625	44.221333	80.65017	0.33789623	0.33466262	158.78986	157.27026	469.93674	1.0425953	0.2894949	1257.7264	349.22983	1206.3419	1.3251194	0.32058775	1256.6562	304.02438	948.33435	Atp6v1e2	222079	junction
222079_03A	0.63474345	0.47360748	146.34187	109.19151	230.55278	1.1022633	0.3262796	1235.8625	365.82614	1121.2045	0.92643964	0.28920138	1147.5802	358.23355	1238.6993	1.1455624	0.30997244	1551.7344	419.87662	1354.5612	Atp6v1e2	222079	junction
222079_04I	0.41512167	0.5499391	33.140625	43.90358	79.83352	0.83891195	0.3273267	748.38934	292.0066	892.0952	1.3517642	0.31717256	660.413	154.95668	488.5564	1.0059556	0.33274433	753.0217	249.08029	748.5636	Atp6v1e2	222079	junction
222079_05S	0.83053505	0.46349385	578.37683	322.77277	696.3906	0.7760274	0.32749844	672.3206	283.7322	866.362	0.7970257	0.28542602	1785.7031	639.4852	2240.4587	0.88583577	0.303144	2030.0153	694.6964	2291.6384	Atp6v1e2	222079	junction
222079_06A	0.8194522	0.46539825	359.74637	204.31372	439.00836	1.1348742	0.3292539	781.46564	226.7217	688.5923	0.72915685	0.28538677	1653.1464	647.02966	2267.2026	0.9272672	0.30338484	2059.125	673.7079	2220.6382	Atp6v1e2	222079	junction
222079_07I	1.1396292	0.46270066	1304.1449	529.4956	1144.3589	1.08505	0.3255542	1571.174	471.4089	1448.0199	0.833078	0.28730723	1279.4565	441.2517	1535.8184	0.6877826	0.3036295	1482.0435	654.2651	2154.814	Atp6v1e2	222079	junction
222079_08C	1.2808561	0.46489	613.916	222.82237	479.3013	1.3681376	0.3336624	677.5122	165.23215	495.20764	0.7285133	0.31069872	398.52173	169.96283	547.03424	0.8881263	0.31455988	1000.7023	354.43243	1126.7567	Atp6v1e2	222079	junction
227080_01C	0.6600417	0.8990774	20.358974	27.732023	30.844982	0.7006547	1.6221251	16.984734	39.322315	24.241234	0.3352518	0.6504978	39.65625	76.946045	118.28795	1.1734395	0.8074598	170.03125	117.00083	144.89989	E230008O15Rik	227080	junction
227080_02C	1.83574	0.50574714	212.76086	58.615707	115.89924	0.66789097	0.37982932	130.3125	74.10867	195.11044	0.502112	1.1076264	32.471546	71.63013	64.66993	0.35609242	0.44547603	117.30469	146.74962	329.42203	E230008O15Rik	227080	junction
227080_03C	0.86028576	0.4623033	2548.4275	1369.4827	2962.3035	0.90017474	0.32456872	4228.5938	1524.6698	4697.5254	0.999027	0.28404295	5345.326	1519.781	5350.532	0.9735846	0.2997935	7004.319	2156.8228	7194.361	E230008O15Rik	227080	junction
227080_04A	0.9928858	0.4639484	592.60144	276.90646	596.84753	0.83799696	0.32856452	624	244.65993	744.63275	1.0887645	0.2973642	847.48553	231.46588	778.3919	1.1919637	0.34553435	750.96185	217.6938	630.02075	E230008O15Rik	227080	junction
227080_05A	0.90648943	0.46534884	401.1111	205.9115	442.48846	1.1537857	0.3253012	1907.1298	537.70087	1652.9324	1.096767	0.28748882	1642.7787	430.61154	1497.8375	1.2497382	0.30894822	1782.9426	440.76187	1426.6528	E230008O15Rik	227080	junction
227080_06A	7.073126	1.4932542	118.48855	25.014898	16.751936	1.4503698	0.34333247	497.8203	117.84435	343.23682	1.547347	0.5057577	255.90579	83.64402	165.38359	1.07053	0.55258095	250.46378	129.28316	233.9624	E230008O15Rik	227080	junction
227080_07C	0.83597046	0.4624918	1286.8188	711.9189	1539.3114	0.8634295	0.3248475	2111.086	794.2524	2445.001	1.1610068	0.28474322	3379.652	828.878	2910.9666	1.1440756	0.30036244	5208.985	1367.5524	4553.0073	E230008O15Rik	227080	junction
227080_08C	0.89897674	0.46241817	1636.6183	841.8483	1820.5347	0.9786006	0.32485947	2356.0156	782.11066	2407.5354	1.1959656	0.28427625	4780.478	1136.3005	3997.17	1.18872	0.30058303	4874.5723	1232.5979	4100.69	E230008O15Rik	227080	junction
227080_09C	0.23381613	1.391016	4.2391305	25.219381	18.130188	1.8330503	0.6829641	117.515625	43.784367	64.10933	0.43929857	0.73620194	44.775364	75.03715	101.924675	2.4935088	2.8473077	95.68852	109.26557	38.37505	E230008O15Rik	227080	junction
227080_10A	0.97831744	0.481466	172.7317	85.00763	176.55998	0.8571604	0.39180055	150.375	68.7351	175.43391	2.0449688	0.7211031	213.58696	75.31568	104.44509	0.16625054	0.3026517	409.08398	744.7191	2460.6475	E230008O15Rik	227080	junction
227080_11E						0.7850201	0.3836547	147.73282	72.19993	188.18985	0.59355897	0.70490146	63.691055	75.63852	107.30367	0.4820586	0.6589037	89.24219	121.98103	185.12726	E230008O15Rik	227080	junction
227080_12A	1.1206595	0.4670087	400.16794	166.76067	357.08255	0.98239326	0.32790262	799.2578	266.7758	813.58234	2.6179688	0.40626383	623.442	96.747505	238.13959	1.1871892	0.3993936	488.03622	164.18489	411.08545	E230008O15Rik	227080	junction
227080_13I						0.21111977	2.9551263	2.7692308	38.762	13.116871	1.0934783	6.929795	10.934783	69.29794	10	3.1464155	3.7171934	92.27481	109.01399	29.326963	E230008O15Rik	227080	junction
227080_14A	0.6384744	0.46752673	216.48438	158.52199	339.0651	1.0171548	0.3294904	683.603	221.44182	672.0737	0.7706849	0.29012105	882.37683	332.16696	1144.9255	0.96204174	0.32488626	828.9389	279.93677	861.64545	E230008O15Rik	227080	junction
227080_15A	1.526962	0.47304165	361.25192	111.91319	236.58212	1.5340362	0.35682812	398.03055	92.58485	259.46622	0.6154733	0.42032173	137.42754	93.85262	223.28758	0.89944786	0.35481185	513.36957	202.51271	570.7608	E230008O15Rik	227080	junction
227080_16A	0.8341306	0.4630088	740.8406	411.2254	888.159	0.77979517	0.3268097	768.8376	322.2174	985.9481	1.0884631	0.29064983	1196.9637	319.62256	1099.6825	1.0847627	0.30565503	1917.9237	540.41595	1768.0582	E230008O15Rik	227080	junction
227083_01C	9.389436	0.5777335	644.41406	39.650906	68.63182	6.4741735	0.3553139	1722.4783	94.5326	266.05377	6.6903067	0.42249298	1479.8473	93.452385	221.19276	4.949543	1.1922994	466.0078	112.257	94.15169	Cxcl10	227083	junction
227083_02C	7.5508695	0.4635026	5240.2764	321.66913	693.99646	6.508608	0.32696986	6207.8477	311.86075	953.79047	7.8016806	0.28995606	9051.551	336.40857	1160.2053	2.5860488	0.31493357	2877.6794	350.44885	1112.7708	Cxcl10	227083	junction
227083_03C	4.7855372	0.46289226	4611.375	446.046	963.6066	4.398073	0.32553557	6423.6885	475.4671	1460.5688	7.6453447	0.2887088	9933.609	375.11984	1299.3018	8.709276	0.3200951	8360.422	307.27353	959.9445	Cxcl10	227083	junction
227085_01C	1.1019676	0.46918738	325.69467	138.6718	295.5574	0.74738264	0.33360672	371.25	165.71364	496.73352	1.560587	0.3316503	629.3435	133.74579	403.27356	1.7847744	0.46541	544.2787	141.92984	304.95657	Msx1	227085	junction
227085_02A	0.070670836	1.3761419	1.296875	25.25347	18.350924	0.32711038	0.67598027	21.25191	43.91751	64.96862	4.0256014	2.288854	122.72464	69.77809	30.486038	2.8433304	1.3939646	226.93478	111.25652	79.81302	Msx1	227085	junction
227085_03A	0.85624623	1.0517949	21.557251	26.480474	25.176462	0.99938977	0.92383313	44.514492	41.14907	44.54167	1.1131916	0.31797045	537.1229	153.42302	482.50714	2.1321192	0.62101454	425.8203	124.027115	199.71693	Msx1	227085	junction
227085_04C	1.2346143	0.46462682	623.52673	234.65405	505.0377	1.2326837	0.33137906	705.2754	189.5973	572.1463	0.86417234	0.3193994	408.0435	150.81349	472.17838	0.42305055	0.35748613	235.35507	198.8797	556.3285	Msx1	227085	junction
227196_01A	1.208031	0.46763238	405.54962	156.98946	335.71124	1.0135072	0.34283304	352.7029	119.306694	348.00235	0.7170883	0.3748725	202.67188	105.95084	282.63168	0.5024444	0.3102147	672.7826	415.3834	1339.019	Sin3a	227196	junction
227196_02A	1.1518507	0.49228737	161.76335	69.13574	140.43777	1.037365	0.33525348	473.74637	153.10437	456.68243	3.0790431	0.3425906	1110.5072	123.56088	360.66632	1.6858125	0.6745544	303.0458	121.25957	179.76247	Sin3a	227196	junction
227196_03A	0.23965223	0.6579648	12.173913	33.42346	50.79825	1.488679	0.4679528	170.09402	53.467518	114.25836	0.6284818	0.36747834	186.35507	108.96332	296.51627	2.1103354	0.80453724	307.07632	117.06876	145.51068	Sin3a	227196	junction
227196_04C	0.08355571	1.2416495	1.7246376	25.628355	20.64057	1.8695076	0.97997266	77.89313	40.830612	41.66505	0.31612003	0.58816105	42.485508	79.046936	134.39676	0.8494033	1.4285014	66.078125	111.12822	77.79358	Sin3a	227196	junction
227196_05C	0.9720917	0.46318173	780.603	371.94128	803.0138	1.2626534	0.32532546	2057.413	530.09705	1629.4362	0.75228333	0.28622136	1387.2971	527.82513	1844.1151	1.0339763	0.30951563	1432.435	428.79227	1385.3655	Sin3a	227196	junction
227196_06C	2.3515103	0.72455585	100.246376	30.888277	42.630634	1.2517024	0.33749613	519.23914	140.00227	414.82632	0.95062834	0.38710952	249.96094	101.78769	262.94287	0.68081063	0.48762304	192.21014	137.66837	282.3254	Sin3a	227196	junction
227196_07C	0.7106227	0.5077359	80.458015	57.4868	113.22185	0.94208205	0.3277828	780.25	271.4759	828.21875	1.1059729	0.33367354	436.16238	131.59079	394.36987	0.68383396	0.33980307	462.44202	229.79149	676.24896	Sin3a	227196	junction
227196_08C	0.7207247	0.4625119	1068.5	685.69037	1482.5355	0.77249014	0.3247576	2159.631	907.9166	2795.6746	1.0449507	0.28431216	4041.664	1099.6636	3867.8035	1.0573773	0.30093598	3799.4375	1081.343	3593.2656	Sin3a	227196	junction
227196_09C	1.9133357	0.4691532	566.9058	139.00629	296.29187	0.87254274	0.33734143	364.16406	140.79266	417.35956	0.7811198	0.78947085	73.41304	74.19791	93.98435	0.43340683	0.36197892	231.50781	193.354	534.1582	Sin3a	227196	junction
227196_10C	1.1250963	0.4652834	503.17188	208.08665	447.22562	0.70408833	0.32802424	562.9106	262.25165	799.4886	1.1099347	0.32001647	519.34375	149.73724	467.9048	0.73327553	0.32573554	621.125	275.91605	847.0554	Sin3a	227196	junction
227196_11C	0.89045143	0.48239532	153.47656	83.14476	172.35815	0.6437751	0.47403386	71.770996	52.847466	111.48457	1.1779691	0.7996206	109.10145	74.05947	92.61826	0.3256754	0.62271637	64.81159	123.92472	199.0067	Sin3a	227196	junction
227196_12C	1.6251441	0.50003314	202.6875	62.363983	124.7197	0.47762978	0.6852542	30.48855	43.741848	63.83302	0.8743725	1.564845	39.34058	70.40697	44.99293	0.18661559	2.235625	9.152672	109.64758	49.045597	Sin3a	227196	junction
227196_13C	1.9753662	0.4972515	256.33588	64.52647	129.76625	2.5054986	0.7217657	149.72464	43.131577	59.75842	0.9516942	0.41292322	219.65942	95.306335	230.80884	1.5525981	0.79634774	228.62318	117.263794	147.252	Sin3a	227196	junction
227196_14C	0.9416072	0.5932301	60.234375	37.948784	63.96975	0.6849865	0.51167804	66.703125	49.82657	97.378746	1.549584	1.2201596	90.41222	71.19158	58.34612	1.1673894	0.5625182	266.36887	128.35248	228.17482	Sin3a	227196	junction
227196_15C	0.9052818	0.46294194	841.1406	430.14148	929.1478	0.6052648	0.3263183	671.4878	362.0213	1109.4116	1.0879263	0.3010237	749.4531	207.36989	688.88226	0.64841884	0.32978094	509.70993	259.23465	786.0813	Sin3a	227196	junction
227196_16C	0.837315	0.46229637	2613.2578	1442.8257	3120.997	0.8839999	0.32467115	2944.794	1081.5494	3331.2153	0.78304034	0.28422096	3308.0938	1200.7422	4224.6787	0.773396	0.29981712	5399.0156	2092.9995	6980.92	Sin3a	227196	junction
227196_17C	0.83882856	0.60170215	51.796875	37.15454	61.74906	0.7824018	0.36169764	188.59375	87.18527	241.04463	0.81805336	0.2979508	623.1626	226.96783	761.76276	1.2866076	0.39131218	554.8889	168.76537	431.2806	Sin3a	227196	junction
227196_18C	1.086114	0.4632547	840.39026	358.44736	773.7588	1.0526835	0.32901853	743.50385	232.38373	706.2938	0.63044316	0.2962345	512.9493	241.02612	813.6329	0.7759753	0.33829063	535.49615	233.45245	690.09436	Sin3a	227196	junction
227196_19C	1.985241	0.67836684	95.10687	32.498497	47.906963	1.5504129	0.3432993	532.6406	117.93965	343.5476	0.94277054	0.415161	215.39345	94.85125	228.46858	0.958529	0.6312037	187.4375	123.43	195.54703	Sin3a	227196	junction
227196_20A	0.8416558	0.4628056	870.26086	478.53488	1033.9867	0.7766654	0.32585827	994.1172	417.0925	1279.9813	0.9532971	0.28886527	1219.3658	369.48868	1279.1038	1.0213628	0.30448192	2005.8672	597.9759	1963.9126	Sin3a	227196	junction
227196_21A	0.8694636	0.55808234	66.13281	42.44865	76.06162	0.93542016	0.4749476	103.908394	52.758156	111.082054	0.8099977	0.30528134	497.98438	187.68614	614.7973	1.1923338	0.4734106	353.30893	140.27968	296.31714	Sin3a	227196	junction
227196_22C	1.295045	0.5500473	103.31884	43.88283	79.78011	0.78896445	0.33920935	307.28455	132.11469	389.4783	0.9860992	0.31010014	545.79675	171.63756	553.4907	1.5387481	0.48907784	432.35898	137.42157	280.981	Sin3a	227196	junction
227196_23A	1.1325085	0.4982838	144.76422	63.693703	127.826164	0.8288359	0.32687977	805.2029	317.55927	971.4865	0.8729295	0.3007294	606.6875	209.00743	695.0017	0.80918026	0.34940755	488.19083	210.80293	603.3153	Sin3a	227196	junction
227196_24A	1.5277718	0.63594204	83.202896	34.633583	54.46029	1.1715658	0.34038287	438.76923	127.47858	374.51523	0.82858634	0.29905155	607.4885	219.25342	733.1626	1.0156349	0.35465336	580.58594	202.73698	571.64825	Sin3a	227196	junction
6330_01C	1.8668929	0.64129084	99.89844	34.315815	53.510532	1.8763385	1.0894252	69.51145	40.359207	37.04633	0.4632999	1.3816413	23.723577	70.74786	51.20566	0.42430156	0.30555162	756.5496	544.81287	1783.047	Map3k1	6330	junction
6330_02C	0.5184007	0.960654	14.642277	27.133762	28.245094	1.5981998	0.4783982	175.15266	52.429436	109.59372	0.5620116	0.4119661	130.29007	95.505295	231.82808	1.1940098	0.962422	141.84554	114.33345	118.79763	Map3k1	6330	junction
6330_03C	0.93384355	0.46720007	326.9375	163.5662	350.0988	0.84230644	0.32619816	966.38934	374.2515	1147.3132	1.0175469	0.29364243	932.1382	268.9953	916.06415	0.82715786	0.31658155	873.97656	334.50067	1056.6019	Map3k1	6330	junction
6330_04C	0.9431656	0.46526018	423.4297	208.87633	448.94522	0.65013206	0.32930583	445.25192	225.52963	684.86383	0.8007218	0.30582565	485.9508	185.60281	606.8909	0.53535634	0.30913898	756.12213	436.61917	1412.3717	Map3k1	6330	junction
6330_05C	0.9248978	0.46236396	2003.5217	1001.5769	2166.2087	0.91985285	0.32492355	2053.9275	725.5175	2232.887	0.7692655	0.28513888	1893.5435	701.86804	2461.4954	0.5769889	0.3013085	1857.8623	970.1916	3219.9275	Map3k1	6330	junction
6330_06C	0.4099755	0.515995	42.523438	53.519985	103.7219	1.1120111	0.34036243	416.73914	127.55481	374.7617	0.6435484	0.29029506	726.8455	327.86914	1129.4341	1.1120653	0.3431151	721.1094	222.49008	648.4416	Map3k1	6330	junction
6330_07C	1.0305244	0.4628646	1014.5115	455.67236	984.4614	0.72002256	0.3260811	855.57245	387.46838	1188.2578	0.83861166	0.28699014	1349.8442	461.94443	1609.6178	1.1449242	0.30380315	2417.458	641.4673	2111.4568	Map3k1	6330	junction
6330_08C	1.2631588	0.46869582	387.37704	143.73648	306.67328	1.4125297	0.32962573	936.69464	218.5856	663.1327	0.82172084	0.30457523	513.9924	190.514	625.50726	0.98617077	0.35987815	536.6967	195.85396	544.2229	Map3k1	6330	junction
6330_09C	0.64241177	0.4642291	355.38406	256.8129	553.20294	0.6071854	0.32762435	515.40173	278.09982	848.83746	0.8739098	0.35112217	292.57245	117.55066	334.78564	0.42428234	0.38214222	194.15266	174.86923	457.6025	Map3k1	6330	junction
6330_10C	0.55610037	0.464074	320.35938	267.34467	576.0819	0.8422356	0.329365	573.2977	224.19402	680.68567	0.8883939	0.29291067	846.23773	279.0114	952.5479	1.0697064	0.3271419	881.83203	269.6854	824.3682	Map3k1	6330	junction
6330_11C	0.9435641	0.46692935	339.7805	168.14278	360.10324	0.581948	0.33995926	220.97826	129.08989	379.72168	1.1868483	0.54337007	177.33588	81.18899	149.41748	0.57725227	0.33971405	390.82443	230.00092	677.04266	Map3k1	6330	junction
6330_12C	0.83076787	0.6416312	44.405796	34.296154	53.451508	0.43690872	0.36937222	95.36232	80.62139	218.266	0.92547834	0.30167794	625.45654	203.8799	675.81976	1.1170325	0.3532165	647.7319	204.81909	579.8684	Map3k1	6330	junction
6330_13C	0.58259505	1.6760736	8.6015625	24.745916	14.764221	1.5405959	1.0070388	62.260868	40.697964	40.413498	0.74507093	0.30572858	453.2114	185.96844	608.27954	1.3983513	0.59329677	296.64844	125.86291	212.14157	Map3k1	6330	junction
6330_14C	1.0352409	0.46274757	1129.2977	504.7905	1090.855	0.8421614	0.32579634	1102.7898	426.62234	1309.4756	0.9456588	0.28823075	1293.0938	394.12668	1367.3999	1.0169739	0.3054375	1830.5725	549.7934	1800.0193	Map3k1	6330	junction
6330_15C	0.7286639	0.46944526	211.44716	136.22586	290.18475	0.6787515	0.32552025	998.542	478.88754	1471.1451	1.0478886	0.28529757	2443.3894	665.2359	2331.7263	1.2162626	0.30271736	2962.748	737.40265	2435.9443	Map3k1	6330	junction
6330_16C						0.995656	3.4319646	11.227642	38.700993	11.276628	0.9088743	2.169301	29.26087	69.83985	32.19463	1.4744889	1.240023	133.14493	111.97289	90.29904	Map3k1	6330	junction
6330_17C	1.788807	0.48821455	270.76813	73.90006	151.368	0.40646315	0.5393514	36.347828	48.23132	89.42466	1.013837	0.30320632	656.855	196.44438	647.89014	1.6597319	0.3935643	706.0469	167.42155	425.39816	Map3k1	6330	junction
6330_18C	1.1353077	0.46376154	717.9313	293.26755	632.3671	1.033639	0.32586166	1321.4203	416.58667	1278.4158	0.9114212	0.29177943	928.21014	297.15417	1018.42065	0.88951844	0.31184524	1108.748	388.70227	1246.4587	Map3k1	6330	junction
6330_19C	1.0284915	0.46274096	1129.2463	508.07278	1097.9637	0.9345667	0.32576323	1239.3359	431.99704	1326.1075	0.70354915	0.28670764	1185.5529	483.13193	1685.1031	0.52055967	0.30153447	1584.1094	917.5961	3043.0889	Map3k1	6330	junction
6330_20C	1.0225233	0.46282172	1042.7537	471.9785	1019.7847	0.823202	0.32568234	1127.4122	446.03662	1369.545	0.9699929	0.28798163	1365.1282	405.29352	1407.359	0.9086679	0.30323184	2058.1016	686.80963	2264.9656	Map3k1	6330	junction
6330_21A	0.91694766	0.46224946	5689.051	2867.9507	6204.3354	0.91166544	0.32448873	8964.709	3190.8052	9833.332	0.9232889	0.2837786	15343.5	4715.9204	16618.309	0.8192452	0.29953623	10354.206	3785.7524	12638.714	Map3k1	6330	junction
6330_22I	0.784849	0.4622462	5460.826	3216.219	6957.805	0.77295816	0.32452184	4907.3203	2060.3088	6348.753	0.92639786	0.28387025	7700.732	2359.6865	8312.554	0.78789204	0.2995615	9071.254	3448.948	11513.321	Map3k1	6330	junction
6337_01C	0.88420254	0.46233016	2225.3435	1163.5834	2516.7803	0.9081916	0.324552	4658.1094	1664.6254	5128.994	1.0243988	0.2839298	6982.6304	1935.3563	6816.3203	0.96195596	0.29976794	7165.412	2232.91	7448.7944	Map3k7: mitogen activated protein kinase kinase kinase 7	6337	junction
6337_02C	1.4636462	0.4709942	385.03622	123.90277	263.06647	1.2683179	0.339053	496.68115	132.77524	391.60617	0.60274607	0.29369903	550.5547	268.26785	913.41064	0.7722888	0.34703615	478.26813	214.91484	619.2866	Map3k7: mitogen activated protein kinase kinase kinase 7	6337	junction
6337_03C	1.628341	0.4662496	634.28906	181.61859	389.53085	1.8466364	0.35957482	459.0916	89.39376	248.60963	0.3028464	0.32441947	133.32812	142.82568	440.25	0.29846984	0.41349003	113.72464	157.55028	381.02557	Map3k7: mitogen activated protein kinase kinase kinase 7	6337	junction
6337_04C	3.9897435	2.4231226	39.897434	24.231226	10	1.0172638	0.36130273	246.58778	87.58086	242.40298	0.85635865	0.29687542	679.16406	235.44705	793.0837	1.3290759	0.35510522	756.4146	202.10039	569.12823	Map3k7: mitogen activated protein kinase kinase kinase 7	6337	junction
6337_05C	1.3487431	0.48188388	235.53622	84.153244	174.63387	1.2102702	0.35429156	327.71545	95.934616	270.77875	0.54530865	0.3453044	191.875	121.50051	351.86496	0.40697482	0.32631284	340.85367	273.2968	837.5301	Map3k7: mitogen activated protein kinase kinase kinase 7	6337	junction
6337_06E	0.4170954	0.48089206	74.78906	86.2284	179.30925	0.86262214	0.32998478	552.96375	211.52904	641.0266	0.9340336	0.28927538	1149.1406	355.89523	1230.2991	1.184103	0.32720947	974.89746	269.39862	823.32153	Map3k7: mitogen activated protein kinase kinase kinase 7	6337	junction
6337_07A	1.6893432	0.47576228	356.70993	100.45865	211.15303	0.5442478	0.44184753	69.91406	56.759727	128.45998	0.6970505	0.76297516	68.14493	74.58985	97.761826	0.7639627	0.42864737	270.625	151.84341	354.2385	Map3k7: mitogen activated protein kinase kinase kinase 7	6337	junction
6337_08C	0.53589034	0.4889349	79.98473	72.97636	149.25578	0.67465097	0.33018145	424.90076	207.95102	629.8083	0.79121214	0.2882774	1076.2734	392.1392	1360.2843	1.2258596	0.3098286	1672.1232	422.61902	1364.0413	Map3k7: mitogen activated protein kinase kinase kinase 7	6337	junction
6337_09C	1.0608764	0.46356925	717.5984	313.5677	676.4204	1.0061783	0.32937112	684.45654	224.05595	680.2537	0.76921105	0.28888723	981.7786	368.71976	1276.345	1.1472281	0.31085315	1491.9008	404.24567	1300.4395	Map3k7: mitogen activated protein kinase kinase kinase 7	6337	junction
6337_10C	0.047392756	0.5334973	4.231884	47.638035	89.29391	1.0524528	0.3459327	338	111.09786	321.15454	0.59553003	0.32185844	271.4203	146.69104	455.76254	0.8163842	0.32727018	671.38165	269.1419	822.38446	Map3k7: mitogen activated protein kinase kinase kinase 7	6337	junction
6337_11C	1.0450488	0.4822473	180.80153	83.43251	173.00774	0.85456157	0.33192253	470.58694	182.78194	550.67645	0.9390315	0.29066062	1031.8203	319.3818	1098.8134	1.3066941	0.32363725	1155.7246	286.24567	884.46454	Map3k7: mitogen activated protein kinase kinase kinase 7	6337	junction
6337_12A	1.460566	0.46650028	551.8913	176.27238	377.86124	1.1277821	0.3388016	445.58594	133.86029	395.09933	0.7239929	0.35858628	228.63768	113.24191	315.801	0.733603	0.43366703	254.0916	150.20541	346.36118	Map3k7: mitogen activated protein kinase kinase kinase 7	6337	junction
6337_13A	0.8510021	0.46229324	2724.3188	1479.9426	3201.307	0.80730844	0.32464966	2841.5547	1142.698	3519.788	0.7774208	0.28409272	3847.3577	1405.9391	4948.874	0.9270764	0.29969996	7680.3906	2482.8728	8284.528	Map3k7: mitogen activated protein kinase kinase kinase 7	6337	junction
6337_14A	0.85438144	0.46226925	3538.3503	1914.45	4141.4175	0.88991916	0.32453984	4922.366	1795.1113	5531.251	0.75021714	0.28390965	5422.913	2052.229	7228.458	0.6434649	0.29978108	4706.7173	2192.7922	7314.6445	Map3k7: mitogen activated protein kinase kinase kinase 7	6337	junction
6337_15C	0.60786307	0.46318933	486.17392	370.46265	799.8083	0.76831365	0.32954016	513.8047	220.3778	668.7434	0.5876135	0.28678766	977	476.82965	1662.6575	0.77880824	0.3015391	2367.377	916.60144	3039.7432	Map3k7: mitogen activated protein kinase kinase kinase 7	6337	junction
6337_16C	0.59652644	0.477126	119.96581	95.95351	201.10728	1.3644773	0.34335905	468	117.76821	342.9885	0.9021092	0.39976564	221.80916	98.29373	245.87839	0.59428626	0.34392375	381.60306	220.84032	642.11993	Map3k7: mitogen activated protein kinase kinase kinase 7	6337	junction
6337_17C	0.5723345	0.51540536	59.709923	53.770668	104.32696	1.072434	0.3312333	620.2319	191.56558	578.3404	0.9448595	0.31683913	464.06558	155.61482	491.1477	0.8407854	0.3678777	427.4275	187.01686	508.36694	Map3k7: mitogen activated protein kinase kinase kinase 7	6337	junction
6337_18C	0.4462505	0.5029464	53.54701	60.35013	119.993164	0.7327097	0.33238456	391.40164	177.55444	534.1838	0.82087904	0.29360205	753.54346	269.51828	917.9714	1.3983561	0.4060055	554.1145	160.8843	396.26138	Map3k7: mitogen activated protein kinase kinase kinase 7	6337	junction
71447_01A	1.6475704	0.5685823	118.36232	40.84725	71.84052	1.2844644	0.35150856	366.0145	100.1641	284.95496	0.9899003	0.31453934	504.98474	160.45815	510.13696	1.1762557	0.38114315	541.93475	175.60358	460.7287	Pik3c2g	71447	junction
71447_02A	0.85202265	0.47476977	186.99219	104.197044	219.46857	0.8330591	0.36289433	197.48091	86.02596	237.05511	1.1946496	0.44521627	241.10146	89.85253	201.81772	1.1800209	1.186569	111.67391	112.2936	94.63723	Pik3c2g	71447	junction
71447_03A						0.48269847	0.70123	29.91603	43.459885	61.976643	1.1011813	0.51504594	177.38281	82.96572	161.08412	2.3403726	2.5727465	99.521736	109.403175	42.523888	Pik3c2g	71447	junction
71447_04A	1.1133052	0.47921777	209.42029	90.14413	188.10681	1.1575677	0.43871075	151.03816	57.242493	130.4789	0.5453963	0.61073416	69.82609	78.19116	128.02815	0.3848043	0.785223	57.601448	117.54023	149.69023	Pik3c2g	71447	junction
71447_05A						1.4826087	3.8664029	14.826087	38.66403	10	1.0512807	0.4457014	211.77863	89.78574	201.44821	3.8774981	2.845816	148.87805	109.26621	38.39539	Pik3c2g	71447	junction
71447_06C	1.2486918	0.46590534	508.78986	189.83699	407.4583	0.9588118	0.32961956	636.2031	218.71341	663.53284	0.73804164	0.3071539	434.5267	180.83882	588.75635	0.8358321	0.38973442	364.029	169.74059	435.52884	Pik3c2g	71447	junction
71447_07C	0.6171457	0.6628258	30.900763	33.187984	50.070446	0.27577707	0.6675951	18.210938	44.084637	66.034996	4.2605906	3.5603054	83.12319	69.46078	19.50978	1.6933916	0.95787275	202.2295	114.39182	119.42277	Pik3c2g	71447	junction
71447_08C	1.5210145	2.423123	15.210145	24.231226	10	1.0585454	0.3830111	200.39062	72.50689	189.30756	1.6277108	2.1622217	52.578125	69.84384	32.301884	0.75521255	0.5809068	164.84782	126.80036	218.28004	Pik3c2g	71447	junction
71447_09A	1.8213116	2.4231224	18.213116	24.231226	10	1.3184435	0.35738164	339.06522	91.908134	257.17084	1.1854994	0.41190594	274.9084	95.517876	231.89246	1.9255704	0.43867406	652.61835	148.67633	338.9221	Pik3c2g	71447	junction
71447_10A	1.5828246	0.9563603	44.96875	27.170622	28.410444						1.2641807	0.4180734	285.08398	94.27927	225.5089	3.4451675	1.6882049	225.31708	110.410126	65.4009	Pik3c2g	71447	junction
71447_11C	0.7075977	0.4624604	1162.0652	759.4841	1642.2682	0.758686	0.32522517	1315.3438	563.8471	1733.7129	0.9242683	0.28661606	1582.2825	490.6666	1711.9298	0.9956207	0.30054379	4153.133	1253.6885	4171.4004	Pik3c2g	71447	junction
71447_12C	1.3234627	0.4945836	178.9313	66.86738	135.19936	0.8144965	0.39592013	138.31297	67.2328	169.81407	1.0019095	0.32320672	448.26495	144.60614	447.41064	1.7831397	0.6558522	332.04688	122.12933	186.21472	Pik3c2g	71447	junction
71447_13C	1.2880939	0.467812	425.36957	154.48639	330.23178	1.0714355	0.34980989	315.77344	103.095955	294.71997	0.55074716	0.31931362	260.3828	150.96542	472.78104	0.2839658	0.38415352	128.20312	173.43524	451.47382	Pik3c2g	71447	junction
71447_14C	3.1734376	2.4231226	31.734375	24.231226	10	2.1102839	2.5671124	31.927536	38.839127	15.1294985	1.3511415	0.57724047	186.1057	79.50887	137.73961	1.9062043	1.109769	193.82812	112.84437	101.68276	Pik3c2g	71447	junction
71447_15C	0.77702975	0.46323657	606.64124	361.6572	780.71814	0.9564698	0.32693237	919.1953	314.19156	961.0291	0.7548735	0.28762755	1110.145	422.99573	1470.6371	0.94817257	0.3066028	1560.8092	504.70612	1646.1235	Pik3c2g	71447	junction
71447_16C	1.5027819	0.46375504	952.3203	293.88388	633.70496	1.1729705	0.32990855	757.1967	212.9684	645.5377	0.83401275	0.30687547	494.09375	181.80208	592.4295	0.5327645	0.3090702	755.1797	438.09888	1417.4738	Pik3c2g	71447	junction
71447_17C	1.1078718	0.5522155	87.221375	43.475243	78.72876	0.44372827	0.6529054	30.173914	44.398148	68.000885	0.79280466	0.8636348	67.297104	73.30951	84.88485	1.2304027	0.4403434	414.06558	148.18811	336.5285	Pik3c2g	71447	junction
71447_18C	0.6758131	0.49267614	94.28244	68.73307	139.50964	1.0220189	0.3275786	873.90625	280.1054	855.07837	1.4156679	0.33329552	560.5942	131.98259	395.9927	1.1604934	0.37929502	541.558	177.00253	466.66187	Pik3c2g	71447	junction
71447_19C	2.222706	0.5391077	190.55797	46.219	85.732414	1.7784892	0.3267644	1770.748	325.3421	995.64734	0.7868955	0.298229	593.5	224.9332	754.22974	1.122084	0.4014709	455.8768	163.10834	406.2769	Pik3c2g	71447	junction
71447_20C	0.56455487	0.47612554	117.615944	99.19311	208.33395	1.3599889	0.3756238	276.8672	76.469666	203.58047	0.65454227	0.2872238	1017.32825	446.42017	1554.259	1.0216994	0.3134938	1195.0289	366.67743	1169.6482	Pik3c2g	71447	junction
71447_21E	0.54678124	0.4696376	156.57724	134.48624	286.36176	0.3749565	0.36959672	81.62319	80.45644	217.6871	1.7842157	0.7065547	190.9187	75.60436	107.00427	1.3993044	0.7602785	217.57253	118.21283	155.4862	Pik3c2g	71447	junction
71447_22A	0.32704556	0.46354872	222.93478	315.98398	681.6628	0.8732946	0.32612506	1023.8261	382.33987	1172.372	0.88163143	0.28987443	1029.7391	338.57123	1167.9928	1.0888844	0.30479318	2075.1558	580.8637	1905.7633	Pik3c2g	71447	junction
71447_23A	0.13883342	0.55291706	10.884058	43.34678	78.39653	0.69201845	0.32770798	579.75	274.54285	837.76666	1.3100895	0.3454586	460.3419	121.38794	351.38202	0.6599522	0.3257298	559.0797	275.94257	847.1518	Pik3c2g	71447	junction
71447_24A	1.1893364	0.58094496	80.390625	39.26772	67.59284	1.0552988	0.3906019	186.96184	69.20091	177.16483	0.98403	0.3233727	439.28244	144.35733	446.41162	1.6591936	0.6500692	312.4508	122.41768	188.31485	Pik3c2g	71447	junction
71447_25C	0.8485415	0.46975392	241.08696	133.46614	284.11923	0.59597325	0.343297	204.75781	117.946144	343.5688	2.624755	0.87218153	220.35878	73.22317	83.95404	1.1860307	0.39614218	496.84375	165.94913	418.91302	Pik3c2g	71447	junction
71447_26C	0.57698053	0.46334594	427.71014	343.4739	741.2904	0.836065	0.3252578	1419.326	552.16626	1697.6265	0.83901685	0.2858871	1664.2319	567.07135	1983.55	0.9443533	0.3013221	3029.8855	966.769	3208.4238	Pik3c2g	71447	junction
71447_27I	2.057971	2.4231226	20.57971	24.231226	10	1.1246231	0.3736031	233.94928	77.718636	208.02461	1.8973048	1.7592484	75.66406	70.1584	39.87976	0.16031444	0.93965113	19.557972	114.63514	121.997574	Pik3c2g	71447	junction
71447_28A	2.138898	1.4283416	37.644928	25.13903	17.600151	2.1194015	0.7368773	123.421875	42.91154	58.23431	0.93396336	0.3615329	288.64493	111.7331	309.0538	0.8861877	0.56642586	200.26718	128.00505	225.98732	Pik3c2g	71447	junction
71447_29E	1.1521169	0.46926358	338.65216	137.93489	293.93906	0.5646205	0.34249592	198.36752	120.32874	351.32895	1.7718989	0.6730081	201.03622	76.3582	113.45807	1.5818961	1.2229074	144.96947	112.070724	91.64285	Pik3c2g	71447	junction
71447_30A	0.3308833	0.47115102	86.26811	122.838806	260.72067	0.88939583	0.33894107	349.66666	133.25491	393.15076	0.9632882	0.32724983	409.1087	138.98308	424.70023	0.9674358	0.3527343	563.7246	205.53821	582.69977	Pik3c2g	71447	junction
71447_31C	2.2925255	0.46440876	1214.603	246.04843	529.81006	1.0102984	0.3349685	467.70312	155.06888	462.93567	1.1294036	0.35893276	355.74808	113.05936	314.98755	1.3435514	0.46731094	406.89343	141.52473	302.84918	Pik3c2g	71447	junction
71447_32C	0.34730843	0.4683565	109.44203	147.58607	315.11484	0.41231048	0.3324258	219.67188	177.11069	532.78265	1.0177019	0.30091482	703.3623	207.97067	691.12805	1.5214251	0.31822085	1533.8473	320.81906	1008.1648	Pik3c2g	71447	junction
71447_33C	0.4847014	0.5369195	42.205128	46.75199	87.07449	1.1356051	0.32758716	969.6967	279.72772	853.90314	0.9295234	0.2949955	797.71094	253.16321	858.1935	1.255766	0.34388274	806.75	220.92284	642.4365	Pik3c2g	71447	junction
71447_34A	0.8588137	0.46261594	1086.2754	585.1424	1264.8557	0.76266223	0.32512718	1416.8456	604.0092	1857.763	1.4379865	0.28730536	2209.0703	441.36557	1536.2246	1.2318317	0.30194515	3429.9756	840.75165	2784.4514	Pik3c2g	71447	junction
71447_35A	0.56541705	2.3489866	5.8396945	24.260616	10.328119	2.2382581	1.8647547	46.960938	39.124454	20.98102	0.88771415	0.34281322	319.5078	123.38601	359.92197	2.0062783	0.8052782	291.6232	117.05146	145.3553	Pik3c2g	71447	junction
71447_36C	1.1910352	0.488781	178.29771	73.17042	149.6998	0.65435416	0.3599094	161.86957	89.03187	247.37302	2.1909506	0.91298443	174.81679	72.847374	79.79038	0.5115533	0.3659139	264.2578	189.02351	516.5792	Pik3c2g	71447	junction
71447_37C	1.1594086	0.46353868	793.3828	317.19937	684.2996	1.1147213	0.3297275	731.9695	216.51195	656.63904	0.9426041	0.32986343	387.9855	135.77516	411.61023	0.58752555	0.37914014	274.4733	177.12224	467.16827	Pik3c2g	71447	junction
71447_38C	0.057185415	1.4366208	1	25.122149	17.486975	1.7365013	1.0754228	65.25191	40.41079	37.576653	2.0210662	3.6207583	38.768116	69.45342	19.182013	2.234728	1.3311324	187.21739	111.51743	83.77637	Pik3c2g	71447	junction
71447_39C	3.8153667	1.6301779	58.053436	24.80428	15.215689	0.6111879	0.37187332	129.60146	78.85518	212.04848	4.889076	2.177923	156.76811	69.83505	32.064976	0.77692825	0.44865382	252.65942	145.90358	325.20303	Pik3c2g	71447	junction
71667_01C						0.920128	0.34689415	288.89313	108.914566	313.97058	1.1724566	0.34570894	411.06522	121.20612	350.60162	1.5267658	0.57999426	333.9771	126.87265	218.7481	Tlr9	71667	junction
71769_01A	6.140458	2.4231226	61.40458	24.231226	10	1.3359418	0.776564	72.953125	42.406612	54.60801	1.099628	0.3558186	354.63358	114.75265	322.50323	1.486686	0.61663175	299.6748	124.295906	201.57236	Irak1: interleukin-1 receptor-associated kinase 1	71769	junction
71769_02A	1.5485507	2.4231224	15.485507	24.231226	10	0.8942895	0.38048285	173.38406	73.76768	193.87912	0.84446675	0.48452035	148.87787	85.420006	176.29808	0.1326957	0.41830617	49.359375	155.59909	371.97418	Irak1: interleukin-1 receptor-associated kinase 1	71769	junction
71769_03E	3.1738622	1.7929356	43.579712	24.618464	13.730815	1.2705297	0.3330243	652.52344	171.03586	513.58374	1.0343442	0.31461483	526.9783	160.29016	509.4806	0.83692443	0.40531373	332.8855	161.21295	397.74857	Irak1: interleukin-1 receptor-associated kinase 1	71769	junction
71769_04A	1.4059261	0.48337704	236.50725	81.3145	168.22168	1.5077224	0.4893315	158.58778	51.469692	105.18368	0.53748006	0.6266877	66.60162	77.655754	123.91459	1.3279552	0.9532274	159.44531	114.452385	120.06829	Irak1: interleukin-1 receptor-associated kinase 1	71769	junction
71769_05C	1.0854297	0.4626421	1328.1953	566.11597	1223.6586	0.8544007	0.32566392	1179.1057	449.42868	1380.0383	0.7686271	0.287692	1121.0325	419.595	1458.4868	1.0925386	0.30527434	1994.0469	557.17145	1825.1501	Irak1: interleukin-1 receptor-associated kinase 1	71769	junction
71769_06A	1.3894329	0.46328145	1061.2443	353.85284	763.7967	0.92896795	0.32650593	981.9466	345.1264	1057.0295	1.057687	0.29283875	1011.53625	280.0611	956.3663	1.1713871	0.31525433	1289.884	347.14532	1101.1595	Irak1: interleukin-1 receptor-associated kinase 1	71769	junction
71769_07A	0.93450344	0.468057	302	151.26025	323.1663	0.93916065	0.32812342	740.54346	258.73065	788.5163	1.014643	0.309799	564.9756	172.50291	556.8221	0.7081443	0.3137472	820.75574	363.64035	1159.0233	Irak1: interleukin-1 receptor-associated kinase 1	71769	junction
71769_08A	0.77374065	0.4637694	488.02344	292.5145	630.7326	1.156106	0.32656842	1203.683	340.00766	1041.1528	1.249369	0.2987963	923.9297	220.96494	739.517	0.7120691	0.30818525	1059.7969	458.68268	1488.3344	Irak1: interleukin-1 receptor-associated kinase 1	71769	junction
71769_09A	0.83286935	0.46358976	559.0797	311.19366	671.2694	0.9894959	0.32509828	1879.7681	617.5967	1899.723	0.9328314	0.28647873	1636.8047	502.6736	1754.663	0.86571705	0.30449143	1698.5869	597.4298	1962.0579	Irak1: interleukin-1 receptor-associated kinase 1	71769	junction
71769_10C	0.2441146	1.4747221	4.1463413	25.048489	16.985226	0.76634	1.2076554	25.38168	39.998333	33.12065	1.3135887	1.3069838	71.29008	70.93162	54.27123	1.6172892	0.80790555	234.19513	116.99054	144.8072	Irak1: interleukin-1 receptor-associated kinase 1	71769	junction
71769_11C	0.68158334	0.4702212	187.85497	129.60027	275.61554	0.78320616	0.3274829	680.28986	284.4504	868.5961	0.9724584	0.30132863	663.90076	205.71812	682.7035	1.120672	0.4143265	425.1985	157.2012	379.41385	Irak1: interleukin-1 receptor-associated kinase 1	71769	junction
71769_12C	1.1516521	0.47688568	233.52672	96.70069	202.7754	1.1773647	0.34702903	368.5145	108.6199	312.99945	0.7158961	0.3712231	207.08696	107.38354	289.26956	0.80573004	0.34317037	522.11597	222.37566	648.0036	Irak1: interleukin-1 receptor-associated kinase 1	71769	junction
71769_13A	0.7376734	0.5505374	58.673912	43.789272	79.53915	0.8573665	0.33744648	356.35114	140.25441	415.63455	0.9439272	0.3096231	527.46094	173.01556	558.79407	1.2774007	0.45196414	409.97656	145.05605	320.94592	Irak1: interleukin-1 receptor-associated kinase 1	71769	junction
71769_14A	0.7654208	0.4698235	216.46378	132.8678	282.80362	1.0100535	0.3336955	499.27536	164.94763	494.30585	1.5985487	0.43566623	334.8015	91.24634	209.44093	1.1836648	0.36434036	619.5547	190.70331	523.4207	Irak1: interleukin-1 receptor-associated kinase 1	71769	junction
71769_15A	1.2304903	0.46550104	531.6016	201.10773	432.02423	0.6273711	0.33999366	237.95653	128.9567	379.2915	0.19484694	0.7407236	19.717558	74.9576	101.195114	0.34598863	0.45828164	108.35878	143.52739	313.18594	Irak1: interleukin-1 receptor-associated kinase 1	71769	junction
71769_16C	0.70335644	0.4623146	1932.5573	1270.2655	2747.6213	0.8096055	0.32488862	1880.8478	754.77014	2323.1658	0.8205027	0.28397408	5014.674	1735.567	6111.709	1.1076136	0.30003378	6238.065	1689.7863	5631.987	Irak1: interleukin-1 receptor-associated kinase 1	71769	junction
71769_17A	0.83539355	0.46291834	789.48553	437.47922	945.04626	0.96404475	0.32498962	2012.3672	678.3901	2087.421	0.92928404	0.28527063	2185.9688	671.0464	2352.315	0.9715571	0.30113545	3282.1885	1017.3189	3378.2766	Irak1: interleukin-1 receptor-associated kinase 1	71769	junction
71769_18A	0.9327972	0.4623886	1853.0078	918.5381	1986.5066	0.94572663	0.32460377	3839.8406	1317.9568	4060.2014	0.8889657	0.2840696	4554.943	1455.5352	5123.8677	0.8351247	0.299738	6501.145	2333.3523	7784.64	Irak1: interleukin-1 receptor-associated kinase 1	71769	junction
71769_19C	1.175094	0.49116257	168.30435	70.3474	143.22629	0.9275878	0.32985005	602.0625	214.09332	649.06256	1.556693	0.39479312	392.66406	99.58359	252.24246	1.3552507	0.42854	480.31708	151.8797	354.41196	Irak1: interleukin-1 receptor-associated kinase 1	71769	junction
71769_20C	1.1728749	0.471948	292.85507	117.840675	249.68994	1.3595173	0.32651833	1432.6884	344.09195	1053.8213	0.68733233	0.28954563	825.4844	347.74356	1200.9974	1.2563041	0.34280172	817.7754	223.14249	650.93744	Irak1: interleukin-1 receptor-associated kinase 1	71769	junction
71769_21A	0.99790096	0.6802117	47.565216	32.422474	47.665268	1.6020836	0.42122552	229.78906	60.416958	143.43138	0.6594641	0.29293883	627.19086	278.6028	951.06134	1.0304228	0.3446489	655.96094	219.40141	636.594	Irak1: interleukin-1 receptor-associated kinase 1	71769	junction
71769_22I	0.6277018	0.46229482	1984.229	1461.3607	3161.1013	0.7533339	0.32461286	2963.4492	1276.9553	3933.779	0.81649756	0.28401223	4615.847	1605.586	5653.2285	1.0156908	0.30015886	5218.244	1542.1055	5137.631	Irak1: interleukin-1 receptor-associated kinase 1	71769	junction
71937_01C	1.3166397	0.46761298	442.8125	157.26768	336.3202	1.4135424	0.33845285	565.558	135.4149	400.09976	0.7673475	0.3396916	284.49573	125.94138	370.75214	1.1181582	0.4490472	363.0547	145.80109	324.6899	Sumo1	71937	junction
71937_02A	0.96348304	0.46262476	1204.832	578.51056	1250.4963	1.0136187	0.325271	1706.5725	547.64044	1683.6434	0.91386515	0.28448683	3088.164	961.34753	3379.234	1.0954437	0.30067772	4320.406	1185.8662	3943.978	Sumo1	71937	junction
71937_03A	0.8137197	0.46232533	2101.2102	1193.8297	2582.2285	0.82556933	0.32475117	2333.9297	918.0893	2827.0547	1.1921248	0.28481773	3346.9844	799.64813	2807.5786	1.1844957	0.30056995	4884.7393	1239.5198	4123.898	Sumo1	71937	junction
71937_04A	0.5402706	0.49400225	73.73189	67.41755	136.47214	0.46100703	0.36302125	109.09402	85.90639	236.64285	2.8627079	0.9071449	230.0458	72.89772	80.35952	1.3292856	0.39819765	550.21875	164.82224	413.92062	Sumo1	71937	junction
71937_05A	0.981103	0.4645599	502.5878	237.97923	512.2681	1.2932776	0.32594192	1607.6957	405.184	1243.1172	0.80762726	0.28942886	979.9783	351.19418	1213.4042	0.90265644	0.3292406	716.26715	261.2558	793.51025	Sumo1	71937	junction
71937_06C	0.75010157	0.46274436	820.8333	506.37943	1094.2963	0.64350605	0.3252739	1081.4855	546.66003	1680.6144	1.0192732	0.28832287	1379.5343	390.23035	1353.4491	0.7927248	0.30575272	1390.6328	536.3649	1754.2441	Sumo1	71937	junction
72039_03C	0.6656073	0.48229745	115.00813	83.334625	172.78677	0.48110962	0.33987245	183.21375	129.42851	380.81497	2.2872698	0.52541244	358.1374	82.26832	156.57855	1.2903491	0.3339695	947.71313	245.28812	734.4626	Mapk8ip1	72039	junction
72039_04AOL	2.2637682	2.4231226	22.637682	24.231226	10	2.0972066	0.74995404	119.50407	42.73425	56.982494	0.72686315	0.33061913	296.58014	134.90169	408.02747	1.9298244	0.90523785	245.46094	115.1403	127.193405	Mapk8ip1	72039	junction
72039_05A	0.8117272	0.4628059	839.1449	478.43805	1033.777	1.0153303	0.32547322	1528.1908	489.87524	1505.1168	0.90662026	0.29231164	893.7561	288.16397	985.81085	0.5080361	0.3010178	1778.2672	1053.6458	3500.2773	Mapk8ip1	72039	junction
72039_06COL	1.3342185	0.46545032	580.95654	202.67026	435.42834	1.0372216	0.33268723	543.64844	174.3744	524.13916	0.9549744	0.31868306	455.7886	152.10051	477.27835	0.71312785	0.3661338	367.71875	188.79399	515.6421	Mapk8ip1	72039	junction
72039_07C	1.3253027	0.47315893	311.83606	111.33156	235.29422	1.0768579	0.3702446	232.64493	79.98782	216.0405	0.66001916	0.4634438	124.71756	87.57257	188.96051	0.5761346	0.70405257	98.24428	120.05725	170.52313	Mapk8ip1	72039	junction
72039_08C	1.572607	0.47674724	320.4275	97.13991	203.7556	2.050278	0.39075607	362.77536	69.14022	176.93959	0.7913214	0.30259377	521.22656	199.31207	658.6787	1.1708602	0.3668583	600.1667	188.04648	512.5861	Mapk8ip1	72039	junction
72039_09C	0.9895402	0.46239528	1924.7787	899.4163	1945.1243	0.952541	0.32477206	2599.461	886.295	2728.9753	1.0191696	0.2848003	2885.0361	806.2045	2830.7715	0.770877	0.3010074	2707.0916	1057.0488	3511.7036	Mapk8ip1	72039	junction
72039_10C						0.9283804	0.33375928	457.30435	164.40411	492.58292	1.1628112	0.3803996	317.78125	103.958305	273.28708	0.5998324	0.360957	323.30435	194.55263	538.99115	Mapk8ip1	72039	junction
72039_11A	1.8394351	0.46498016	867.00836	219.16603	471.3449	1.2626473	0.33984396	481.29007	129.54015	381.17538	0.7545233	0.32458898	331.44275	142.58362	439.27438	0.6578208	0.44404835	217.97656	147.14056	331.3616	Mapk8ip1	72039	junction
72039_12A	0.86960256	0.46361214	578.97656	308.6704	665.79443	1.0921124	0.3255847	1559.6718	464.97522	1428.1238	0.8735035	0.2884401	1167.2601	385.44165	1336.297	0.680489	0.30555275	1213.229	544.7633	1782.8782	Mapk8ip1	72039	junction
72039_13E	0.84872997	0.46246752	1372.4131	747.81915	1617.0197	0.97915095	0.32480326	2545.8376	844.5034	2600.0461	0.9455132	0.28475118	2741.4045	825.60254	2899.3826	1.0506507	0.30066136	4170.8047	1193.5459	3969.7349	Mapk8ip1	72039	junction
72039_14A	1.8168333	0.5038671	215.48091	59.759876	118.60247	1.0884197	0.37890202	214.30435	74.6039	196.89496	0.98526216	0.32303032	441.8699	144.87247	448.47952	1.2881174	0.43140876	450.64886	150.92868	349.85077	Mapk8ip1	72039	junction
72039_15A	1.0044819	0.46966538	287.10144	134.23996	285.8204	1.1007357	0.33903357	431.34784	132.85788	391.8723	0.85053843	0.33768183	321.67938	127.713554	378.20676	1.176394	0.36163166	630.2971	193.75769	535.7874	Mapk8ip1	72039	junction
72039_16A	1.5508783	0.4650562	721.0534	216.21965	464.93228	1.0445434	0.3297884	681.9219	215.29974	652.8421	0.93390965	0.30929714	525.3261	173.98029	562.5021	0.8123216	0.3150941	899.1707	348.78232	1106.9147	Mapk8ip1	72039	junction
72101_01A	6.707978	0.4624343	11710.734	807.31415	1745.792	7.0474296	0.32525462	11988.068	553.2761	1701.0554	8.055296	0.28473067	23598	834.1189	2929.5012	7.5825863	0.3045726	14758.993	592.83	1946.4325	Ccl5	72101	junction
72101_02I	1.7406707	0.46564752	735.64844	196.7936	422.62357	1.4532784	0.33713153	611.64124	141.88855	420.86996	1.0527599	0.30958197	588.7642	173.13615	559.2578	0.6765097	0.30860698	983.16797	448.49695	1453.2948	Ccl5	72101	junction
72101_03C	2.0203764	0.46232188	5318.295	1216.9832	2632.3289	2.0488737	0.3245146	13924.413	2205.4436	6796.131	1.8986074	0.28396603	11816.355	1767.3184	6223.6963	2.005965	0.30001426	11479.261	1716.8506	5722.563	Ccl5	72101	junction
72220_01A	0.7711981	0.46931636	225.83206	137.43121	292.83276	1.1583115	0.3318553	640.7826	183.5837	553.20404	0.692663	0.29018047	789.3333	330.679	1139.5632	0.8542569	0.32195795	784.2519	295.57397	918.0515	Ikbkb: inhibitor of kappaB kinase beta	72220	junction
72220_02I	0.65767014	0.46252236	957.2536	673.2116	1455.5223	0.8374443	0.32511327	1572.3903	610.4346	1877.6058	0.93239915	0.2852635	2198.4688	672.61206	2357.8623	0.9161349	0.3012247	3017.5435	992.1669	3293.7764	Ikbkb: inhibitor of kappaB kinase beta	72220	junction
72220_03C	1.1374943	0.46248946	1758.8672	715.13104	1546.2645	0.977373	0.32593647	1217.2367	405.92676	1245.4167	0.9219839	0.2864437	1628.2971	505.88245	1766.0798	0.9213195	0.306048	1579.4637	524.6732	1714.3496	Ikbkb: inhibitor of kappaB kinase beta	72220	junction
72220_04C	1.0304883	0.49497885	138.44928	66.50194	134.35309	0.8188091	0.3279105	665.39856	266.47388	812.6419	0.84614855	0.2897724	996.7175	341.3363	1177.9463	1.0289339	0.31730503	1064.3406	328.22385	1034.411	Ikbkb: inhibitor of kappaB kinase beta	72220	junction
72220_05A	2.5099237	2.423123	25.099237	24.231226	10	4.5775366	3.8664029	45.775364	38.66403	10	1.2019466	0.3799609	329.33334	104.109276	273.99997	1.479519	0.84638304	203.07378	116.171684	137.25662	Ikbkb: inhibitor of kappaB kinase beta	72220	junction
72220_06I	1.7680101	0.60925454	105.95652	36.512512	59.929813	1.3889543	1.3077095	42.242188	39.77129	30.412943	1.3806306	0.4007439	337.8034	98.05132	244.67328	1.5987217	0.60076225	333.53622	125.33511	208.62682	Ikbkb: inhibitor of kappaB kinase beta	72220	junction
72220_07C	0.8363486	0.4622877	2812.9275	1554.832	3363.3433	1.0641352	0.32459164	4524.1113	1379.9832	4251.4443	0.9338766	0.28380048	11849.297	3600.9429	12688.29	1.1177211	0.2995054	16307.862	4369.867	14590.278	Ikbkb: inhibitor of kappaB kinase beta	72220	junction
72220_08C	0.73616004	0.46241188	1363.7405	856.62054	1852.5055	0.8781357	0.32453278	5102.672	1885.7958	5810.8013	0.9496447	0.2839683	5879.561	1758.1407	6191.327	0.96355325	0.2997841	7019.375	2183.8928	7284.8853	Ikbkb: inhibitor of kappaB kinase beta	72220	junction
72220_09C	0.9248081	0.4622969	2875.3262	1437.3298	3109.1057	0.97364753	0.3245405	5361.5312	1787.1293	5506.645	0.7562778	0.28388286	5985.5073	2246.7708	7914.4297	0.8192525	0.29966083	7302.891	2671.2039	8914.091	Ikbkb: inhibitor of kappaB kinase beta	72220	junction
72220_10C	1.0101763	0.46752888	342.4453	158.49023	338.9956	0.7052218	0.33916777	275.06522	132.28925	390.04074	1.3582795	0.52057964	215.48091	82.586075	158.64255	0.19408315	0.45379564	61.84426	144.60121	318.64825	Ikbkb: inhibitor of kappaB kinase beta	72220	junction
72220_11A	1.1673375	0.4643796	622.6667	247.7036	533.4076	1.0324595	0.33104593	605.64124	194.19168	586.60046	0.71598905	0.3127089	377.19565	164.74059	526.8176	0.5007653	0.31091	649.57245	403.29984	1297.1594	Ikbkb: inhibitor of kappaB kinase beta	72220	junction
72220_12I	1.5607105	0.46672982	574.41406	171.77827	368.0465	1.2462823	0.3382812	501.78986	136.20195	402.62936	0.5534617	0.32141262	253.82927	147.40663	458.62122	0.46480513	0.30281198	1116.2825	727.2375	2401.614	Ikbkb: inhibitor of kappaB kinase beta	72220	junction
72220_13A	1.1432955	0.46261677	1444.4885	584.48987	1263.4429	0.848504	0.32503176	1703.9855	652.7363	2008.2233	0.7137826	0.28555298	1541.7557	616.7886	2159.9795	0.8630599	0.30235338	2229.3577	781.0047	2583.0857	Ikbkb: inhibitor of kappaB kinase beta	72220	junction
72220_14A	0.9941377	0.46303478	868.4836	404.50946	873.6049	1.0398169	0.32621682	1186.616	372.2714	1141.1779	0.81722695	0.2917643	833.07635	297.42282	1019.3941	0.726393	0.30616552	1234.29	520.2377	1699.2042	Ikbkb: inhibitor of kappaB kinase beta	72220	junction
72220_15I	1.132413	0.48990372	165.94928	71.79286	146.54483	1.9787288	0.6884686	125.54962	43.683083	63.44964	0.35644507	0.78409874	33.76423	74.27369	94.724915	0.46606782	0.3545717	266.64062	202.85294	572.10693	Ikbkb: inhibitor of kappaB kinase beta	72220	junction
72220_16C	0.8230927	0.46333763	612.44275	344.75803	744.0751	0.7467604	0.3259051	940.13043	410.29666	1258.9452	0.8680811	0.28509548	2170.9922	712.99805	2500.9094	1.05683	0.30204383	2886.748	825.03754	2731.5159	Ikbkb: inhibitor of kappaB kinase beta	72220	junction
72220_17C	2.6862595	2.4231226	26.862595	24.231226	10	1.4263386	0.35383275	389.35876	96.5885	272.9778	1.2506993	0.84175694	109.27344	73.5442	87.36987	0.87271017	0.77536035	132.58696	117.79705	151.92554	Ikbkb: inhibitor of kappaB kinase beta	72220	junction
72220_18C	1.865625	2.4231226	18.65625	24.231226	10	1.8644044	1.1126541	67.491806	40.278294	36.200195	1.2462631	0.39407825	315.5435	99.77735	253.19171	2.8563557	1.5203022	208.229	110.83039	72.90024	Ikbkb: inhibitor of kappaB kinase beta	72220	junction
72220_19A	0.21903619	0.50211966	26.565218	60.898243	121.28233	1.008609	0.35394555	274.77777	96.42623	272.43237	0.85220855	0.32686335	363.66666	139.48383	426.73434	1.0099365	0.33757532	703.84784	235.26396	696.9229	Ikbkb: inhibitor of kappaB kinase beta	72220	junction
72220_20E	1.2068999	0.46296874	1100.7405	422.24582	912.0396	0.86911833	0.32718843	794.8594	299.2329	914.5583	0.7596266	0.28871942	985.918	374.72842	1297.8982	0.88179666	0.30333287	1971.1708	678.07117	2235.4028	Ikbkb: inhibitor of kappaB kinase beta	72220	junction
72220_21A	1.0530854	0.46528813	470.60144	207.92732	446.87866	0.8633226	0.3372514	361.60684	141.25937	418.85483	0.60420257	0.33364856	238.34375	131.61655	394.47656	0.43600655	0.3381247	301.5691	233.86795	691.66187	Ikbkb: inhibitor of kappaB kinase beta	72220	junction
72220_22A	1.2939318	0.67711437	62.2029	32.55077	48.07278	1.748114	0.32938454	1187.5312	223.75797	679.3214	0.81706136	0.31279004	429.81158	164.54184	526.04565	1.1519892	0.4170072	431.26086	156.1116	374.3619	Ikbkb: inhibitor of kappaB kinase beta	72220	junction
72220_23E	1.3321466	0.4650729	617.529	215.58888	463.55933	0.82160723	0.33096614	484.9316	195.34387	590.22314	1.5691985	0.3946605	396.09375	99.61936	252.41788	0.8543626	0.33740145	596.8672	235.7124	698.6111	Ikbkb: inhibitor of kappaB kinase beta	72220	junction
72220_24A	0.53249484	0.47617438	110.73913	99.02658	207.96283	0.7877481	0.33040115	486.78125	204.16815	617.94025	0.94022214	0.2882464	1283.3984	393.45486	1364.9949	1.439098	0.31898642	1421.3116	315.04395	987.6406	Ikbkb: inhibitor of kappaB kinase beta	72220	junction
72220_25A						0.5786598	0.52208483	54.507248	49.178135	94.19567	2.5858984	2.8148034	63.934784	69.59433	24.7244	0.8350502	0.5199543	213.45038	132.90752	255.61382	Ikbkb: inhibitor of kappaB kinase beta	72220	junction
72220_26A	1.2400249	0.46428764	676.11597	253.14996	545.24384	1.11748	0.33767396	460.3672	139.11122	411.96906	0.83319944	0.3166468	410.48438	155.99934	492.6604	0.9152878	0.32853836	735.4046	263.97012	803.46814	Ikbkb: inhibitor of kappaB kinase beta	72220	junction
72220_27E	2.7155533	0.4846181	443.67938	79.1791	163.38452	2.4751818	0.38838533	446.74637	70.0998	180.49033	0.3818951	0.34182075	138.73189	124.173996	363.27225	0.67883486	0.35490447	387.10144	202.38213	570.2439	Ikbkb: inhibitor of kappaB kinase beta	72220	junction
72220_28A	1.4755468	0.4641987	822.5725	258.77667	557.4696	1.3854463	0.33102608	813.942	194.47598	587.49445	0.95641845	0.3109734	520.4275	169.21368	544.142	1.0091137	0.38702497	447.12213	171.48456	443.08398	Ikbkb: inhibitor of kappaB kinase beta	72220	junction
72220_29E	1.9419866	0.54294586	162.17392	45.34102	83.50929	2.281947	0.36424387	531.17096	84.78539	232.77095	0.5888309	0.28965828	700.3435	344.51373	1189.3798	0.69380486	0.31934422	678.8551	312.46313	978.4525	Ikbkb: inhibitor of kappaB kinase beta	72220	junction
72220_30C	1.1312665	0.4650264	528.77344	217.36133	467.4172	1.0636157	0.32713497	982.46875	302.17673	923.70654	0.87899977	0.28890768	1119.664	368.0086	1273.7932	1.1356643	0.31053966	1497.906	409.5922	1318.969	Ikbkb: inhibitor of kappaB kinase beta	72220	junction
72220_31A	0.8771363	0.46258232	1161.7479	612.6802	1324.4783	0.84035945	0.32487184	1992.1908	770.1546	2370.6414	0.7993193	0.28456333	2571.1016	915.3303	3216.6138	0.94645107	0.2999187	5906.153	1871.5872	6240.315	Ikbkb: inhibitor of kappaB kinase beta	72220	junction
72220_32A	0.78876555	0.46317393	636	373.46793	806.32324	0.8852214	0.32570058	1203.3438	442.7477	1359.3704	0.9723096	0.28833583	1314.0942	389.6912	1351.5183	0.7979531	0.30799812	1200.6794	463.44452	1504.6992	Ikbkb: inhibitor of kappaB kinase beta	72220	junction
72220_33I	0.9277962	0.46419227	518.07245	259.2005	558.3904	0.8561197	0.32846808	645.1795	247.53648	753.609	1.1922694	0.31490642	604.442	159.64737	506.96762	1.0845553	0.3202568	1036.9313	306.19397	956.08887	Ikbkb: inhibitor of kappaB kinase beta	72220	junction
72220_34A	0.98774695	0.46253154	1415.2826	662.73334	1432.8392	0.9424651	0.32541856	1458.6719	503.65674	1547.7197	0.89155966	0.28695428	1443.1172	464.47668	1618.6434	0.9206786	0.30437893	1826.942	603.9921	1984.3429	Ikbkb: inhibitor of kappaB kinase beta	72220	junction
72220_35A	0.8621493	0.49874082	109.48718	63.33674	126.99329	0.9110705	0.34449136	303.26718	114.6705	332.86905	0.98733884	0.3399011	365.313	125.762596	369.9976	0.9685105	0.32718325	797.78864	269.50983	823.7274	Ikbkb: inhibitor of kappaB kinase beta	72220	junction
72372_01C	0.8182161	0.46270418	932.8397	527.52423	1140.0897	1.037976	0.32492113	2323.75	727.4114	2238.732	0.9925316	0.28457415	3171.6335	909.35626	3195.4988	1.0761409	0.30152854	3279.374	918.86194	3047.3464	Akt3: thymoma viral proto-oncogene 3	72372	junction
72372_02C	1.078773	0.5342355	95.797104	47.44113	88.80191	1.5319779	0.4519276	187.62596	55.34894	122.47302	0.32101676	0.40394962	77.308945	97.28128	240.82527	0.75364786	0.43937492	254.66667	148.47008	337.91202	Akt3: thymoma viral proto-oncogene 3	72372	junction
72372_03C	0.9154291	0.4625091	1364.1794	689.23456	1490.2076	0.69754255	0.32550168	1035.3606	483.1413	1484.2974	1.1793686	0.2894943	1422.7969	349.24753	1206.4055	1.1537324	0.3220048	1058.0469	295.29913	917.0644	Akt3: thymoma viral proto-oncogene 3	72372	junction
72372_04C	1.2859491	0.5481737	103.80153	44.248463	80.71978	0.6604417	0.3937039	114.108696	68.02272	172.77634	1.5204844	0.33091882	618.2748	134.56155	406.63013	1.6369382	0.6474651	309.83594	122.55073	189.27773	Akt3: thymoma viral proto-oncogene 3	72372	junction
72372_05C	1.3554484	0.8687781	43.82927	28.092482	32.335625	1.2462277	0.34593943	400.16666	111.08198	321.10236	1.4266713	0.4036893	344.01627	97.34246	241.13213	0.6864869	0.4384528	232.8855	148.74182	339.24246	Akt3: thymoma viral proto-oncogene 3	72372	junction
72372_06C	1.0487639	0.46676496	384.4855	171.11989	366.60825	1.0565705	0.3344204	502.61832	159.08623	475.7073	0.9007525	0.34298706	323.6797	123.25022	359.34366	0.9992585	0.4039621	400.39856	161.86589	400.69568	Akt3: thymoma viral proto-oncogene 3	72372	junction
72372_07C	1.7367465	0.575713	120.36957	39.90123	69.3075	0.55328494	1.0778154	20.739838	40.401817	37.484913	0.38904026	0.84274805	33.945312	73.53312	87.25398	0.3012489	0.9154116	37.839695	114.98429	125.6094	Akt3: thymoma viral proto-oncogene 3	72372	junction
72372_08C	0.42700887	0.46986234	120.44927	132.53726	282.07675	0.53506714	0.33350706	267.26718	166.58748	499.50214	0.9872805	0.28742734	1491.1755	434.12646	1510.387	1.2081807	0.3132874	1423.8551	369.21292	1178.5117	Akt3: thymoma viral proto-oncogene 3	72372	junction
72372_09C	1.1041081	0.48413077	182.4375	79.99544	165.23518	1.0265203	0.34299323	355.64124	118.8311	346.45322	1.0177023	0.40927878	238.90579	96.078255	234.75015	1.373583	0.4384915	465.90076	148.73038	339.18646	Akt3: thymoma viral proto-oncogene 3	72372	junction
72372_10C	0.9361462	0.46225086	5572.038	2751.3645	5952.1025	0.89858127	0.3245049	6809.1953	2459.0066	7577.718	0.86736965	0.28378195	13685.802	4477.6567	15778.512	0.8768427	0.2994508	19971.541	6820.4873	22776.652	Akt3: thymoma viral proto-oncogene 3	72372	junction
72372_11C	1.586788	0.47141242	407.71756	121.12716	256.9452	0.9917462	0.37265405	208.47101	78.33412	210.20601	0.5584298	0.3757044	157.01527	105.63786	281.17282	0.5517903	0.51566464	142.8116	133.46175	258.815	Akt3: thymoma viral proto-oncogene 3	72372	junction
72372_12C	2.4456522	2.4231226	24.456522	24.231226	10						4.648316	2.3467093	138.1626	69.75159	29.723152	1.5661603	1.2002559	146.41406	112.207115	93.486	Akt3: thymoma viral proto-oncogene 3	72372	junction
72378_01C	1.2982692	0.46310082	1090.1229	388.85373	839.6741	0.88648516	0.32786676	725.04346	268.1575	817.8856	1.124768	0.29920152	820.5217	218.26842	729.50305	0.6912393	0.309018	982.51447	439.23233	1421.3811	Tlr2	72378	junction
72378_02C	1.011018	0.46240294	1921.5878	878.86456	1900.6465	1.0023227	0.3249866	2098.2344	680.31793	2093.372	0.78871554	0.28544033	1759.5781	636.80066	2230.9414	0.62387896	0.30082417	2329.087	1123.0475	3733.235	Tlr2	72378	junction
72395_01A	1.020225	0.46724358	355.6172	162.86588	348.56738	0.6763308	0.38678184	123.770996	70.782486	183.00363	0.7629933	0.32922226	316.42755	136.5346	414.71866	1.0722996	0.3242712	935.76337	282.98166	872.6697	Il12a	72395	junction
72395_02S	0.97972775	0.46427426	535.9375	253.97055	547.027	0.8081817	0.33027768	504.73187	206.26756	624.5277	0.9563898	0.30665323	569.4426	182.58395	595.4085	1.0405126	0.3131074	1234.4716	371.47287	1186.4071	Il12a	72395	junction
72395_03C	1.3769472	0.47284475	328.80435	112.911674	238.79228	0.82578087	0.35814047	209.84375	91.009056	254.11554	0.75588155	0.3782297	209.2735	104.71674	276.86017	0.44090256	0.3041168	899.1449	620.19385	2039.3279	Il12a	72395	junction
72395_04A	0.26341277	0.4655024	113.77778	201.0678	431.93723	0.6630673	0.3263741	724.748	356.7345	1093.0233	0.85645694	0.28514776	2101.461	699.6579	2453.668	1.0331994	0.30350402	2260.4714	664.0171	2187.8364	Il12a	72395	junction
72395_05S	2.0471015	2.4231226	20.471014	24.231226	10	0.23602982	0.9768462	9.869565	40.846737	41.814907	1.4564866	0.49508458	248.57253	84.494026	170.66585	1.7323864	0.83731496	240.73189	116.35304	138.9597	Il12a	72395	junction
72395_06C	1.0832715	0.46284285	1085.3279	463.72144	1001.89825	0.87745136	0.32629687	979.1449	364.1135	1115.8965	0.8032704	0.28985018	940.0942	339.22137	1170.3334	0.5710193	0.30421552	1152.3695	613.93494	2018.092	Il12a	72395	junction
72395_07I	1.8864691	2.2394278	20.47826	24.309744	10.855338	1.2569801	0.34240124	442.80917	120.62117	352.28018	0.98395073	0.44500113	198.74046	89.88227	201.98213	0.7557833	0.9715267	88.85507	114.219345	117.56686	Il12a	72395	junction
72395_08A	1.0716246	0.46277443	1139.5869	492.1235	1063.4198	1.0519958	0.32566535	1450.9275	449.1623	1379.2142	0.8237241	0.28838736	1107.0289	387.57297	1343.9318	0.9216195	0.30711856	1464.826	488.13562	1589.4044	Il12a	72395	junction
72395_09I	1.4654965	0.49357855	201.39131	67.8285	137.42189	0.90309834	0.56199515	75.82609	47.18632	83.96216	0.7339635	1.1924819	43.876812	71.28734	59.780647	0.4681258	1.9786417	26.007246	109.92563	55.556107	Il12a	72395	junction
72395_10A	0.80890554	0.4685548	250.84058	145.29825	310.09872	0.61206985	0.33435142	292.19565	159.61581	477.3894	0.90073067	0.322019	409.60306	146.43665	454.74533	1.2569237	0.3846128	565.7464	173.11575	450.10403	Il12a	72395	junction
72395_11C	2.1425884	2.1000764	24.877863	24.384249	11.611126						0.8699567	0.43077376	185.84427	92.02393	213.62474	2.1055255	1.0672625	223.33588	113.205956	106.07132	Il12a	72395	junction
72396_01A	1.7225904	0.46405298	998.084	268.87637	579.40875	1.4539125	0.3304913	891.625	202.67677	613.25903	0.89311993	0.3026849	586.8168	198.8765	657.0414	1.0676787	0.33674473	752.8125	237.43626	705.0927	Il12b	72396	junction
72396_02A	0.45898342	0.46386105	281.21094	284.1994	612.6821	1.0012345	0.32703838	942.11475	307.72778	940.95306	0.7121135	0.29069585	780.471	318.60043	1095.9924	1.0664805	0.31765276	1092.3053	325.34473	1024.215	Il12b	72396	junction
72396_03C	0.7860667	0.46805543	254.06522	151.28056	323.21075	0.66088593	0.3319022	364.4375	183.02342	551.4378	0.9827523	0.2902837	1110.9275	328.1439	1130.4247	1.0684927	0.3111988	1368.5942	398.6035	1280.8644	Il12b	72396	junction
72396_04C	4.584783	2.423123	45.847828	24.231226	10	1.371762	0.34472048	453.94928	114.07636	330.92422	0.78072125	0.3965082	195.18115	99.12747	250.00108	0.84914595	0.73442066	137.58696	118.99805	162.02982	Il12b	72396	junction
72396_05C	1.3076553	0.4653239	580.96094	206.73262	444.27682	1.3653938	0.34684166	429.2131	109.03008	314.35117	0.65438193	0.29352632	603.06525	270.50797	921.5799	0.9305077	0.32210147	851.4493	294.73486	915.0373	Il12b	72396	junction
72396_06C	0.80928534	0.46251088	1202.0162	686.95874	1485.2811	0.9973543	0.32485792	2405.8696	783.6391	2412.2517	0.79722774	0.28538683	1807.4492	647.0199	2267.168	0.6636418	0.3005075	2813.916	1274.1857	4240.113	Il12b	72396	junction
72396_07C	1.1173913	2.423123	11.173913	24.231226	10	0.09761819	2.0814574	1.8292683	39.004456	18.739012	2.1628475	0.41404447	496.65216	95.07656	229.62885	3.9646225	0.99382025	454.59543	113.95439	114.66298	Il12b	72396	junction
72396_08C	2.833791	0.53536874	249.54688	47.145184	88.06114	2.848517	0.6374839	200	44.759007	70.211975	1.2043701	0.31928685	569.63043	151.01297	472.96957	1.9183904	0.49360487	531.1884	136.67561	276.89276	Il12b	72396	junction
72398_01C	2.3324866	0.46359968	1560.0469	310.07132	668.8342	2.625146	0.32638904	2858.1301	355.3564	1088.751	2.9922104	0.28774795	4333.267	416.71158	1448.1826	2.730948	0.30821854	4056.7607	457.85162	1485.4772	Ccl4	72398	junction
72398_02C	4.6400805	0.46285668	4597.0083	458.56015	990.71735	3.349703	0.3257953	4388.029	426.78384	1309.9753	4.2683496	0.2856341	9018.359	603.5005	2112.8442	5.1534777	0.30751207	7986.916	476.58557	1549.8109	Ccl4	72398	junction
72514_01A	1.3618926	0.46333393	1015.0611	345.33728	745.33124	0.9606616	0.32667947	974.7099	331.45673	1014.6236	0.7683681	0.29144603	799.5191	303.26175	1040.5417	0.67861855	0.30632922	1139.2266	514.2482	1678.7437	Nfkb2	72514	junction
72514_02A	1.2066323	0.46533227	535.3496	206.45517	443.67255	0.9974818	0.33226746	536.87024	178.83485	538.2256	0.7823346	0.2959438	644.23663	243.70366	823.4796	0.7314412	0.30514207	1350.459	563.38336	1846.2987	Nfkb2	72514	junction
72514_03I	1.4252021	0.4643021	774.3577	252.27011	543.33185	1.1377869	0.3354689	514.413	151.67125	452.11722	0.85733974	0.29024866	971.7969	328.99765	1133.5027	1.2313426	0.34827843	752.07635	212.72064	610.7775	Nfkb2	72514	junction
72514_04A	0.82192826	0.4622907	2690.3281	1513.1656	3273.191	0.9635149	0.32460028	3962.664	1334.989	4112.717	0.71872747	0.28403497	3898.5984	1540.693	5424.307	0.5802118	0.29978874	4200.659	2170.4321	7239.872	Nfkb2	72514	junction
72514_05S	1.3184757	0.46325338	1020.8244	358.672	774.24585	0.7312032	0.3315613	412.8913	187.224	564.6738	1.0104402	0.30544794	618.73914	187.03986	612.3461	0.5763909	0.37438068	278.66666	181.00113	483.46814	Nfkb2	72514	junction
72514_06C						0.8402001	1.8901614	17.384058	39.108154	20.690378	1.3712102	0.31647444	677.4146	156.34686	494.02682	2.8412511	0.8891324	368.76337	115.39968	129.78908	Nfkb2	72514	junction
72514_07C	1.8780856	0.47325137	440.02344	110.87977	234.2936	1.8353666	0.32721752	1669.6183	297.66714	909.69196	0.86210394	0.29086933	933.1368	314.83548	1082.3948	1.2812152	0.34414107	820.5547	220.40524	640.4503	Nfkb2	72514	junction
72514_08C	2.641334	0.4626463	3215.588	563.23047	1217.4105	1.3089604	0.3267864	1297.0508	323.8131	990.9014	1.6310065	0.29905245	1195.7578	219.24762	733.14105	1.240828	0.3169515	1296.771	331.2413	1045.0852	Nfkb2	72514	junction
72514_09C	1.1404349	0.46815664	365.41986	150.00745	320.4215	1.0197783	0.34518483	333.55072	112.90361	327.0816	2.7754757	0.5431855	414.89844	81.19934	149.48732	1.875052	0.5908086	400.029	126.04481	213.34288	Nfkb2	72514	junction
72514_10C	1.534626	0.46883553	465.58594	142.23874	303.38724	1.0954735	0.37191552	232.18321	78.82668	211.9478	0.88686097	0.6931501	97.09836	75.88983	109.485435	0.44844183	0.35244334	262.0813	205.97723	584.4265	Nfkb2	72514	junction
72514_11C	0.9807722	0.4622599	4727.71	2228.2756	4820.3955	1.0231023	0.32451653	6820.71	2163.4526	6666.6943	0.785772	0.28377724	13360.664	4825.13	17003.232	0.9029371	0.29945076	20589.656	6828.3687	22802.979	Nfkb2	72514	junction
72514_12C	0.67506725	0.46447706	352.15625	242.29959	521.661	1.1658003	0.3291103	815.1667	230.12494	699.2335	1.2085953	0.30699006	714.1707	181.40341	590.9097	1.4161106	0.35600162	798.9924	200.86185	564.21606	Nfkb2	72514	junction
72514_13C	2.0099518	0.46402898	1172.3658	270.6591	583.2806	1.6180422	0.32616436	1874.8092	377.9234	1158.69	1.4828525	0.2943784	1309.6884	260.00156	883.2223	1.398417	0.35821146	772.73914	197.94098	552.58136	Nfkb2	72514	junction
72514_14C	1.3193744	0.46687663	477.81158	169.07942	362.1501	1.1873014	0.35969755	294.63358	89.26038	248.15399	2.393886	0.5117902	389.15384	83.19741	162.56155	0.49380085	0.30642304	823.33594	510.91266	1667.3441	Nfkb2	72514	junction
72514_15C	0.8978425	0.46224588	6334.79	3261.4077	7055.5693	0.92288816	0.32449043	8765.461	3081.9639	9497.858	1.0347072	0.2837995	13253.401	3635.1428	12808.842	0.869091	0.2995181	11892.123	4098.4272	13683.404	Nfkb2	72514	junction
72514_16C	0.50963885	0.463006	453.45312	411.96136	889.75385	0.8820321	0.32563588	1231.7542	454.74915	1396.4958	0.91348046	0.28516123	2230.6326	696.3367	2441.905	1.097585	0.30359837	2373.9204	656.6402	2162.858	Nfkb2	72514	junction
72514_17C	1.9088326	0.4632502	1480.2266	359.2328	775.46173	1.2042608	0.32738644	1063.229	289.046	882.88934	1.28319	0.2988254	948	220.76738	738.7838	0.90967697	0.31235787	1110.7328	381.3949	1221.0189	Nfkb2	72514	junction
72514_18C	1.3387033	0.46307048	1144.2656	395.81262	854.7567	1.5295993	0.32498777	3198.542	679.58124	2091.098	1.3434377	0.28471962	3957.9927	838.8317	2946.1677	1.6091435	0.3021861	4280.681	803.8825	2660.2234	Nfkb2	72514	junction
72514_19C	0.6825954	0.46482462	331.28262	225.59239	485.32797	0.9662214	0.32958317	643.413	219.47156	665.90643	1.3751493	0.2904785	1531.5859	323.52325	1113.7598	1.7232344	0.3214821	1599.5942	298.4161	928.2511	Nfkb2	72514	junction
72514_20C	1.4816009	0.46323285	1158.8695	362.3286	782.1739	1.3966687	0.32733455	1244.25	291.6125	890.8699	1.7298436	0.31817374	832.0534	153.04132	480.9992	2.5108972	0.48030257	726.4783	138.96603	289.33017	Nfkb2	72514	junction
72514_21C	0.32354644	1.1512362	7.299145	25.971666	22.559807	0.8789709	0.3801475	170.96721	73.941864	194.50838	1.5201579	0.38174254	412.16666	103.50342	271.1341	1.4824395	0.40625912	586.63043	160.76471	395.71964	Nfkb2	72514	junction
72514_22C	1.3246857	0.4790647	250.33333	90.53156	188.97565	1.1373364	0.32728165	1022.73285	294.30316	899.23517	1.9181542	0.29917455	1400.5547	218.44452	730.1575	2.052822	0.34447068	1309.5773	219.7516	637.93994	Nfkb2	72514	junction
72514_23C	0.69861406	0.4727892	167.26718	113.19857	239.42715	1.1113713	0.325929	1387.6718	406.9589	1248.6122	1.769085	0.29329365	1650.4375	273.62326	932.9328	1.333189	0.3157175	1446.5078	342.55295	1084.9983	Nfkb2	72514	junction
72514_24C	1.5767702	0.46464092	793.9829	233.97003	503.55017	1.2101802	0.33326355	612.9084	168.7848	506.46045	0.4855941	0.29963854	349.20612	215.47958	719.1317	0.69829816	0.37546355	334.92368	180.083	479.62845	Nfkb2	72514	junction
72514_25C	0.9952021	0.4626508	1205.0469	560.2037	1210.8564	0.8111784	0.3258739	1032.4922	414.78207	1272.83	0.7423694	0.28540927	1671.6328	642.6713	2251.7534	0.9893846	0.30202892	2710.2478	827.35596	2739.327	Nfkb2	72514	junction
72514_26I	0.5636703	0.46334258	418.47827	343.99332	742.41675	0.70809305	0.32565063	982.6565	451.92184	1387.7505	1.1380364	0.2878997	1617.4634	409.18488	1421.2756	1.3142334	0.3070242	2101.9204	491.03943	1599.3508	Nfkb2	72514	junction
72514_27A	0.9878912	0.46231526	2703.4421	1265.1622	2736.5789	1.0435004	0.32453763	5857.9688	1821.879	5613.7676	0.9500339	0.28385454	8459.328	2527.5085	8904.238	1.1121728	0.29954368	13650.021	3676.3867	12273.291	Nfkb2	72514	junction
72514_28A	0.83948815	0.4622711	3390.3516	1866.925	4038.5938	0.87454605	0.3245902	3738.3333	1387.4929	4274.5986	1.0006157	0.28381708	11065.861	3138.7478	11059.052	1.1438519	0.29954836	13795.043	3612.6028	12060.166	Nfkb2	72514	junction
72778_01A	0.6599427	0.46256977	890.2246	623.9799	1348.9423	1.055001	0.32530856	1736.2051	535.35724	1645.6904	0.7073946	0.28456753	2269.5361	912.9789	3208.303	0.763759	0.30208465	2070.1526	818.79407	2710.4788	Myst4	72778	junction
72778_02A	0.96295077	0.4634901	671.587	323.2501	697.4261	0.9144427	0.33195162	502.57245	182.4387	549.59424	0.6753369	0.29993984	480.99237	213.6249	712.2258	0.7393298	0.32784265	601.58594	266.76257	813.6909	Myst4	72778	junction
72778_03A	0.54304284	0.4690924	161.61594	139.60742	297.61176	1.1327031	0.36265758	269.39062	86.2508	237.82988	0.42245632	0.30552688	258.2029	186.7363	611.19434	0.9000556	0.37612483	429.6172	179.533	477.32294	Myst4	72778	junction
72778_04E	0.8822405	0.46276003	950.9389	498.7943	1077.8682	1.0168494	0.32476655	2800.2825	894.36847	2753.881	0.85093075	0.28416097	3847.1719	1284.7299	4521.134	0.9200527	0.30060446	3738.7463	1221.5428	4063.6218	Myst4	72778	junction
72778_05A	0.4594738	0.47853282	88.259544	91.92057	192.08832	1.11261	0.33251098	589.5942	176.2042	529.9199	0.7316398	0.3068795	433.4058	181.78802	592.3759	0.9319923	0.34167182	615.26715	225.5592	660.1633	Myst4	72778	junction
72778_06C	0.8159955	0.4685604	252.92754	145.23587	309.9619	0.8589482	0.33371753	424.0703	164.75928	493.70883	1.2894988	0.35346228	423.61832	116.11728	328.51392	1.1079046	0.33850455	762.33594	232.92096	688.08813	Myst4	72778	junction
72778_07A	0.5501957	1.2947247	10.821138	25.464384	19.667799	1.9060918	0.50956047	186.9084	49.96671	98.05845	0.46319103	0.43315968	97.99236	91.638954	211.55928	0.93370354	0.4975268	255.33333	136.05515	273.46295	Myst4	72778	junction
72778_08A						0.5167435	2.9127645	6.8778625	38.768932	13.310013	0.9272416	0.4301892	198.55797	92.11999	214.13832	1.7484549	1.5945491	121.30534	110.62756	69.37859	Myst4	72778	junction
72778_09E						0.89707065	0.53159356	82.078125	48.638535	91.49572	2.187046	1.4248521	108.45038	70.65501	49.58761	0.40358284	0.5919672	85.875	125.959724	212.78159	Myst4	72778	junction
72778_10A	0.71813875	0.46593216	291.542	189.15396	405.96887	0.65759337	0.33329532	332.4375	168.49297	505.5366	1.3413032	0.38869378	349.60144	101.31034	260.6431	1.440326	0.6982306	248.11594	120.279816	172.26373	Myst4	72778	junction
72778_11C	2.3314998	0.5769684	160.60684	39.74483	68.885635	1.2272772	0.68318176	78.64754	43.7803	64.08295	0.8565688	0.330132	351.4733	135.46208	410.327	1.2193054	0.67210937	220.17969	121.36813	180.57796	Myst4	72778	junction
72778_12A						0.7910364	0.6550529	53.557377	44.350567	67.70532	2.5137024	2.648289	66.10156	69.64072	26.296495	0.7434693	0.5359088	181.75781	131.01497	244.47252	Myst4	72778	junction
72778_13A	1.5676944	0.5194062	157.40459	52.151054	100.40514	0.40053535	0.97544694	16.775362	40.854008	41.88235	0.20813127	0.602883	27.091602	78.47482	130.16594	0.2683974	0.97488976	31.434425	114.178085	117.11897	Myst4	72778	junction
72778_14C	0.31309643	0.46587446	128.11594	190.63116	409.19003	0.50832385	0.32995883	326.625	212.016	642.553	1.0361043	0.30458403	647.9493	190.4779	625.37067	1.1982408	0.32155842	1110.2825	297.95404	926.5938	Myst4	72778	junction
72778_15C	1.7273794	0.46879295	525.7754	142.69003	304.37747	1.9385996	0.35333183	533.96375	97.32097	275.43787	0.54501814	0.33675182	208.08594	128.5706	381.79636	0.6476315	0.62566656	128.09421	123.749794	197.78871	Myst4	72778	junction
72778_16C	0.63055116	0.47675207	128.45653	97.12442	203.72102	0.67807186	0.34219974	240.26086	121.25146	354.3295	1.8034374	0.5178262	288.27344	82.7728	159.84666	0.6046306	0.3135823	704.942	365.60724	1165.9053	Myst4	72778	junction
72778_17C	0.6299006	0.5278876	58.765625	49.248478	93.293495	0.81847316	0.32873067	597.3984	239.93846	729.8937	0.9455577	0.302277	628.28986	200.85243	664.46484	1.3276628	0.39732137	552.34784	165.2977	416.0302	Myst4	72778	junction
72778_18C						0.7742016	0.38231987	147.50725	72.84271	190.52821	2.3402076	3.1822536	51.12214	69.51672	21.845129	0.2848266	1.5340593	20.570312	110.79049	72.22047	Myst4	72778	junction
72778_19C	0.22855932	0.57504106	15.893129	39.986126	69.53613	1.0624982	0.357187	274.0942	92.14406	257.97147	0.8694558	0.39092967	223.86957	100.65751	257.4824	1.1172287	0.39322707	476.23663	167.61932	426.26602	Myst4	72778	junction
72778_20C	0.6331516	0.4625792	842.3664	615.4311	1330.434	0.6875049	0.32504657	1362.9688	644.4002	1982.4858	1.0673568	0.28487325	2921.6484	779.7763	2737.2744	1.0849147	0.3012159	3582.2537	994.57733	3301.8757	Myst4	72778	junction
72778_21C	1.872512	0.5350349	165.30081	47.231586	88.27757	1.1603632	0.9987687	47.328243	40.737217	40.787437	1.0529853	1.8034337	40.9375	70.1131	38.87756	0.23285562	3.192345	7.9609375	109.14088	34.188297	Myst4	72778	junction
72778_22C	0.94545174	0.7757502	36.09756	29.618319	38.180225	2.2942996	0.3266193	2360.2444	336.0073	1028.7429	1.4973334	0.3354563	579.39856	129.80603	386.9536	0.99645704	0.3607921	537.86957	194.74908	539.782	Myst4	72778	junction
73054_01A	1.1162523	0.48275033	190.6875	82.46742	170.82832	1.164751	0.39380923	201.07378	67.98424	172.6324	0.5346854	0.45976815	102.33588	87.99712	191.39456	0.3277431	0.3480762	200.625	213.07169	612.1409	Tlr6	73054	junction
73054_02A	2.2444627	0.5502954	178.78906	43.835346	79.657845	1.9675978	0.45276073	240.06522	55.241016	122.00929	0.81531864	0.3089165	462.22137	175.13132	566.92114	1.3778807	0.720091	228.61832	119.47767	165.92026	Tlr6	73054	junction
73458_01C	0.873746	0.4622981	2690.9275	1423.7668	3079.7595	0.95550597	0.32478693	2546.6484	865.63367	2665.2356	0.9564246	0.28430414	3725.789	1107.518	3895.5388	1.0121032	0.3001798	5128.1523	1520.9595	5066.8276	Ikbkg	73458	junction
73458_02A	0.2979074	0.851075	9.916031	28.328554	33.285614	0.98287296	1.4878986	26.078125	39.477745	26.532549	0.7274579	1.2630893	40.923664	71.05599	56.255714	1.1277611	0.6060262	232.57378	124.97842	206.2261	Ikbkg	73458	junction
73458_03A	1.7549181	2.4231226	17.549181	24.231226	10	1.5638087	0.3328528	811.4203	172.7088	518.8744	0.8046889	0.3404144	296.25955	125.329216	368.1666	1.8185883	0.743318	290.45038	118.71681	159.712	Ikbkg	73458	junction
73458_04A	2.4596264	0.48098773	439.8855	86.021	178.8424	2.9987128	0.3943096	515.6377	67.80273	171.953	0.2638383	0.3209329	121.828125	148.19173	461.753	0.53282464	0.42822778	189.10869	151.98546	354.91733	Ikbkg	73458	junction
73458_05A	1.598311	0.4652673	716.7099	208.63377	448.41705	1.6919328	0.333783	832.3406	164.20341	491.9466	0.5453477	0.30458096	341.0703	190.49045	625.4181	0.65611625	0.317666	671.7536	325.23697	1023.8332	Ikbkg	73458	junction
73458_06C	0.6373718	0.46671984	234.84427	171.96632	368.45728	1.0253459	0.3306636	619.9203	199.91797	604.59625	0.9917887	0.30163065	671.1832	204.12556	676.7402	1.1088088	0.31280738	1330.4766	375.34238	1199.9153	Ikbkg	73458	junction
73458_07A	0.8065868	0.46285442	800.5797	459.40726	992.5525	0.9273152	0.32577905	1222.265	429.39914	1318.0686	0.90970063	0.2856258	1926.3406	604.8282	2117.5544	0.948262	0.3015505	2874.7537	914.18134	3031.6028	Ikbkg	73458	junction
73458_08A	0.97855186	0.4624264	1743.1985	823.7693	1781.4064	0.8380368	0.32465953	2873.8767	1113.3538	3429.2966	0.84688985	0.2844492	2937.7556	986.71893	3468.8757	0.81992036	0.30102107	2867.0217	1052.5826	3496.7075	Ikbkg	73458	junction
73458_09C	0.5825332	0.4632233	457.8397	364.0685	785.9461	0.5186023	0.32697034	494.5878	311.8296	953.6937	1.3954915	0.30367112	893.1624	194.35994	640.0343	1.2329373	0.33781826	856.37683	234.6427	694.58264	Ikbkg	73458	junction
73458_10C	1.0461988	0.46238536	2100.461	928.3344	2007.7072	0.9871296	0.324978	2083.7642	686.00665	2110.9326	0.8280636	0.28506923	2091.4453	720.00104	2525.706	0.8935175	0.30095145	3194.431	1075.9371	3575.1184	Ikbkg	73458	junction
73458_11C	1.1338639	0.46234682	2635.5508	1074.6779	2324.3977	0.9849777	0.32465857	3385.9844	1116.0546	3437.6252	0.9109404	0.28469014	2725.5361	851.79364	2992.0027	0.7896223	0.30013564	4121.4297	1566.5566	5219.495	Ikbkg	73458	junction
73458_12C	0.8599125	0.47353724	198.87787	109.518196	231.27686	1.0014355	0.3260982	1183.7029	385.45004	1182.0061	0.8576225	0.29273632	824.93445	281.57877	961.88525	1.1312327	0.32349104	1003.687	287.0176	887.2507	Ikbkg	73458	junction
73458_13C	0.6313942	0.47278208	151.22464	113.23558	239.50906	0.8704662	0.32570463	1181.3419	442.02585	1357.1371	1.0757043	0.29141825	1121.3665	303.78857	1042.4486	1.1288352	0.30979088	1542.625	423.34888	1366.5635	Ikbkg	73458	junction
73458_14C	0.9730766	0.46436542	520.7754	248.5211	535.1844	1.0128161	0.3258127	1318.1594	424.0386	1301.4796	0.9709309	0.29192227	980.0156	294.65372	1009.35675	0.8652983	0.30738834	1351.5508	480.12454	1561.9479	Ikbkg	73458	junction
73458_15C	0.5685831	0.4865406	89.05797	76.207535	156.63141	0.37833914	0.4041186	60.507812	64.63073	159.93008	9.541434	2.3565595	282.39856	69.74728	29.597073	0.65710956	0.32232296	598.2595	293.45605	910.44104	Ikbkg	73458	junction
73552_01C	1.0980978	0.4623614	2402.2969	1011.50323	2187.6895	0.9870893	0.32487562	2329.2034	766.59875	2359.6685	0.978879	0.28513953	2408.9492	701.7074	2460.9265	0.9402027	0.3006707	3718.42	1189.1266	3954.913	Lbp	73552	junction
73552_02C	1.1951798	0.4670579	424.58594	165.92166	355.2486	0.85204107	0.33951047	328.43903	130.87221	385.47324	1.1505634	0.3908759	296.33594	100.67293	257.55725	1.4116545	0.5635468	321.28455	128.26006	227.59433	Lbp	73552	junction
73552_03C	1.2823882	0.46615806	505.34375	183.6964	394.06458	1.9004464	0.39273453	330.89856	68.381454	174.11623	0.5750033	0.40402734	138.42276	97.263054	240.73384	0.4386172	0.31597203	472.12976	340.11386	1076.405	Lbp	73552	junction
73552_04C	0.5758737	0.46404353	334.542	269.57657	580.9295	0.9029241	0.32934117	616.1172	224.72847	682.35767	0.75909805	0.2861996	1406.0859	530.13074	1852.3113	1.1138577	0.30829155	1647.6957	456.04623	1479.2694	Lbp	73552	junction
73552_05C	1.0791148	0.47628528	223.51562	98.652336	207.12868	0.755329	0.36350197	177.57724	85.459015	235.0992	1.0637677	0.30929312	598.4203	173.9922	562.5479	1.2752134	0.38021657	591.28906	176.29825	463.67853	Lbp	73552	junction
73552_06E	1.1145684	0.46335918	821.34784	341.4587	736.9201	0.9539236	0.32897407	677.08545	233.50252	709.79004	1.0284162	0.29574797	853.90625	245.56306	830.312	0.96484184	0.3604652	522.3261	195.14119	541.3593	Lbp	73552	junction
73552_07A	1.6497918	0.4702761	453.13934	129.16818	274.66455	1.232953	0.32695857	1178.6377	312.5551	955.947	0.85257524	0.29074106	931.3551	317.60617	1092.4022	0.9456153	0.31879792	938.60144	316.4333	992.58276	Lbp	73552	junction
73552_08C	4.43842	0.8330663	152.32825	28.59115	34.320377	4.556597	1.2667146	143.37404	39.857372	31.465157	0.5042729	0.30891788	285.875	175.12721	566.9054	0.76036036	0.57437456	168.55797	127.328316	221.68169	Lbp	73552	junction
73552_09E	0.4417361	0.4737632	101.145035	108.47833	228.97163	1.1155822	0.3315765	629.2595	187.0303	564.0638	0.7979226	0.3009849	550.3116	207.58337	689.6804	1.016495	0.31799942	1031.0656	322.55768	1014.33417	Lbp	73552	junction
73552_10A	1.7209102	0.61637294	100.391304	35.956837	58.336166	1.4844314	0.3348608	690.8049	155.83305	465.36667	0.7931331	0.31667098	390.59375	155.95076	492.46936	0.9620367	0.48388425	275	138.31921	285.85187	Lbp	73552	junction
73552_11C	8.126475	1.7750871	112.78626	24.636196	13.878866	3.0670633	1.1833925	103.833336	40.062946	33.854317	1.232383	0.41271618	284.71545	95.34915	231.02838	1.6709319	0.74659073	265.4733	118.61637	158.87738	Lbp	73552	junction
73552_12C	2.7335706	0.6816087	129.80153	32.36567	47.48424	3.5696852	0.89492804	164.89854	41.34043	46.19414	0.5476134	0.31716666	267.56488	154.9682	488.60178	0.6099981	0.532156	150.66406	131.43777	246.99104	Lbp	73552	junction
73552_13C	0.59637773	0.4639812	352.58594	274.3115	591.21246	0.6464481	0.32560924	913.22766	459.9834	1412.6853	1.0740453	0.28750733	1604.7537	429.5708	1494.1211	1.0787978	0.3012805	3499.6794	977.37054	3244.055	Lbp	73552	junction
73552_14C	2.15744	0.58134747	145.55284	39.220917	67.46554	1.7791711	0.33498085	823.15216	154.98239	462.6605	0.76510984	0.33244014	305.8397	132.8873	399.73306	0.8813638	0.45441893	280.16406	144.44868	317.8756	Lbp	73552	junction
73552_15C	1.4655253	0.47079098	390.1232	125.32468	266.20026	1.372069	0.33220902	741.2969	179.48479	540.2767	0.6480998	0.2897076	767.6087	343.12936	1184.3989	0.7431288	0.32321575	663.28906	288.49036	892.56274	Lbp	73552	junction
73552_16C	1.6038139	0.48610225	253.5625	76.85262	158.0997	1.150874	0.4082784	178.92366	63.474075	155.46764	0.6579219	0.67599213	74.246376	76.2856	112.84983	0.40747082	0.4827272	116.92969	138.5256	286.96457	Lbp	73552	junction
73626_01A	1.7712401	0.46822834	564.11597	149.12439	318.48645	0.95633805	0.344079	321.76337	115.76661	336.45358	0.63489926	0.34728655	219.54099	120.08776	345.7887	0.43076992	0.44437757	142.54688	147.0498	330.91187	Pik3cg	73626	junction
73626_02E	0.74584264	0.47070804	199.52174	125.91997	267.51184	0.33635378	0.3381529	136.07246	136.8003	404.5516	0.7546	0.29582456	624.5217	244.83018	827.61957	1.008912	0.34242472	659.8043	223.93759	653.97614	Pik3cg	73626	junction
73626_03A	0.4131897	0.6544496	21.213675	33.60026	51.341248	0.7962542	0.35876793	200.38931	90.28933	251.665	0.79311085	0.39632288	198.46875	99.17618	250.24088	1.0360588	0.38960645	451.59543	169.82097	435.8782	Pik3cg	73626	junction
73626_04A	0.7575052	0.4823208	130.80916	83.28917	172.68417	0.5993329	0.4102495	91.97656	62.958885	153.46489	1.2457016	0.89739656	101.31148	72.98422	81.32885	1.2258943	0.45253605	392.56097	144.91298	320.22415	Pik3cg	73626	junction
73626_05AOL	1.3107709	0.48980856	192.42754	71.90628	146.80486	0.99058	0.38462025	184.78906	71.7495	186.54633	0.8738022	0.7522431	86.84375	74.762474	99.386055	0.3102034	0.43605757	106.3252	149.46295	342.75967	Pik3cg	73626	junction
73626_06AOL	1.3981309	0.48600495	221.50725	76.998245	158.43098	3.3322687	0.3366719	1429.1094	144.3884	428.86978	0.2530399	0.64866304	30.036232	76.997314	118.70156	0.40620363	0.41155133	156.31885	158.3768	384.8288	Pik3cg	73626	junction
73626_07C	1.3147541	2.4231224	13.147541	24.231226	10	0.77891713	0.33246	414.0942	176.74506	531.62805	0.98160577	0.3695749	287.02344	108.06443	292.40195	0.53859156	0.4713391	160.76811	140.69344	298.49728	Pik3cg	73626	junction
73626_08C	0.58972955	0.46299028	530.1453	416.2113	898.96344	0.5983949	0.3256769	821.35876	447.02518	1372.6033	0.9999783	0.2920106	1003.84784	293.1406	1003.8696	0.6633878	0.30984578	904.13116	422.2888	1362.8999	Pik3cg	73626	junction
73626_09C	2.1743588	2.4231224	21.74359	24.231226	10	0.95095474	0.33093405	562.6797	195.81361	591.69977	1.0033444	0.33925194	373.5942	126.32009	372.3489	0.7983811	0.5656942	180.7481	128.06935	226.39325	Pik3cg	73626	junction
73626_10C	1.972935	0.4696311	565.2213	134.54347	286.48755	2.1754224	0.3478111	669.01447	106.96344	307.5331	0.32641408	0.31059667	178.91406	170.24422	548.11993	0.5793845	0.323255	516.6957	288.27908	891.801	Pik3cg	73626	junction
73626_11C	0.6891318	0.46345326	487.8203	328.06778	707.87665	1.0895149	0.3270417	1024.5204	307.5322	940.34546	0.579509	0.28828225	787.86957	391.93317	1359.5466	0.82717746	0.30957782	1142.374	427.54266	1381.0507	Pik3cg	73626	junction
73626_12C	1.2760916	0.48862943	191.59375	73.36334	150.14107	0.6842473	0.61508346	50.450382	45.35084	73.73121	0.5485985	0.85491	47.101448	73.40068	85.85777	0.18936314	0.7903638	28.130434	117.4108	148.55286	Pik3cg	73626	junction
73626_13C	0.44857225	0.4631736	361.76086	373.53644	806.4718	0.50517684	0.32677385	501.9402	324.68027	993.5931	1.4884864	0.30812684	857.9844	177.60863	576.414	1.0205386	0.31427363	1161.1908	357.58728	1137.8215	Pik3cg	73626	junction
73626_14C	0.36829874	0.51602775	38.188404	53.506226	103.68866	1.3756548	0.36052692	337.22137	88.37783	245.13516	0.6757909	0.3511176	226.25362	117.55355	334.79825	0.9463387	0.3541899	543.4493	203.39888	574.2651	Pik3cg	73626	junction
73626_15A	0.55837125	0.4682073	178.14844	149.38162	319.05017	0.8425902	0.32606462	1006.3664	389.44254	1194.3723	0.9542811	0.28867936	1243.6232	376.2082	1303.2042	1.4902769	0.34377047	958.7029	221.14934	643.3052	Pik3cg	73626	junction
73626_16A	0.4101231	0.46393704	245.60146	277.82782	598.84814	0.57625836	0.32570326	782.4959	442.26944	1357.8907	0.96083194	0.28558588	2056.6562	611.2953	2140.4954	1.2207849	0.3039645	2531.206	630.2476	2073.425	Pik3cg	73626	junction
73626_17A	1.1880599	0.4646814	593.2748	232.04532	499.36438	0.9212834	0.32610184	1087.7391	385.0213	1180.6781	0.7404543	0.2899896	856.7422	335.53226	1157.0493	0.5777824	0.30137122	1830.3053	954.68695	3167.8108	Pik3cg	73626	junction
74186_01C	0.75967103	0.46343133	542.6794	331.05728	714.361	1.0517442	0.32593983	1308.3695	405.46906	1243.9998	0.81732875	0.2878873	1163.4045	409.7854	1423.423	1.0557774	0.3082136	1568.7805	457.97485	1485.9008	Map3k7ip1: mitogen-activated protein kinase kinase kinase 7 interacting protein 1	74186	junction
74186_02C	2.0390334	0.9818222	55.992367	26.96108	27.460249	1.0265605	0.35190475	290.31885	99.521255	282.80734	0.646041	0.3924398	165	100.22982	255.40175	0.6248154	0.50347215	167.73189	135.15726	268.45032	Map3k7ip1: mitogen-activated protein kinase kinase kinase 7 interacting protein 1	74186	junction
74186_03C	0.36947975	0.4645846	188.27481	236.7371	509.56732	0.5338283	0.32835442	408.16794	251.06151	764.6052	0.8552857	0.28703558	1367.0781	458.79416	1598.3877	1.0599945	0.30742812	1651.4855	478.9771	1558.0133	Map3k7ip1: mitogen-activated protein kinase kinase kinase 7 interacting protein 1	74186	junction
74186_04C	0.9955409	0.4687584	303.82812	143.0599	305.189	1.107333	0.32640946	1199.252	353.50452	1083.0094	0.83313125	0.29136917	871.3252	304.72668	1045.8439	0.85321504	0.31707996	888.34186	330.13412	1041.1699	Map3k7ip1: mitogen-activated protein kinase kinase kinase 7 interacting protein 1	74186	junction
74186_05C	1.5474741	0.46442673	816.5	245.04733	527.63403	1.0098144	0.33224887	544.16406	179.04071	538.8753	0.9236334	0.35385662	302.47827	115.88357	327.48737	0.45822546	0.3329687	341.8015	248.36945	745.9243	Map3k7ip1: mitogen-activated protein kinase kinase kinase 7 interacting protein 1	74186	junction
74186_06C	0.490795	0.46270433	559.471	527.44965	1139.9281	0.48520812	0.32652947	509.9375	343.17154	1050.9666	0.76586473	0.28590024	1514.4657	565.3559	1977.4585	1.1053203	0.3034426	2436.7397	668.95593	2204.5552	Map3k7ip1: mitogen-activated protein kinase kinase kinase 7 interacting protein 1	74186	junction
74186_07C	1.1368403	0.56290656	84.17391	41.678722	74.041985	1.0349535	0.33135563	593.1624	189.9097	573.1296	1.4196931	0.3513109	474.55798	117.43199	334.268	0.9257802	0.33865187	635.7481	232.55768	686.71606	Map3k7ip1: mitogen-activated protein kinase kinase kinase 7 interacting protein 1	74186	junction
74186_08C	0.66987497	0.46602926	268.43512	186.7492	400.7242	1.0301025	0.32611042	1213.0469	384.02704	1177.5983	0.8020265	0.28886878	1025.5217	369.36584	1278.6631	1.0077927	0.30998248	1364.4565	419.68713	1353.9059	Map3k7ip1: mitogen-activated protein kinase kinase kinase 7 interacting protein 1	74186	junction
74186_09C	0.98031515	0.46627262	380.76813	181.10681	388.414	1.6132556	0.3320189	882.6325	181.65173	547.1126	0.65125465	0.287624	958.1985	423.1845	1471.3115	0.8735523	0.31491804	972.5625	350.61148	1113.342	Map3k7ip1: mitogen-activated protein kinase kinase kinase 7 interacting protein 1	74186	junction
74186_10C	0.94691795	0.4631884	757.70734	370.6353	800.1827	0.8990729	0.3274652	783.24426	285.27747	871.1688	1.1183952	0.29730478	872.5	231.93806	780.1357	1.7137669	0.4361946	587.0611	149.42108	342.55597	Map3k7ip1: mitogen-activated protein kinase kinase kinase 7 interacting protein 1	74186	junction
74418_01C	0.88265866	0.46288577	854.7541	448.25198	968.3858	0.76897556	0.32524177	1318.8478	557.8128	1715.0712	0.9633122	0.2869415	1562.3914	465.38904	1621.8951	0.7808976	0.30267498	1914.6086	742.1	2451.805	Map3k7ip2	74418	junction
74418_02C	0.7934641	0.4803658	144.36586	87.39957	181.94377	0.8625699	0.3285195	645.87787	245.98988	748.7832	2.5724182	0.5287022	399.26086	82.05901	155.20837	1.4821548	0.5533273	346.10687	129.2108	233.516	Map3k7ip2	74418	junction
74418_03C	1.0932196	0.46253946	1546.0916	654.14886	1414.2552	0.83636975	0.32495925	1798.75	698.878	2150.6636	1.1336576	0.28939337	1379.942	352.26343	1217.2477	0.8105467	0.30411938	1652.5115	620.0269	2038.7616	Map3k7ip2	74418	junction
74418_04C	0.10002701	1.7629163	1.3985507	24.648619	13.981729	0.87425345	0.33145007	497.62595	188.6617	569.201	1.130723	0.31705254	553.47156	155.19235	489.48465	1.0179305	0.3735975	495.01562	181.679	486.29608	Map3k7ip2	74418	junction
74418_05A	0.24442504	0.46748522	83.20513	159.1374	340.41165	0.42775849	0.3490018	128.20493	104.600494	299.71335	1.3392965	0.37401664	380.56522	106.27798	284.15308	1.2044032	0.34117562	800.12213	226.65347	664.3308	Map3k7ip2	74418	junction
74418_06A	2.5575645	0.6723087	124.61069	32.75649	48.7224	1.6562296	0.33496332	766.9203	155.10541	463.0519	0.9248726	0.35291567	305.1626	116.44486	329.95096	0.88320196	0.494763	243.64844	136.48999	275.86945	Map3k7ip2	74418	junction
74418_07C	0.61778617	0.46279827	642.942	481.64313	1040.7194	1.0897676	0.32552052	1603.0145	478.83063	1470.9691	0.7407755	0.28410187	3618.42	1387.7346	4884.6377	0.9490014	0.3003465	4357.5547	1379.1091	4591.7266	Map3k7ip2	74418	junction
75653_01C	1.2540653	0.46307573	1068.6107	394.5948	852.1173	0.79692805	0.32628027	893.3551	365.75964	1120.9984	0.6214742	0.29533496	525.3206	249.64114	845.28143	0.56834555	0.3459026	356.54688	216.99911	627.34174	Mif	75653	junction
75653_02C	0.72963536	0.46233585	1784.2391	1130.5891	2445.3848	0.6815726	0.32477972	1837.1562	875.433	2695.4666	0.84837	0.28500655	2195.5625	737.5905	2587.9775	0.8285955	0.3027616	2004.9594	732.5947	2419.7083	Mif	75653	junction
76746_01A	0.524026	0.46638608	200.72656	178.64778	383.04697	0.5603736	0.3299244	361.21094	212.66583	644.5895	0.9161927	0.29868263	680.1797	221.74141	742.3981	1.1503896	0.36805564	583.98376	186.83977	507.64	Irf3	76746	junction
76746_02A	0.75494283	0.46424317	416.16794	255.91756	551.25757	1.004066	0.3256684	1383.0725	448.59897	1377.4717	0.7648612	0.28762248	1125.5703	423.26547	1471.6007	0.8753415	0.3113492	1113.9695	396.22656	1272.6113	Irf3	76746	junction
76746_03C	0.56997097	0.48253506	97.89313	82.875916	171.75108	1.053977	0.33780128	432.08694	138.48454	409.95862	0.722119	0.29140282	753.54095	304.08276	1043.5135	0.9391179	0.33423978	686.9187	244.48003	731.451	Irf3	76746	junction
76746_04C	0.86319184	0.46255994	1181.8116	633.2992	1369.1182	0.7888358	0.32496262	1690.7174	696.49475	2143.3071	0.7304974	0.28499582	1898.6172	740.7254	2599.0745	0.56287444	0.3005934	2298.0217	1227.219	4082.6543	Irf3	76746	junction
76746_05C	1.2034103	0.46507102	558.04065	215.66089	463.71606	0.7211894	0.34797886	220.96947	106.6193	306.3959	1.4698435	0.74359417	148.0687	74.90798	100.737724	1.0987893	0.9196206	137.31148	114.92145	124.96615	Irf3	76746	junction
76746_06I	0.95226	0.4624003	1824.4492	885.91956	1915.9149	0.860215	0.3248985	1975.4203	746.1055	2296.4263	0.70566756	0.28467256	2131.3516	859.80615	3020.3337	0.5516889	0.30006477	3032.3262	1649.2885	5496.442	Irf3	76746	junction
76746_07A	0.43889692	0.46286112	433.2748	456.93204	987.19037	0.7481944	0.32522035	1301.3334	565.6552	1739.2985	0.92413956	0.28455037	2996.5496	922.6629	3242.5293	1.1169878	0.30122608	3677.7188	991.79663	3292.5325	Irf3	76746	junction
76746_08C	2.68589	0.56434363	197.32608	41.46101	73.467674	2.5579472	0.4712196	288.4017	53.128746	112.74732	0.6780247	0.30315694	439.8623	196.67029	648.74084	0.84963787	0.3612853	456.6172	194.164	537.42566	Irf3	76746	junction
76746_09C	0.6856958	0.48969215	100.88281	72.04582	147.12473	0.4860025	0.40865403	75.36957	63.37432	155.08061	0.6288005	0.52837384	97.68033	82.07966	155.3439	1.1084179	0.5939981	234.76923	125.81218	211.80571	Irf3	76746	junction
77541_01C	1.1899117	0.4663101	460.03622	180.2819	386.61374	0.64878726	0.33231464	348.13043	178.31552	536.5864	1.4815443	0.62585294	183.89313	77.682495	124.1226	0.5495129	0.361245	295.42755	194.2115	537.6171	Chuk: conserved helix-loop-helix ubiquitous kinase	77541	junction
77541_02A	0.7202697	0.47837386	139.04688	92.34929	193.04836	0.69787836	0.3298026	454.99237	215.0198	651.96515	1.108299	0.2921487	1103.2705	290.8232	995.4628	1.2119689	0.3237124	1070.2195	285.85168	883.04205	Chuk: conserved helix-loop-helix ubiquitous kinase	77541	junction
77541_03A	0.5262076	0.4713889	135.38168	121.27804	257.27808	0.7320038	0.33031958	455.5038	205.54787	622.2697	1.1605426	0.3751468	327.4453	105.84709	282.14847	0.42468727	0.3150895	470.16406	348.8302	1107.083	Chuk: conserved helix-loop-helix ubiquitous kinase	77541	junction
77541_04C	0.7190454	0.46775535	238.67392	155.26279	331.93164	0.7661572	0.36625823	173.73438	83.052986	226.76074	0.84683585	0.4686911	157.18115	86.99373	185.60994	0.9667873	0.47601464	283.87787	139.77223	293.63013	Chuk: conserved helix-loop-helix ubiquitous kinase	77541	junction
77541_05C	1.0518718	0.46633273	405.541	179.79095	385.5422	1.3458132	0.32818374	1052.5038	256.6587	782.05786	0.7619222	0.29836455	571.92755	223.96368	750.63776	0.917452	0.33605722	653.2825	239.29347	712.06177	Chuk: conserved helix-loop-helix ubiquitous kinase	77541	junction
77541_06A	1.1327109	0.4655063	488.96182	200.94695	431.67395	0.9767784	0.33615035	428.32608	147.40495	438.50897	1.1466494	0.41977265	256.64886	93.95565	223.82507	1.319158	0.6354779	255.72519	123.190475	193.85487	Chuk: conserved helix-loop-helix ubiquitous kinase	77541	junction
77541_07E	1.3440135	0.47156677	342.44263	120.15099	254.79106	1.0995002	0.3421246	390.43478	121.48916	355.10205	1.0536891	0.40898627	247.69466	96.14194	235.07376	1.2193109	0.63534033	236.43512	123.19809	193.90881	Chuk: conserved helix-loop-helix ubiquitous kinase	77541	junction
77541_08C	1.0161777	0.46296665	928.125	422.8502	913.3492	0.8461952	0.32705644	793.4453	306.66843	937.66223	0.96218264	0.29298875	912.5797	277.88446	948.4475	0.5445237	0.30900288	774.5954	439.5625	1422.5192	Chuk: conserved helix-loop-helix ubiquitous kinase	77541	junction
77541_09C	1.1208886	0.98198557	254.2539	222.74619	226.83246	0.68000215	0.7219029	80.70023	85.67285	118.67644	1.819229	0.51488173	193.83179	54.858643	106.54611	0.9275671	0.3859932	340.20236	141.57014	366.76846	Chuk: conserved helix-loop-helix ubiquitous kinase	77541	junction
77541_10C	2.0752985	1.7026627	197.41063	161.96404	95.12396	1.1103566	0.38915524	199.9656	70.08349	180.09135	0.8174379	0.35996917	148.5372	65.41025	181.7107	0.78372145	0.4426621	178.73718	100.95446	228.06213	Chuk: conserved helix-loop-helix ubiquitous kinase	77541	junction
77541_11C	1.8294668	1.9191129	18.294668	19.19113	10	0.90731674	0.96361953	93.25191	99.03858	102.77768	1.9705781	0.7344411	174.39902	64.9991	88.50145	1.0382317	0.7365883	113.114174	80.25046	108.94886	Chuk: conserved helix-loop-helix ubiquitous kinase	77541	junction
77541_12C	1.6789144	1.692448	269.5257	271.69833	160.5357	1.4388837	0.42216676	185.46014	54.413784	128.8917	0.5074107	0.68382883	55.219494	74.41838	108.826035	0.8657144	0.963625	74.57831	83.01297	86.14655	Chuk: conserved helix-loop-helix ubiquitous kinase	77541	junction
77541_13C	0.75067127	0.6621718	274.3122	241.97249	365.42252	0.4884947	0.321283	276.83112	182.07185	566.7024	1.0560766	0.2826336	521.9239	139.68044	494.21024	1.2653725	0.4001786	395.60315	125.11092	312.6377	Chuk: conserved helix-loop-helix ubiquitous kinase	77541	junction
77541_14C	1.9229988	1.8093922	56.871094	53.51127	29.574171	0.9734998	0.6111701	68.542175	43.031265	70.408005	1.7015069	1.2225968	69.13881	49.678837	40.63387	0.17323327	0.25258833	169.43115	247.04454	978.052	Chuk: conserved helix-loop-helix ubiquitous kinase	77541	junction
77541_15C	1.3718855	1.5292877	28.784988	32.087612	20.982061	1.9202722	0.8191752	114.26104	48.742992	59.50252	0.81118155	0.33050472	327.66467	133.50244	403.93506	1.6859182	0.40966663	427.15216	103.79505	253.36469	Chuk: conserved helix-loop-helix ubiquitous kinase	77541	junction
77541_16C	0.7475303	0.5165385	35.05966	24.226	46.90066	1.1225368	0.32265672	654.9303	188.2501	583.4377	1.3266196	0.26482484	441.9279	88.219315	333.1233	1.0321152	0.30139405	420.49463	122.791115	407.41055	Chuk: conserved helix-loop-helix ubiquitous kinase	77541	junction
77541_17C	1.0799371	1.0103173	107.61232	100.67493	99.646835	1.0328277	0.55143154	176.79303	94.390625	171.17378	0.7321833	0.5659708	140.03764	108.24777	191.26038	0.79769325	0.41439638	231.44632	120.23484	290.14453	Chuk: conserved helix-loop-helix ubiquitous kinase	77541	junction
77541_18C	1.2857274	1.2866223	129.28996	129.37996	100.55784	0.79643667	0.9107474	53.235508	60.876278	66.84211	1.5828186	0.90529174	113.93116	65.16283	71.97992	0.46688175	0.38367346	175.82971	144.4931	376.60437	Chuk: conserved helix-loop-helix ubiquitous kinase	77541	junction
77541_19C	1.1906945	1.2808185	33.549877	36.08928	28.176731	1.0559131	0.82476246	192.0536	150.01102	181.88391	0.8915972	0.35682353	288.07245	115.288635	323.09708	1.2438564	0.35814998	331.49234	95.44829	266.5037	Chuk: conserved helix-loop-helix ubiquitous kinase	77541	junction
77541_20C	0.89501095	0.8818417	277.43512	273.35294	309.97958	0.76933366	0.4631952	422.65942	254.47192	549.3838	0.93304646	0.28201294	750.09644	226.71635	803.9218	1.1548746	0.3214357	735.1199	204.60556	636.53656	Chuk: conserved helix-loop-helix ubiquitous kinase	77541	junction
77541_21C	0.50608563	0.36769304	161.5752	117.39135	319.26456	0.54994583	0.321931	309.312	181.06715	562.44086	0.8176694	0.2734349	652.28625	218.12953	797.7384	1.0024391	0.57497907	978.0131	560.9689	975.6334	Chuk: conserved helix-loop-helix ubiquitous kinase	77541	junction
77541_22C	0.9582473	0.3334256	269.41272	93.743126	281.15155	0.8675442	0.2935291	414.9314	140.3899	478.2827	1.1791835	0.5199224	222.29366	98.013115	188.5149	0.6179559	0.54536474	325.07416	286.88776	526.0475	Chuk: conserved helix-loop-helix ubiquitous kinase	77541	junction
79202_01A	1.4851143	0.5475372	521.8534	192.39876	351.38937	1.6072688	0.24909922	457.70496	70.936455	284.77188	0.59112597	0.39841738	191.84335	129.30193	324.53888	0.9648095	0.6569747	464.29456	316.15546	481.22925	Mapk8: mitogen activated protein kinase 8	79202	junction
79202_02A	1.0475764	0.43035817	474.5683	194.95891	453.01544	1.0024208	0.3276039	485.82062	158.77238	484.64737	0.85314673	0.302882	348.78632	123.82523	408.82333	0.58505946	0.25095934	384.71326	165.02148	657.5627	Mapk8: mitogen activated protein kinase 8	79202	junction
79202_03C	0.7718263	0.34371954	785.3678	349.75	1017.54474	0.75800705	0.34617183	1075.2697	491.06146	1418.5483	1.1484488	0.5149351	1354.4961	607.3214	1179.4136	0.7720298	0.456745	1457.9927	862.5715	1888.5186	Mapk8: mitogen activated protein kinase 8	79202	junction
79202_04C	0.7080509	0.40438563	526.6868	300.80402	743.85443	0.99982893	0.30881876	1672.1603	516.4828	1672.4464	0.97764295	0.20803286	1772.6963	377.21246	1813.2349	0.9785109	0.27097657	1746.2672	483.58942	1784.617	Mapk8: mitogen activated protein kinase 8	79202	junction
79202_05C	0.6858702	0.61064714	411.93512	366.75595	600.6022	0.7525186	0.34075242	846.24457	383.19305	1124.5497	1.1380861	0.20917994	952.1766	175.00978	836.6472	1.5097613	0.44340086	1363.4478	400.4301	903.08826	Mapk8: mitogen activated protein kinase 8	79202	junction
79202_06A	2.0177934	1.0691833	291.59222	154.50816	144.51045	1.1451561	0.58936876	359.00363	184.76567	313.49753	0.9293965	0.4221009	181.52289	82.44164	195.31265	0.80181324	0.35606375	245.58984	109.05985	306.29306	Mapk8: mitogen activated protein kinase 8	79202	junction
79202_07A	0.89435	0.8805226	84.34458	83.040535	94.30824	0.9113233	0.71353394	110.00119	86.127045	120.7049	1.0423439	0.44299486	225.32962	95.76481	216.1759	1.3561723	0.7675542	195.71301	110.7679	144.31279	Mapk8: mitogen activated protein kinase 8	79202	junction
79202_08A	1.15084	0.55340576	77.845795	37.433796	67.642586	0.7408991	0.5262982	172.41766	122.47701	232.71411	0.7438122	0.4611629	308.24817	191.1136	414.41666	0.69981784	0.2603189	392.51166	146.00687	560.8769	Mapk8: mitogen activated protein kinase 8	79202	junction
79202_09A	0.6698679	0.3549211	391.36954	207.36224	584.24884	0.82899314	0.24606384	804.2601	238.72252	970.1649	0.9495139	0.20964728	767.8087	169.52782	808.6335	0.5875347	0.22008735	1147.9844	430.02878	1953.9005	Mapk8: mitogen activated protein kinase 8	79202	junction
79202_10E	0.98501146	0.93713707	432.69205	411.66193	439.27615	0.7869426	0.29198813	594.6382	220.63528	755.6309	1.0781184	0.2290754	484.06158	102.851974	448.98743	1.0181252	0.32390258	526.724	167.57002	517.347	Mapk8: mitogen activated protein kinase 8	79202	junction
79202_11C	1.6058791	1.0454648	42.531807	27.689198	26.485062	1.0668516	0.7513085	231.86078	163.2832	217.33179	0.6626776	0.63250095	101.45652	96.83645	153.10088	0.5701246	0.351104	345.4049	212.71324	605.84106	Mapk8: mitogen activated protein kinase 8	79202	junction
79202_12C	1.7477913	0.43490422	382.1324	95.08629	218.63731	1.2436032	0.6014615	212.90591	102.97071	171.20084	1.0269167	0.44786122	160.32657	69.92198	156.12422	0.8293345	0.7623778	94.81409	87.159225	114.3255	Mapk8: mitogen activated protein kinase 8	79202	junction
79202_13A	2.0360923	2.1119726	46.463253	48.19483	22.819817	0.9577809	0.33881623	143.42632	50.737244	149.74857	1.0984598	1.0178018	82.70254	76.62983	75.28954	0.28097492	0.40944487	64.3577	93.78391	229.05139	Mapk8: mitogen activated protein kinase 8	79202	junction
79202_14E	1.5125006	1.5346031	54.722206	55.521877	36.179955	0.5848597	0.520837	50.010868	44.53634	85.50917	0.65686697	0.63205725	54.055122	52.013462	82.29234	0.5698527	0.3426839	167.84595	100.93503	294.5427	Mapk8: mitogen activated protein kinase 8	79202	junction
79202_15C	3.3478196	1.1888747	67.56346	23.993074	20.181332	1.002977	0.444758	448.6228	198.93636	447.29123	1.3145571	0.26984933	396.40607	81.373344	301.55106	1.0028971	0.5255222	223.14668	116.92977	222.50208	Mapk8: mitogen activated protein kinase 8	79202	junction
79202_16C	1.9877121	1.782827	55.463768	49.74679	27.903318	1.1777618	0.5150722	362.18896	158.3966	307.5231	0.7212236	0.28840953	329.63065	131.81573	457.0436	1.2074981	0.49667645	264.84894	108.93949	219.33693	Mapk8: mitogen activated protein kinase 8	79202	junction
79647_01C	0.8656253	0.3835842	871.1812	386.04617	1006.4184	0.9976442	0.27528086	1862.401	513.894	1866.7987	0.90645564	0.2494253	2221.7573	611.35095	2451.038	0.95863104	0.27587792	3693.9126	1063.046	3853.3206	Pik3c3	79647	junction
79647_02C	0.58441424	0.32764092	670.0808	375.66827	1146.5853	0.730432	0.23707566	1186.4199	385.0753	1624.2716	0.9556931	0.38287956	2000.2476	801.35956	2092.981	1.0094979	0.24639653	2174.4224	530.7293	2153.9644	Pik3c3	79647	junction
79647_03C	2.087331	2.0953043	202.75781	203.53229	97.13735	0.6945179	0.35713455	108.08479	55.579296	155.62564	0.88703823	0.38110632	155.34116	66.74064	175.1234	0.58291507	0.52975446	129.3183	117.52475	221.84758	Pik3c3	79647	junction
79647_04C	1.6826748	0.7973522	300.22583	142.265	178.42178	1.4852012	0.7174473	677.40454	327.22974	456.10284	0.7607401	0.53480095	373.06873	262.26764	490.40237	0.7885809	0.24509206	490.70703	152.51244	622.2659	Pik3c3	79647	junction
79647_05C	0.5450144	0.46451467	134.95883	115.025154	247.62437	0.81246895	0.46913674	680.2283	392.77823	837.236	1.0541699	0.21545745	676.52734	138.27264	641.7631	1.0917848	0.51459557	851.8914	401.52557	780.2741	Pik3c3	79647	junction
79647_06C	0.47254562	0.342564	97.47151	70.66033	206.269	0.7093753	0.42159522	343.6211	204.22052	484.39957	1.5117639	0.33133477	331.5649	72.6694	219.32321	0.65466493	0.31269282	404.46094	193.1859	617.81366	Pik3c3	79647	junction
79647_07C	0.4818449	0.3398605	101.27525	71.43265	210.18225	0.7313658	0.3129576	687.6945	294.2703	940.288	1.078755	0.31641966	1052.9226	308.8425	976.05347	1.2582393	0.5149662	1029.1707	421.21405	817.9451	Pik3c3	79647	junction
79647_08C						1.2909751	0.98025733	120.79809	91.72385	93.5712	1.5446928	1.3858435	62.625843	56.18568	40.542587	1.1931065	0.9545036	121.25311	97.00436	101.628075	Pik3c3	79647	junction
79647_09C	0.21007542	0.92558384	4.0940924	18.038404	19.48868	2.4142628	2.0863178	63.911366	55.22987	26.472416	0.6798845	0.39532295	185.60739	107.92253	272.9984	1.3848004	0.8519326	128.95004	79.330376	93.11814	Pik3c3	79647	junction
79647_10C	1.1095831	1.0685433	203.70253	196.16824	183.58475	0.89791167	0.9222168	298.99612	307.08954	332.99057	1.0017563	0.22939608	489.7841	112.15756	488.92535	1.177018	0.45908615	758.0344	295.66507	644.0296	Pik3c3	79647	junction
79647_11C	1.3434436	0.90863687	123.10687	83.26322	91.63531	1.1866341	0.39548755	112.62795	37.537228	94.9138	0.72967046	0.63110566	161.17033	139.39923	220.881	0.72104204	0.33335516	262.6063	121.40924	364.20386	Pik3c3	79647	junction
79647_12C	1.0787435	1.0091939	19.207031	17.968702	17.805004	1.1603739	1.0126227	307.96005	268.74728	265.39725	1.1692293	0.26840144	328.19196	75.33783	280.69086	1.5506963	0.53354424	243.2901	83.70822	156.89088	Pik3c3	79647	junction
79647_13A	1.4899731	1.3423203	203.28502	183.13997	136.43536	1.0351189	0.9499517	100.61154	92.33346	97.19805	0.6158014	0.72275424	56.6711	66.51377	92.02821	0.37837705	1.0032398	30.437738	80.70351	80.44287	Pik3c3	79647	junction
79647_14A	1.0366858	0.6484343	100.97808	63.160553	97.4047	1.5533376	1.2850446	313.37137	259.24573	201.74066	0.80188227	0.3249913	281.29913	114.00647	350.79855	0.86264557	0.7181267	522.5675	435.02188	605.77313	Pik3c3	79647	junction
79647_15C	0.76324296	0.36480623	148.31075	70.887886	194.31656	0.46752602	0.30392042	171.71994	111.628426	367.29492	1.1998123	0.24683136	625.16565	128.61218	521.05286	1.12463	0.26983917	775.9375	186.17532	689.94916	Pik3c3	79647	junction
79647_16C	0.691616	0.33907247	796.02734	390.26126	1150.9672	0.7419494	0.23036833	1296.1367	402.43832	1746.9342	0.970793	0.20589642	2399.229	508.85483	2471.4116	1.1236395	0.21722504	3538.9282	684.1553	3149.523	Pik3c3	79647	junction
79647_17C	1.2140725	0.4774062	637.7867	250.79501	525.32837	1.0141053	0.29869643	636.20703	187.38959	627.358	0.68904185	0.25975677	398.62244	150.27371	578.517	0.7266527	0.30342016	482.32614	201.39948	663.76434	Pik3c3	79647	junction
79647_18C	0.771414	0.6465707	409.70737	343.40158	531.1122	0.6735334	0.37286478	809.5406	448.15768	1201.9309	1.0633804	0.24062027	1337.0569	302.5474	1257.3646	1.0543911	0.27538204	1068.2241	278.99487	1013.1194	Pik3c3	79647	junction
79647_19C	2.842248	2.34348	40.876812	33.7036	14.381862	1.2723243	1.1885825	342.88766	320.31952	269.49707	0.86167353	0.2783499	219.33957	70.85414	254.55066	1.1077193	0.57389927	159.57736	82.67558	144.05939	Pik3c3	79647	junction
79647_20C	0.47957462	1.0844003	7.9454823	17.966097	16.56777	0.7937905	0.9967496	35.65059	44.765846	44.911835	1.4737575	1.4716969	104.73861	104.59217	71.06909	1.3851237	1.069636	114.72438	88.593765	82.82609	Pik3c3	79647	junction
79647_21C	1.1337038	1.1726906	333.99112	345.47668	294.60175	0.6520036	0.56724614	51.496376	44.802086	78.981735	0.5810337	0.43857184	125.36408	94.62645	215.76044	0.49237484	0.38535953	461.68127	361.33704	937.6622	Pik3c3	79647	junction
79647_22A	0.8938782	1.4356178	12.927482	20.762247	14.462239	1.7093266	1.7845749	59.433254	62.049633	34.76998	0.87936735	0.45406163	188.47977	97.321594	214.33565	1.1628021	0.77053803	150.5577	99.768	129.47835	Pik3c3	79647	junction
79647_23A	0.6337788	0.6134496	56.466206	54.654984	89.0945	1.0299212	1.0241269	152.08334	151.2277	147.66502	2.2640336	0.6933974	170.41916	52.193657	75.27236	0.41593432	0.32496145	436.15942	340.7629	1048.6257	Pik3c3	79647	junction
79647_24C	1.6929291	1.6617553	220.19531	216.14061	130.06764	1.3844075	0.536798	242.19211	93.908936	174.9428	0.70474774	0.47772145	229.61081	155.64435	325.80566	0.81963825	0.8611546	127.74762	134.21829	155.85854	Pik3c3	79647	junction
79647_25A	2.0355287	0.962753	44.48047	21.038124	21.852047	0.8521573	0.63049155	231.11014	170.99307	271.20596	1.7366748	0.3885319	269.32645	60.25418	155.08168	1.4112809	0.4690519	265.53024	88.25136	188.14839	Pik3c3	79647	junction
79647_26A	3.3598118	2.687391	45.007633	35.999966	13.395879	1.4351233	0.78418833	218.05513	119.15093	151.94173	1.0416977	0.7915852	172.2029	130.85684	165.30986	1.2856045	1.0004637	155.84311	121.277855	121.22166	Pik3c3	79647	junction
79647_27C	0.84808266	0.3393666	224.61832	89.8827	264.85428	0.674174	0.39088455	239.05435	138.60318	354.5885	1.6541824	0.44261134	272.29123	72.857254	164.60774	0.98104566	0.48028463	503.48593	246.4886	513.21356	Pik3c3	79647	junction
79889_01A	0.7437934	0.36821753	74.11766	36.692204	99.64818	0.6827705	0.4526664	357.37567	236.9346	523.4199	1.1541958	0.3609742	376.79187	117.84148	326.45404	0.6214202	0.33216482	392.98352	210.05965	632.3958	Nfkb1	79889	junction
79889_02A	1.4042912	0.66700935	1188.2405	564.3898	846.14966	1.0579439	0.2846182	1215.6292	327.0402	1149.0487	1.1650369	0.32171917	1685.5	465.44247	1446.7352	1.4810889	0.38126892	1659.6826	427.2434	1120.5828	Nfkb1	79889	junction
79889_03A	0.65217096	0.40260637	155.76718	96.16015	238.84412	1.184482	0.5839259	970.1668	478.27283	819.0643	1.258199	0.27590007	776.35425	170.24033	617.0362	1.5745176	0.3004568	861.3053	164.3583	547.0281	Nfkb1	79889	junction
79889_04A	1.1546946	0.3348328	1189.3743	344.88907	1030.0337	1.0388548	0.3493482	1898.2507	638.3476	1827.2532	1.2632155	0.20734906	2253.7695	369.9424	1784.1528	1.3667752	0.21853381	2412.7202	385.77008	1765.2649	Nfkb1	79889	junction
79889_05A	0.9829111	0.40776658	2529.691	1049.4575	2573.672	0.9738945	0.23012134	3241.4785	765.92834	3328.3674	0.9771159	0.20104688	3748.9492	771.3666	3836.7495	0.8217269	0.2150797	4161.451	1089.2227	5064.275	Nfkb1	79889	junction
79889_06A	0.7146649	1.7040157	7.2421875	17.267956	10.133683	0.7662754	0.9918765	21.638645	28.009335	28.238731	0.93746567	0.87219375	150.25653	139.7948	160.27951	1.5134268	0.6683076	189.24448	83.567665	125.0437	Nfkb1	79889	junction
79889_07A	1.216223	0.917659	125.29005	94.53326	103.01568	1.4124966	0.6173165	137.96094	60.294346	97.6717	0.88393897	0.8146284	207.78035	191.48808	235.06187	1.0237714	0.99708885	155.75291	151.69351	152.13641	Nfkb1	79889	junction
79889_08C	1.1065049	0.546936	1200.0459	593.17255	1084.5374	1.0332522	0.24147768	1942.0745	453.87534	1879.5746	1.046884	0.20234288	2204.1533	426.02118	2105.442	1.1132833	0.23004799	2637.7344	545.0594	2369.329	Nfkb1	79889	junction
79889_09C	1.0553489	0.3396517	788.86957	253.88846	747.4965	1.1510446	0.23749493	1186.6482	244.841	1030.9315	0.9826306	0.2615163	1439.504	383.10812	1464.9493	0.89623296	0.25488833	1759.9891	500.54028	1963.7631	Nfkb1	79889	junction
79889_10C	1.0376146	0.37527493	365.31158	132.12254	352.06866	0.94323355	0.3415578	435.62164	157.74457	461.8386	1.4269577	0.23490797	687.09375	113.11042	481.50955	1.4531015	0.37400687	537.90027	138.44759	370.17392	Nfkb1	79889	junction
79889_11A	0.945574	0.42242458	236.05078	105.45304	249.63756	1.1095972	0.36759844	725.8074	240.4527	654.11786	1.6035101	0.54244906	662.85333	224.23569	413.37646	1.2455184	0.24361499	1168.0115	228.45517	937.7713	Nfkb1	79889	junction
79889_12A	1.3571742	0.6236522	1199.5178	551.2056	883.8349	1.2780181	0.23486984	1536.7972	282.4274	1202.4847	1.2353733	0.21554066	1286.5615	224.47166	1041.4354	1.0978405	0.2344654	1441.9475	307.9562	1313.4398	Nfkb1	79889	junction
79889_13C	1.0134171	0.88777053	89.21099	78.150345	88.029884	1.0971117	0.30843318	653.499	183.71948	595.65405	1.2372316	0.3964127	800.88446	256.60577	647.31976	1.7707121	0.8578149	535.85095	259.59097	302.6189	Nfkb1	79889	junction
79889_14C	1.7669892	2.1182659	19.894125	23.84907	11.25877	0.9398523	0.5069137	252.31314	136.08627	268.46042	1.9143466	0.5447003	284.5457	80.96347	148.63855	0.9028308	0.77088904	117.192024	100.06532	129.80508	Nfkb1	79889	junction
79889_15C	1.2260556	0.41706416	949.3703	322.94482	774.32886	1.1476874	0.23010708	1902.9602	381.53644	1658.0822	1.3242791	0.24595033	1886.6296	350.3923	1424.6466	1.0472224	0.23129037	1748.7246	386.2247	1669.8694	Nfkb1	79889	junction
79889_16A	1.1736528	0.61979353	391.29297	206.63765	333.39755	0.8536662	0.5938978	311.39856	216.64081	364.7779	1.2712365	0.23099588	717.99207	130.46603	564.79816	1.5771643	0.5265842	644.9772	215.34521	408.94736	Nfkb1	79889	junction
79889_17A	0.5133486	0.5974736	21.129772	24.592417	41.16067	1.0255798	0.6583965	393.40497	252.5561	383.59277	1.4053975	0.53909403	344.14587	132.01031	244.8744	1.2445682	0.35328406	399.17612	113.31043	320.73462	Nfkb1	79889	junction
79889_18S	0.5815352	0.6328051	163.74586	178.18216	281.57513	0.5591643	0.23252057	480.3587	199.7504	859.0655	1.3576363	0.3704148	1066.3184	290.93216	785.42267	1.6528491	0.4677683	1055.0078	298.5749	638.2965	Nfkb1	79889	junction
79889_19A	0.79847795	0.54232025	722.22974	490.53302	904.50806	0.91547626	0.23101833	1318.96	332.8365	1440.7363	1.1640098	0.33730534	2153.248	623.96564	1849.8539	1.3926046	0.44692856	2000.9182	642.1546	1436.8171	Nfkb1	79889	junction
79889_20E	1.5767701	2.17243	15.7677	21.7243	10	1.1093124	0.3426429	364.55832	112.60427	328.6345	1.6539495	0.60025865	191.78714	69.60423	115.95707	1.3110962	0.57008487	191.69565	83.35223	146.2102	Nfkb1	79889	junction
79889_21C	0.8802478	1.1931659	15.481885	20.985518	17.588099	1.077428	1.0272609	63.545235	60.58644	58.978634	1.0566547	0.8275652	139.06871	108.91772	131.61226	2.3925147	1.7725464	113.10564	83.79676	47.274796	Nfkb1	79889	junction
79889_22C	1.4087526	0.84907526	258.50674	155.80568	183.50046	1.2115268	0.42097273	1062.817	369.30017	877.25433	1.7786932	0.25627118	1215.1805	175.08119	683.18726	1.0769603	0.2832263	938.06384	246.69836	871.0292	Nfkb1	79889	junction
79889_23C	0.6267234	0.35635546	185.08015	105.23674	295.31393	1.0591049	0.26957858	926.14923	235.7368	874.4641	1.343995	0.33384493	1160.3043	288.21664	863.32495	1.659341	0.23587024	1277.6304	181.61125	769.9625	Nfkb1	79889	junction
79889_24C	0.8860149	0.4102788	2771.1885	1283.2289	3127.6997	0.979076	0.32300404	4622.9985	1525.1595	4721.7974	1.1716958	0.21121114	7194.7285	1296.9296	6140.441	1.1289032	0.21648717	10003.106	1918.2727	8860.907	Nfkb1	79889	junction
79889_25C	0.9611901	0.84576046	243.35428	214.12979	253.18019	1.2342252	0.27934444	756.6289	171.2492	613.0396	2.0965774	0.32622278	770.48535	119.8858	367.49673	1.6843612	0.60546124	1031.1843	370.66995	612.21094	Nfkb1	79889	junction
79889_26C	0.053680487	0.9602153	1	17.887604	18.628746	2.8600464	1.9739282	135.84041	93.75344	47.495876	1.0882239	0.32203212	245.1289	72.53964	225.25594	1.2783965	0.33246452	405.12787	105.359055	316.90314	Nfkb1	79889	junction
79889_27C	0.9485498	0.56376076	706.6022	419.96173	744.9289	1.0338935	0.23118784	1082.2891	242.00952	1046.8091	1.3981018	0.302553	1343.7118	290.78284	961.0972	1.4923623	0.46554777	2363.8025	737.3966	1583.9333	Nfkb1	79889	junction
79889_28C	1.668104	0.34645227	737.47766	153.16838	442.1053	1.785874	0.25615138	773.3039	110.916466	433.01144	1.3644634	0.27885854	797.47186	162.98117	584.4582	0.94397455	0.24775252	589.12463	154.61975	624.08954	Nfkb1	79889	junction
79889_29C	1.2082072	1.1994526	111.09868	110.293655	91.95332	1.3319602	0.27150196	282.27808	57.538536	211.9268	1.0144475	0.45637453	128.5783	57.84416	126.74712	0.5160827	0.40772367	299.14493	236.33511	579.6453	Nfkb1	79889	junction
79889_30C	1.6761917	0.4717791	931.18976	262.09167	555.53894	1.2586846	0.4160139	872.29407	288.30612	693.0203	1.6233604	0.24179359	877.68054	130.72731	540.6566	1.3978848	0.39705843	1396.197	396.579	998.7926	Nfkb1	79889	junction
79889_31C	1.3044878	0.6268632	471.552	226.60126	361.4844	1.3640628	0.49982712	1326.4238	486.03525	972.4067	1.1828938	0.20491256	1546.1588	267.8409	1307.0986	1.4927565	0.24804698	1650.7976	274.30823	1105.8721	Nfkb1	79889	junction
79973_01C	1.263084	1.2977015	78.07983	80.21976	61.816814	0.86568177	0.7659031	93.453125	82.681694	107.95321	0.4851024	0.5769983	44.333435	52.731792	91.389854	0.44727167	0.38755608	110.31297	95.58501	246.63527	Pik3c2a	79973	junction
79973_02C	0.8543135	0.51934487	746.11084	453.56754	873.34546	0.88147926	0.30861527	1314.3484	460.1674	1491.0713	0.8241599	0.20443435	1490.082	369.61755	1808.0012	0.86880076	0.21461381	1923.5244	475.15488	2213.9995	Pik3c2a	79973	junction
79973_03C	1.3608466	0.9139135	521.34827	350.1256	383.10583	0.9714411	0.55577385	292.77216	167.49869	301.3792	1.0848402	0.45210704	180.03763	75.03066	165.95775	0.7048375	0.53413075	165.47504	125.39813	234.77048	Pik3c2a	79973	junction
79973_04C	1.902138	1.8472294	27.93257	27.126247	14.684829	1.4643877	1.0146818	241.44778	167.30045	164.8797	0.9551565	0.67061144	149.8261	105.19228	156.86026	1.3991886	0.7071539	251.75362	127.23699	179.92828	Pik3c2a	79973	junction
79973_05C	1.4876827	0.58282465	78.79445	30.869047	52.964554	1.8457892	1.173713	505.46768	321.42023	273.8491	0.44083273	0.42016208	135.51797	129.16353	307.4136	0.6351206	0.34552434	223.25662	121.45818	351.51846	Pik3c2a	79973	junction
79973_06C						2.3676417	3.0879626	23.676416	30.879625	10	0.9385367	0.44171557	143.45863	67.517784	152.85352	2.2063727	1.0043308	188.69778	85.89438	85.52399	Pik3c2a	79973	junction
79973_07C						1.7874268	1.907187	70.27778	74.986496	39.31785	0.96849465	1.3198317	40.826225	55.636604	42.154312	3.8190582	5.3293242	56.247528	78.49089	14.728113	Pik3c2a	79973	junction
79973_08A	0.93327194	0.6949618	43.569504	32.444073	46.684685	0.93981886	0.57355607	50.253624	30.668968	53.471607	0.9466195	0.6615511	146.56912	102.43077	154.83424	0.62196654	0.63019866	117.77582	119.334656	189.36038	Pik3c2a	79973	junction
79973_09A	0.90187794	0.47564209	109.09355	57.534927	120.96266	1.4296386	0.7759509	98.430885	53.424362	68.85019	0.19303304	0.31413808	40.860657	66.49582	211.67702	0.5477496	0.29327413	272.67065	145.99236	497.8017	Pik3c2a	79973	junction
79973_10A	1.6869229	1.5006092	185.12569	164.67932	109.74164	1.088363	0.37176156	280.17865	95.70304	257.43124	0.9779649	0.39358318	144.71928	58.24246	147.98004	0.56737113	0.33655533	168.55164	99.9821	297.07477	Pik3c2a	79973	junction
79973_11C	2.598772	2.8032181	25.98772	28.032185	10	1.4715055	1.4584559	232.30588	230.24571	157.86952	1.0474095	0.9691148	194.48431	179.94643	185.68124	1.5092596	0.7533927	194.44656	97.06391	128.83574	Pik3c2a	79973	junction
79973_12C	0.9336331	0.32922646	1185.8375	418.1612	1270.1323	0.96985525	0.28030947	2200.2087	635.9086	2268.595	0.7717379	0.21785171	2312.5078	652.79126	2996.494	0.85557675	0.25967413	4110.0264	1247.4248	4803.808	Pik3c2a	79973	junction
79973_13C	0.7020963	1.2517701	9.836956	17.53835	14.010837	0.5623157	0.70783	32.07405	40.37407	57.039227	1.4439763	0.44416222	263.57608	81.0751	182.53491	3.2674806	1.6143237	171.20703	84.58613	52.39726	Pik3c2a	79973	junction
79973_14C	1.2607328	1.3288743	26.362263	27.787123	20.910269	1.8865367	2.0037482	34.0795	36.196877	18.064583	0.5866892	0.6947935	80.66533	95.528854	137.49245	1.4807953	1.720993	69.55712	80.83989	46.972816	Pik3c2a	79973	junction
79973_15C	0.5099251	0.8001879	14.792969	23.213512	29.01008	1.1341928	0.7239983	201.43674	128.5847	177.60362	1.4097971	0.44170812	319.6172	100.1403	226.71147	2.1603827	0.77951366	221.27179	79.83973	102.42249	Pik3c2a	79973	junction
79973_16C	2.1500201	2.1779199	77.33859	78.342186	35.971104	1.7059041	1.106903	157.35718	102.10369	92.24268	0.7980048	0.5756911	205.97234	148.59113	258.10913	1.3330616	0.79015195	195.08203	115.6319	146.34135	Pik3c2a	79973	junction
79973_17C	2.1363854	2.0509589	114.56077	109.97989	53.623642	1.0661482	0.43821865	141.1247	58.00645	132.36874	0.78393096	0.4751255	91.45024	55.426235	116.65598	0.19966744	0.62785196	25.989132	81.72253	130.1621	Pik3c2a	79973	junction
79973_18C	1.7311153	1.6590185	297.5443	285.15228	171.88013	1.2952911	0.24344315	436.78787	82.091995	337.21216	0.6335668	0.29598412	184.4019	86.14725	291.05362	0.44052914	0.27632463	228.73332	143.4744	519.22406	Pik3c2a	79973	junction
79973_19C	1.4398978	1.8837839	14.398977	18.83784	10						0.95276064	0.43277636	179.78845	81.66604	188.70265	1.4137573	0.7074785	167.78517	83.96378	118.68033	Pik3c2a	79973	junction
79973_20C	2.2726781	1.0314416	109.47826	49.68606	48.17148	1.4524001	0.91180986	155.47269	97.60502	107.04536	0.87599325	0.22248916	485.56558	123.326385	554.30286	1.4325496	0.44066647	504.62994	155.22917	352.26	Pik3c2a	79973	junction
79973_21C	5.301364	1.5486386	62.483017	18.252588	11.786216	1.4620807	0.32397538	222.37717	49.275482	152.09637	0.81895864	0.27117622	229.91739	76.13099	280.7436	0.56889045	0.7335833	90.48974	116.686356	159.06355	Pik3c2a	79973	junction
79973_22C	3.2471316	0.91562986	127.36956	35.915817	39.225254	3.2643387	1.0815692	158.22232	52.4236	48.469944	0.44888294	0.49790213	137.53516	152.55437	306.39426	0.4764737	0.31429526	308.9203	203.77237	648.347	Pik3c2a	79973	junction
79973_23C	1.3702923	0.74240685	91.83901	49.757202	67.02148	0.9157857	0.56847924	86.08333	53.43673	93.99943	1.277522	1.172507	72.28933	66.347	56.585587	0.4774631	0.80465734	53.381	89.96175	111.801315	Pik3c2a	79973	junction
79973_24C	1.5665065	1.4031042	166.09058	148.76569	106.02611	1.0176237	0.29730433	444.28476	129.80023	436.59045	1.2962998	0.36950728	230.8605	65.80625	178.0919	0.96980673	0.4401373	205.86871	93.43151	212.27809	Pik3c2a	79973	junction
79973_25C	1.8659996	1.8579955	203.25238	202.38054	108.92413	1.0920464	0.6007784	98.98219	54.454063	90.63918	1.1287866	0.4265527	175.20001	66.20565	155.21092	1.2956924	0.9611288	106.40878	78.932724	82.12503	Pik3c2a	79973	junction
79973_26C	0.75065213	0.70724356	148.7886	140.18448	198.21245	0.78578246	0.42433742	291.5675	157.45198	371.05374	1.3403846	0.61250836	257.1289	117.498825	191.83218	0.8255905	0.2580015	698.1876	218.18744	845.68274	Pik3c2a	79973	junction
79973_27C	0.7988913	0.4068125	510.46423	259.93927	638.9658	0.8277781	0.23568664	601.78076	171.34023	726.9832	1.0039585	0.2170476	629.6766	136.13094	627.1939	1.0684569	0.2749546	1082.7242	278.6261	1013.35315	Pik3c2a	79973	junction
79973_28A	0.8265881	0.32709366	1188.2614	470.2133	1437.5496	0.96098965	0.27489585	2928.2427	837.63824	3047.1116	0.8912256	0.2026213	3290.4639	748.0912	3692.0662	0.7979945	0.21253303	3692.413	983.4149	4627.1157	Pik3c2a	79973	junction
79973_29E						1.4468042	1.4487951	183.51086	183.7634	126.83877	1.2926536	0.44077078	166.19531	56.669506	128.5691	0.7767812	0.44010478	181.70993	102.952286	233.92679	Pik3c2a	79973	junction
79973_30A	0.19965763	1.0492646	3.369565	17.708138	16.876715	0.8928736	0.54732054	135.89359	83.301094	152.19801	1.1064782	0.6973219	141.08438	88.91383	127.5076	0.7105577	0.4878596	124.34616	85.37444	174.99797	Pik3c2a	79973	junction
79973_31I	1.6952296	1.7305267	76.22418	77.81127	44.96393	0.9828557	0.70022863	54.001537	38.473015	54.943504	0.9229106	1.497534	36.199276	58.737705	39.22295	0.3138544	0.36273444	89.52174	103.46396	285.23337	Pik3c2a	79973	junction
79973_32C	3.485846	2.0212233	65.96481	38.248856	18.923618	2.1472747	1.1851554	390.9879	215.79979	182.08565	0.62428254	0.30445108	236.08543	115.134514	378.1708	0.81515276	0.58145857	181.40579	129.399	222.54208	Pik3c2a	79973	junction
79973_33A	1.5445455	1.5397384	29.767776	29.67513	19.272839	2.6880465	1.761355	87.19928	57.137733	32.439648	0.7294064	0.5117252	121.33069	85.12123	166.34169	0.53416747	0.33245787	351.54962	218.79922	658.1262	Pik3c2a	79973	junction
79973_34A	0.58277476	0.61832345	33.57048	35.618244	57.60455	0.9876398	0.81134975	126.41797	103.85282	128.00008	0.6780802	0.37666762	146.27536	81.254684	215.71986	1.007711	0.4457253	292.97455	129.58691	290.7327	Pik3c2a	79973	junction
79973_35A	1.2390089	0.53441507	1057.1211	455.9624	853.199	0.9957634	0.32664707	860.29254	282.2076	863.9527	0.9702424	0.21083352	919.57935	199.82445	947.7831	0.9836802	0.41496158	1552.1964	654.7879	1577.9482	Pik3c2a	79973	junction
79973_36A	0.6307864	0.32867587	354.3027	184.61198	561.6841	0.63977903	0.2755398	454.8917	195.91257	711.01373	1.1685377	0.24470934	448.75027	93.97505	384.02722	0.59587735	0.26183265	666.08923	292.68427	1117.8295	Pik3c2a	79973	junction
79973_37I	1.2533792	1.2775519	241.54178	246.20012	192.71245	1.0514741	0.71648055	191.25201	130.32024	181.88942	0.61611986	0.47668004	144.41666	111.732376	234.39703	0.7332412	0.44536996	143.94206	87.43027	196.3093	Pik3c2a	79973	junction
79973_38A	1.072759	1.4041046	16.195375	21.197678	15.096936	1.9735225	2.8559256	19.735226	28.559254	10	0.5198407	2.5320845	10.08408	49.1184	19.398403	1.2625248	1.0220549	101.115944	81.85665	80.09026	Pik3c2a	79973	junction
79973_39A	0.8164691	0.5921277	39.184784	28.417973	47.992977	0.86880004	0.78181064	412.5184	371.21463	474.81396	0.896566	0.25069973	481.20505	134.5556	536.72015	1.2290243	0.35369092	452.83203	130.31686	368.4484	Pik3c2a	79973	junction
79973_40A	1.1517394	0.7082516	625.874	384.87552	543.4164	0.91756904	0.8227963	505.8072	453.56396	551.247	0.9838171	0.2918116	739.95026	219.47783	752.12177	0.9340282	0.31627035	858.3679	290.65106	918.99567	Pik3c2a	79973	junction
81462_01C	0.9981455	0.36914185	323.91647	119.79328	324.51828	2.587793	1.9591998	2619.5156	1983.2167	1012.25854	1.0176306	0.24052005	778.4763	183.99521	764.9891	1.2267406	0.60305125	745.1821	366.32278	607.44885	Mapk12: mitogen-activated protein kinase 12	81462	junction
81462_02A	1.9037832	0.7526006	183.91847	72.70637	96.60684	1.6608475	1.6822728	130.91016	132.59894	78.8213	1.232882	0.36521393	229.5616	68.002525	186.19916	1.1407682	0.5242668	386.80225	177.76405	339.07175	Mapk12: mitogen-activated protein kinase 12	81462	junction
81462_03I	1.3392864	0.3472138	791.558	205.21365	591.02966	1.2617729	0.2522524	1050.2344	209.96184	832.34814	0.65552986	0.2104464	654.0728	209.97867	997.77734	0.8712682	0.24195413	935.5587	259.8078	1073.7896	Mapk12: mitogen-activated protein kinase 12	81462	junction
81462_04A	0.8822742	0.4954583	1008.83673	566.532	1143.4503	0.87330097	0.36383608	1893.3862	788.8257	2168.0798	0.9539503	0.23468684	2207.4167	543.0594	2313.9746	0.87869465	0.2574715	3853.683	1129.1904	4385.691	Mapk12: mitogen-activated protein kinase 12	81462	junction
81462_05I	0.8524209	0.32784238	2174.923	836.4787	2551.466	0.9528089	0.24484877	2320.6436	596.3491	2435.5813	1.0234354	0.20664454	3530.829	712.919	3449.9778	1.1438023	0.23422115	5404.8643	1106.7766	4725.3486	Mapk12: mitogen-activated protein kinase 12	81462	junction
81462_06A	1.0192724	0.8805926	249.03119	215.14857	244.32251	0.79033494	0.2990016	491.47626	185.93657	621.85815	1.0727473	0.33934242	567.1115	179.39452	528.6534	1.0854152	0.34907123	1134.6847	364.91632	1045.3922	Mapk12: mitogen-activated protein kinase 12	81462	junction
81462_07I	1.1790872	0.4570201	62.216797	24.115541	52.76692	0.9387336	0.5252833	258.74927	144.78726	275.63654	1.0916191	0.7438848	130.04642	88.62025	119.131676	0.33183816	0.47928	79.232765	114.43734	238.76932	Mapk12: mitogen-activated protein kinase 12	81462	junction
81462_08S	1.7678767	1.5012419	356.87216	303.04794	201.86484	1.1238116	0.26040837	459.98828	106.587975	409.31088	1.1531118	0.3586955	337.1268	104.86917	292.36264	0.81907326	0.35566372	220.43893	95.720535	269.13214	Mapk12: mitogen-activated protein kinase 12	81462	junction
81462_09A	1.328439	0.3403775	729.79224	186.99004	549.3607	1.1844051	0.25684333	603.1365	130.79274	509.2316	0.6797243	0.36414477	336.1244	180.06998	494.5011	0.69392014	0.25420773	476.90173	174.70613	687.2574	Mapk12: mitogen-activated protein kinase 12	81462	junction
81462_10C	0.60330087	0.75091434	29.184645	36.325436	48.374943	1.0312922	0.5215093	188.79662	95.47167	183.06801	0.56207305	0.28220454	142.03912	71.314735	252.70583	0.78475946	0.33959025	237.0625	102.58444	302.083	Mapk12: mitogen-activated protein kinase 12	81462	junction
81462_11C	1.7975681	1.6020792	479.59003	427.43372	266.79938	1.4532254	0.5920262	432.90143	176.3587	297.89008	0.750617	0.26341987	545.68445	191.50128	726.98114	0.78347665	0.36555666	381.40155	177.95537	486.80652	Mapk12: mitogen-activated protein kinase 12	81462	junction
81462_12C	1.2388462	1.2239386	190.08203	187.79471	153.43472	1.4420239	0.9896811	734.2255	503.9092	509.1632	0.66861534	0.4321595	310.65717	200.79323	464.62762	0.85494584	0.2790833	481.52298	157.18542	563.22046	Mapk12: mitogen-activated protein kinase 12	81462	junction
81462_13A	2.06106	2.0033643	29.393965	28.571136	14.261577	1.4710504	1.5159231	94.48623	97.36842	64.23045	0.97743607	0.29769868	304.84064	92.84563	311.87784	1.7160474	0.66656005	222.61832	86.471085	129.72737	Mapk12: mitogen-activated protein kinase 12	81462	junction
81462_14E	2.3296733	2.019062	460.2029	398.84488	197.53967	1.9218282	0.95847625	408.33594	203.65	212.47266	0.76396203	0.28995526	289.16302	109.74935	378.50446	0.7727333	0.5030614	181.51813	118.17116	234.904	Mapk12: mitogen-activated protein kinase 12	81462	junction
81462_15C	1.3180463	0.62337357	355.5114	168.14008	269.72604	1.2758063	0.38168442	688.5711	206.00063	539.7145	0.8551409	0.26984203	414.1166	130.67561	484.26712	0.9267289	0.27923384	785.5929	236.70796	847.70514	Mapk12: mitogen-activated protein kinase 12	81462	junction
81462_16A	1.5991592	0.35225913	285.46182	62.88088	178.50745	1.5687125	0.48279575	696.1534	214.25206	443.7737	0.775858	0.3690462	276.55133	131.54497	356.4458	0.5078209	0.29173192	572.70026	329.0037	1127.7604	Mapk12: mitogen-activated protein kinase 12	81462	junction
81462_17I	0.861437	0.42834508	1101.4991	547.7147	1278.6763	0.92269206	0.25064984	2011.4425	546.40955	2179.9717	0.8292993	0.2018496	2112.1528	514.09326	2546.9126	0.69338477	0.21369658	2308.3545	711.41956	3329.1104	Mapk12: mitogen-activated protein kinase 12	81462	junction
81462_18C	0.85245836	0.45748895	2733.4863	1466.9805	3206.5923	0.8990099	0.2327965	3940.9688	1020.5045	4383.677	0.93771017	0.21823858	4685.787	1090.5496	4997.0527	0.91240495	0.29373944	7224.1157	2325.73	7917.6636	Mapk12: mitogen-activated protein kinase 12	81462	junction
81611_01C	0.96238047	0.4282082	2080.8872	925.8844	2162.2292	0.9718926	0.23005818	3253.872	770.2291	3347.975	1.1328152	0.20126824	6222.3193	1105.5247	5492.7925	1.2916178	0.21434832	8607.279	1428.407	6663.952	Myd88	81611	junction
81611_02C	0.8518445	0.46927246	588.9095	324.42426	691.3345	1.1205741	0.23080102	1616.6162	332.9692	1442.6678	0.99726474	0.20814706	2111.6726	440.744	2117.4644	1.2504975	0.21774296	2492.164	433.94824	1992.938	Myd88	81611	junction
81611_03A	1.1761466	0.6907883	1207.0544	708.94147	1026.2789	1.1564115	0.35572323	1557.7019	479.16394	1347.0134	1.3881576	0.30523518	2283.7007	502.15176	1645.1306	1.3529823	0.23492503	2250.4531	390.75735	1663.3278	Myd88	81611	junction
81611_04I	1.355952	1.5093036	34.472656	38.37135	25.423212	1.8248484	1.4013919	119.442276	91.72566	65.45326	0.82206905	0.5801568	76.23283	53.799606	92.73288	0.71412426	0.43694675	166.76965	102.040306	233.5303	Myd88	81611	junction
81611_05A	0.97432214	0.93604	412.12204	395.92935	422.98334	0.93636686	0.29970095	899.00134	287.74146	960.0952	1.494969	0.34675875	1145.8765	265.7866	766.4884	1.675026	1.0982164	1167.5807	765.5141	697.05225	Myd88	81611	junction
81611_06I	1.4467167	1.3831828	290.77032	278.0009	200.98637	1.4465939	0.6856195	298.55566	141.50175	206.38525	0.93040824	0.38730085	207.75742	86.48314	223.29704	0.85012937	0.32303828	296.22464	112.56157	348.44653	Myd88	81611	junction
81611_07C	0.95910203	0.3333023	1199.5161	416.84976	1250.6658	0.9624676	0.24166216	2356.7607	591.7497	2448.665	1.0395131	0.20164418	3004.4233	582.7964	2890.2217	1.1175113	0.23638761	3093.1885	654.3034	2767.926	Myd88	81611	junction
82198_01C	0.6240112	0.44449595	439.7834	313.2667	704.76843	0.7175144	0.27565715	1017.7919	391.0188	1418.4968	0.84905064	0.2068545	1063.5435	259.11145	1252.6266	0.9876037	0.2274214	1067.7137	245.8688	1081.1156	Pik3r1	82198	junction
82198_02C	1.0028903	1.0615231	56.475517	59.77728	56.31275	0.81641525	0.31074563	307.653	117.099525	376.83398	1.1792294	0.67824626	249.41702	143.45483	211.50848	0.90127754	0.61930907	257.39313	176.86662	285.58698	Pik3r1	82198	junction
82198_03C	0.8209643	0.39204922	892.2539	426.09338	1086.8364	0.8426094	0.24116331	1452.3484	415.67676	1723.6318	0.888306	0.20833309	1378.0352	323.18854	1551.3068	0.82327616	0.21895607	1525.9604	405.83987	1853.5221	Pik3r1	82198	junction
82198_04C	1.6421502	0.36351946	183.08008	40.52806	111.48802	1.4683709	0.46023783	195.7971	61.369534	133.34308	0.4779516	0.4330932	162.80513	147.52496	340.631	0.39056495	0.38929075	107.30927	106.95918	274.75397	Pik3r1	82198	junction
82198_05C	0.32334498	0.47162768	23.329973	34.02886	72.151955	0.35875255	0.40011382	32.792233	36.572914	91.40627	1.2895885	0.9557456	310.56058	230.16403	240.82144	2.0853696	0.7389522	266.1908	94.32491	127.64683	Pik3r1	82198	junction
82198_06C	2.5123346	0.8922526	51.38414	18.249016	20.452745	0.69932234	0.7196384	341.63922	351.5642	488.52896	1.4657817	0.26941723	500.50244	91.99458	341.4577	1.8031454	1.0321839	452.68018	259.13007	251.05028	Pik3r1	82198	junction
82198_07C	1.0064565	1.0103382	104.916725	105.32136	104.24368	0.6838562	0.2829266	153.64566	63.566643	224.6754	1.1757426	0.7093487	742.47943	447.95242	631.4982	1.8763579	0.91387236	602.229	293.31317	320.95636	Pik3r1	82198	junction
82198_08C	0.5869587	0.36828765	382.31158	239.88168	651.34326	0.56691957	0.46485716	486.20712	398.67538	857.6298	1.1792837	0.5842807	1107.0039	548.46936	938.70874	1.3140131	0.6969989	1376.6313	730.21387	1047.6542	Pik3r1	82198	junction
82198_09A	0.6833712	0.47406214	219.2239	152.07803	320.7977	0.8954803	0.28152663	823.3843	258.8607	919.4891	0.9100497	0.27697328	1043.146	317.48108	1146.2517	1.0508974	0.31037283	1414.8118	417.8516	1346.2892	Pik3r1	82198	junction
82198_10A	0.60173154	0.51130176	203.36902	172.80618	337.973	0.765471	0.32051232	651.4922	272.78796	851.09973	1.5130785	0.5209566	789.7106	271.8993	521.9231	0.8488013	0.2239245	916.0912	241.67642	1079.2764	Pik3r1	82198	junction
82198_11A	1.1255829	0.48489162	608.504	262.13843	540.61237	1.3262715	0.2539032	2242.1956	429.249	1690.6007	0.89754903	0.25561354	1876.5945	534.4364	2090.7988	0.9108523	0.21797131	1993.6068	477.07965	2188.7268	Pik3r1	82198	junction
82198_12C	2.118932	1.0105901	80.08311	38.194336	37.79409	1.3047023	0.78145784	140.24039	83.997665	107.48842	0.75182897	0.23128721	327.21445	100.66189	435.2246	1.5573618	0.40331778	373.94565	96.84257	240.1148	Pik3r1	82198	junction
82198_13C	0.72028565	0.58439666	192.2539	155.98332	266.91342	0.7045567	0.691553	629.93896	618.3125	894.09265	1.2475004	0.40754348	890.5469	290.93103	713.865	1.2123872	0.4650646	816.5846	313.23703	673.5345	Pik3r1	82198	junction
82198_14C	0.86801994	0.36628067	435.23572	183.65756	501.41214	0.88002473	0.34819815	602.2534	238.29274	684.3597	0.7988538	0.29552603	428.61212	158.55972	536.5339	1.0240103	0.2751648	488.0388	131.14233	476.59558	Pik3r1	82198	junction
82198_15C	0.78796905	0.4778976	609.7572	369.81342	773.834	0.6730351	0.23343945	839.188	291.06888	1246.8711	0.99200505	0.20823123	884.30554	185.6241	891.43256	0.89454925	0.24791506	1311.5466	363.48157	1466.1537	Pik3r1	82198	junction
82198_16A	0.9630072	0.71273863	448.57422	331.99768	465.80566	1.2224346	0.38794285	803.10095	254.86621	656.9684	0.6457745	0.249893	461.96048	178.76314	715.3588	0.5458451	0.22945562	495.86957	208.44753	908.4438	Pik3r1	82198	junction
82198_17E	0.74150217	0.32807386	780.90076	345.50558	1053.1335	0.9479616	0.23382674	1453.3702	358.49216	1533.1531	0.82178855	0.2882681	2311.213	810.7304	2812.418	0.95613974	0.25890914	3979.0615	1077.4736	4161.59	Pik3r1	82198	junction
82198_18C	0.84832317	0.32688898	3600.935	1387.5679	4244.768	0.9254306	0.23053023	3911.0786	974.2728	4226.2256	0.8510014	0.2034228	8748.199	2091.1636	10279.889	0.9746273	0.23498204	11135.1045	2684.667	11424.987	Pik3r1	82198	junction
82580_01C	0.74931544	0.35283574	731.6387	344.51215	976.4094	0.7030371	0.23105262	1031.782	339.0944	1467.6067	0.9598321	0.21562523	1024.3855	230.12708	1067.2549	1.0206451	0.47284812	1588.3975	735.8784	1556.2681	Myst2	82580	junction
82580_02C	0.66779894	0.32743084	595.2422	291.8553	891.3494	0.96828234	0.24377398	1550.2773	390.29657	1601.0592	1.1002085	0.29909605	1618.88	440.09894	1471.43	0.83694947	0.22521123	2055.5535	553.12024	2456.0066	Myst2	82580	junction
82580_03C	2.1675704	2.176656	66.52016	66.79899	30.68881	1.124553	0.9250532	85.62195	70.4323	76.13865	1.1732866	1.1729312	89.79697	89.76977	76.53455	0.28242636	0.38342	75.052864	101.891235	265.74313	Myst2	82580	junction
82580_04C	1.3473393	1.9734843	13.4733925	19.734842	10	0.89863175	0.3962596	163.90088	72.27354	182.38937	2.8907692	1.5716323	97.078156	52.77874	33.58212	0.8896507	1.5303662	50.556866	86.96729	56.82777	Myst2	82580	junction
82580_05C	1.0482175	0.32791954	865.22705	270.6736	825.42694	0.82317984	0.23891188	688.4882	199.82027	836.3764	0.8281188	0.27688354	699.6615	233.93355	844.8806	0.80913746	0.25001132	1023.1675	316.1434	1264.5162	Myst2	82580	junction
82580_06C	0.88987416	0.51891786	148.41666	86.54714	166.78387	1.1888672	0.26650986	873.3424	195.77826	734.60046	0.8016871	0.21030629	625.7897	164.1632	780.59094	0.608841	0.24055335	626.01697	247.33957	1028.2109	Myst2	82580	junction
82580_07C						0.9433676	0.49917772	239.63583	126.80196	254.02168	1.114901	0.3383115	356.30887	108.12027	319.58792	1.3709687	0.7053224	245.98483	126.551834	179.4241	Myst2	82580	junction
82580_08C	0.7689154	0.6528887	856.9022	727.59863	1114.4298	0.84551054	0.30823565	1182.2244	430.98657	1398.2373	0.845124	0.20850247	1580.2539	389.868	1869.8485	0.9601225	0.35389185	2112.934	778.807	2200.6921	Myst2	82580	junction
82580_09A	0.9177429	0.3429276	4613.8	1724.0115	5027.3335	1.0531172	0.37054417	8104.9043	2851.7483	7696.1084	0.8332451	0.26341948	9659.436	3053.7036	11592.55	0.863572	0.21215807	14554.018	3575.558	16853.275	Myst2	82580	junction
82580_10A	0.9293577	0.4133374	4401.402	1957.5498	4735.961	0.9356503	0.58802795	5242.5815	3294.8042	5603.142	0.92256033	0.21241327	10423.533	2399.948	11298.484	1.0310429	0.21292317	15725.686	3247.5493	15252.213	Myst2	82580	junction
82580_11A	0.712296	0.40970385	2086.6196	1200.1979	2929.4277	0.9220671	0.22985388	3873.3813	965.56067	4200.759	0.9194199	0.23108882	6567.482	1650.6841	7143.072	1.0142823	0.21412268	11627.682	2454.6917	11463.949	Myst2	82580	junction
82580_12C	0.8185116	0.7453841	310.96432	283.18213	379.91437	0.8386575	0.42469445	358.42053	181.50342	427.3741	1.5281775	0.69964945	289.918	132.73392	189.71487	1.3490896	0.28022173	603.8749	125.43187	447.61655	Myst2	82580	junction
82580_13A	2.5643778	2.5808635	365.67175	368.0226	142.59668	2.4452527	1.9720849	228.8116	184.53549	93.57381	0.34262803	0.37259987	77.22826	83.983894	225.39969	0.4797111	0.5051811	80.379974	84.647705	167.55914	Myst2	82580	junction
82580_14A	1.3697044	0.8584526	315.5435	197.76466	230.37343	0.9717241	0.27828553	200.03168	57.285725	205.85233	0.6544377	0.46752983	92.512726	66.09103	141.36215	0.7087219	0.30016023	262.89062	111.34031	370.93625	Myst2	82580	junction
82580_15E	0.6792878	0.3417392	395.00867	198.7228	581.50415	0.683424	0.23944356	420.9643	147.48853	615.9636	0.9255909	0.22223313	1377.7656	330.79968	1488.5255	1.2785424	0.36999708	1308.5115	378.66983	1023.44006	Myst2	82580	junction
82580_16A	1.1008774	1.1082029	434.55432	437.44592	394.7345	0.74457604	0.23438528	463.08398	145.77432	621.9432	1.142168	0.24484727	436.09424	93.48579	381.81268	0.6911838	0.22387491	729.7969	236.3817	1055.8651	Myst2	82580	junction
82580_17A	0.40404928	0.36442804	43.50538	39.239223	107.67345	0.6649401	0.63126695	352.10464	334.2737	529.5284	1.256319	0.83953047	374.4392	250.21758	298.04468	0.88982195	0.5464461	373.84216	229.57916	420.1314	Myst2	82580	junction
82580_18A	0.74178815	0.37299633	1636.0677	822.6705	2205.5728	0.8383053	0.24539348	2564.7688	750.7737	3059.4685	0.87510103	0.3398832	4058.035	1576.1127	4637.2188	1.111729	0.25711823	6922.536	1601.0288	6226.82	Myst2	82580	junction
83001_01A	2.3240297	0.3288653	3638.2751	514.83954	1565.5029	2.021953	0.3542741	4971.134	871.01135	2458.5803	2.5459347	0.46133712	5634.2	1020.9474	2213.0183	1.9236245	0.4961914	6584.965	1698.5658	3423.207	Tnf	83001	junction
83001_02A	0.6663731	0.4893389	348.86084	256.1796	523.5218	0.8932666	0.23943052	780.42395	209.18427	873.67413	1.2155252	0.443131	1114.7405	406.38904	917.0855	1.425366	0.5142786	1318.9128	475.86975	925.3151	Tnf	83001	junction
83001_03A	1.2457813	0.45789242	117.00705	43.006454	93.92262	1.313175	0.6391369	430.08032	209.3249	327.5118	3.0281963	0.5875616	598.5033	116.127716	197.64348	1.9867843	0.4860916	531.87396	130.12961	267.70593	Tnf	83001	junction
83001_04A	0.8368151	0.7243648	174.68661	151.2124	208.75174	1.364216	0.5323567	338.8587	132.2325	248.39082	1.5485636	0.6325563	206.24428	84.246544	133.18425	1.4149541	0.85402834	335.8794	202.7278	237.3783	Tnf	83001	junction
83001_05A	1.6500564	0.6493043	933.46875	367.32397	565.7193	1.7026035	0.4555863	1008.3666	269.82092	592.2498	4.3672485	0.98788136	1209.3323	273.55368	276.90945	5.469755	2.8119059	945.437	486.0327	172.84813	Tnf	83001	junction
83017_01A	2.219594	1.2204711	1118.2415	614.87885	503.8045	2.731913	1.6054534	1152.4243	677.241	421.83786	3.1065986	0.80976814	1749.5942	456.05045	563.1864	1.2665482	0.22765058	2248.1016	404.07596	1774.983	Il1b	83017	junction
83017_02I	1.0968196	0.5823482	428.64633	227.58658	390.8084	1.0070424	0.8642342	891.1089	764.74115	884.87714	1.0109756	0.2314603	1256.8291	287.74786	1243.1844	1.0066594	0.22124714	1470.6152	323.21698	1460.8866	Il1b	83017	junction
83017_03A	4.6108403	3.815031	66.89493	55.34918	14.508187	1.7644461	1.0187103	344.4871	198.89105	195.23808	1.6531596	0.5649461	384.98352	131.56319	232.8774	1.8751488	0.61186594	309.01086	100.831055	164.79272	Il1b	83017	junction
83017_04I	0.8608799	0.40156528	286.50732	133.64397	332.80756	0.72185713	0.4879766	502.38373	339.61224	695.9601	1.3951812	0.6566713	575.87976	271.04987	412.76343	0.7436023	0.24225801	1013.8207	330.29245	1363.391	Il1b	83017	junction
83017_05C	2.6462612	2.031681	470.20004	360.99857	177.68466	1.7049484	0.385295	1496.7329	338.24115	877.8758	1.9158419	0.22184435	1396.9534	161.7598	729.159	1.8560965	0.28146392	992.72504	150.53973	534.8456	Il1b	83017	junction
83017_06C	2.1806564	1.2375066	402.85876	228.6194	184.74196	1.4328554	0.2363684	820.10474	135.2871	572.35693	2.3736932	1.3182551	800.6786	444.66513	337.31342	1.7197704	0.6239796	542.7536	196.92583	315.59656	Il1b	83017	junction
83017_07A	1.7811849	0.4665891	1062.6517	278.36624	596.5982	1.4571877	0.37158394	1229.6692	313.5666	843.8647	1.5569035	0.2532925	1511.2766	245.86949	970.69385	1.2602767	0.3758369	1028.4711	306.70834	816.0676	Il1b	83017	junction
83017_08I	0.95457125	0.93263435	346.0907	338.13724	362.5614	0.9639121	0.30823806	679.9059	217.41904	705.36084	1.3866953	0.29227978	583.5319	122.99355	420.8076	1.0535017	0.23701902	836.85205	188.27672	794.35284	Il1b	83017	junction
83017_09C	2.0623143	0.9407419	221.48532	101.03237	107.39649	1.687184	0.61906606	821.9998	301.61035	487.2022	2.9828699	0.6491241	702.3999	152.85439	235.4779	0.88166183	0.25245085	852.63477	244.13937	967.07684	Il1b	83017	junction
83188_01A	0.6216328	1.2595481	8.841463	17.91451	14.222967	2.038676	2.3463218	41.190838	47.40673	20.2047	0.53196675	0.5446705	111.09522	113.748245	208.83865	0.68838924	0.9012112	91.36642	119.6132	132.72493	Pik3ca	83188	junction
83188_02A	1.2842877	1.3168595	45.321503	46.470924	35.28921	0.9694398	1.1182357	48.515625	55.962116	50.04501	1.3952173	0.8098007	102.925064	59.738922	73.76991	0.812594	0.7556621	99.416664	92.45134	122.34482	Pik3ca	83188	junction
83188_03C	1.6998088	1.1678169	103.84573	71.34497	61.092594	1.1119351	0.79494876	113.999374	81.500854	102.5234	0.8192559	0.33249557	202.24187	82.08	246.86044	1.3714577	0.87617904	164.8461	105.314735	120.19772	Pik3ca	83188	junction
83188_04C	0.9772793	1.0740708	34.786903	38.232258	35.59566	1.0390463	0.51880497	290.24637	144.92256	279.3392	1.1197699	0.5965998	242.2749	129.08113	216.36131	0.98087394	0.5631014	144.68744	83.062355	147.5087	Pik3ca	83188	junction
83188_05C	1.8794463	0.8377072	281.78864	125.59889	149.93173	1.3183022	0.89662814	395.59464	269.05917	300.0789	0.54493576	0.37968424	166.40959	115.94595	305.3747	0.5029075	0.2631192	274.07608	143.39551	544.9831	Pik3ca	83188	junction
83188_06C	0.6556572	0.6815348	209.52922	217.79901	319.57132	0.6792637	0.24977502	439.70215	161.6848	647.3217	1.1503899	0.247638	507.60156	109.26855	441.24307	0.80603063	0.2974374	485.3828	179.11354	602.189	Pik3ca	83188	junction
83188_07C	0.69956243	0.33625036	516.0115	248.02509	737.6203	0.81622857	0.23505698	1046.7922	301.45456	1282.4744	0.86209404	0.3017533	1423.6648	498.31635	1651.4032	1.0986193	0.50533074	1456.7725	670.07007	1326.0029	Pik3ca	83188	junction
83188_08C	1.4563943	1.1801172	47	38.084133	32.27148	0.7782013	0.7612927	30.65916	29.993004	39.39747	1.6286265	0.8274657	128.59189	65.33443	78.95727	0.56608945	0.45159525	188.72205	150.55214	333.37848	Pik3ca	83188	junction
83188_09C	0.48282805	0.594387	51.91978	63.916008	107.53265	0.9670936	0.2950816	229.29593	69.96325	237.09799	1.1118683	0.54533386	388.9674	190.77539	349.83228	1.4503895	0.27180114	654.90295	122.728	451.53595	Pik3ca	83188	junction
83188_10C	0.8489174	0.559174	44.748188	29.475216	52.71206	1.0245464	0.3421062	634.32385	211.807	619.1265	1.3965793	0.2960804	351.0078	74.41506	251.33397	1.4163629	0.50605404	314.6995	112.43936	222.18846	Pik3ca	83188	junction
83188_11C	1.4023303	1.3713752	273.64853	267.60803	195.13844	0.64468354	0.26862663	148.88466	62.037243	230.94225	0.84867686	0.38502005	311.1057	141.13963	366.57736	0.915011	0.30287144	377.28748	124.883316	412.33112	Pik3ca	83188	junction
83188_12C	0.33329824	1.3326434	4.406504	17.618753	13.220904	0.94478095	0.87888306	32.67939	30.40002	34.589382	0.7832098	0.46431556	152.56656	90.447075	194.79654	1.4759754	0.6752485	177.38081	81.15049	120.1787	Pik3ca	83188	junction
83188_13C	1.9447651	1.9795374	101.55344	103.3692	52.21887	0.61456645	0.47491118	66.8203	51.635918	108.72753	3.0331004	2.2729578	82.376816	61.731895	27.15928	0.55782413	0.47668183	129.91391	111.01635	232.89403	Pik3ca	83188	junction
83188_14C	1.2453883	1.0152959	35.741848	29.138344	28.69936	0.49629372	0.5473948	38.348335	42.296886	77.26943	1.4119462	0.31736448	352.97107	79.33765	249.98904	1.7806604	0.55110234	332.28827	102.84096	186.60956	Pik3ca	83188	junction
83188_15C	0.78613126	0.4098939	154.9384	80.78589	197.08974	1.0137697	0.8959406	203.61328	179.94759	200.84766	0.71138084	0.42413333	407.94165	243.21944	573.45044	1.18564	0.45724297	435.67035	168.0166	367.45584	Pik3ca	83188	junction
83188_16C	0.85682136	0.9060193	420.69922	444.85547	490.9999	0.76087075	0.41203618	579.05396	313.57648	761.04114	1.4414164	0.34051478	458.83136	108.392586	318.3198	1.7715846	0.5501985	271.3333	84.2676	153.15854	Pik3ca	83188	junction
83188_17C	1.9177426	1.9506778	100.20652	101.92745	52.25233	1.2698876	1.132239	613.63446	547.11993	483.21954	0.6875969	0.5339631	249.25641	193.56357	362.50366	1.2878083	0.7722834	254.18245	152.4302	197.376	Pik3ca	83188	junction
83188_18C	0.9620305	0.3284906	563.5713	192.43451	585.8144	0.6339185	0.5098439	302.5785	243.35588	477.31445	0.87856025	0.22403583	441.42755	112.56552	502.44427	0.8793469	0.28097934	757.8751	242.16525	861.8614	Pik3ca	83188	junction
83188_19C	2.2638135	2.735615	22.638134	27.356148	10	0.59867257	2.2444484	7.481549	28.048641	12.496897	1.3107729	0.4589251	195.42029	68.42015	149.08783	2.1368833	1.1597849	144.22641	78.27831	67.49382	Pik3ca	83188	junction
83188_20C	1.1329485	1.1151499	152.35583	149.96231	134.47728	0.6060397	0.612357	127.67884	129.00975	210.67737	1.1750859	0.45800054	444.57275	173.27634	378.33215	1.7095916	0.41546005	443.46967	107.77072	259.40094	Pik3ca	83188	junction
83197_01C	0.6416394	0.78309005	29.043478	35.44617	45.264484	0.94423044	0.85334194	129.81335	117.317955	137.48059	1.241518	0.503555	218.30534	88.54382	175.83743	1.5982609	0.80831397	240.44531	121.60425	150.44185	Stat4	83197	junction
83197_02C	0.904729	0.9576538	60.122135	63.63916	66.45319	1.1131382	0.6407446	222.94565	128.33199	200.28569	0.9639954	0.8849182	166.63565	152.96642	172.85939	0.5081207	0.36574724	183.93842	132.3996	361.9975	Stat4	83197	junction
83197_03C	1.141069	0.41774192	630.6957	230.8958	552.7235	0.9040188	0.77351314	316.10867	270.47467	349.67047	0.6372478	0.24018279	317.60684	119.70807	498.404	0.72213316	0.24167871	535.1558	179.10239	741.07635	Stat4	83197	junction
83197_04C	0.7176061	0.35224012	753.1542	369.689	1049.537	0.8029179	0.23966315	1782.83	532.15735	2220.4387	0.989447	0.34627083	2410.9375	843.7413	2436.6514	1.1312895	0.31316748	2002.5157	554.3434	1770.118	Stat4	83197	junction
83197_05E	1.5989273	0.715223	48.872467	21.861353	30.565786	2.5405917	1.6925628	45.570312	30.359312	17.93689	0.9920396	0.7573648	117.217834	89.48903	118.15842	0.7300215	0.3463833	255.82608	121.38532	350.4364	Stat4	83197	junction
83197_06A	0.937277	0.9633152	456.58398	469.26825	487.1388	0.73324466	0.37936404	748.5	387.2568	1020.80524	0.8879556	0.31032565	849.21875	296.78775	956.3752	0.7122334	0.50081086	581.6594	408.99707	816.6696	Stat4	83197	junction
83197_07C	0.59109575	0.57686067	270.88406	264.36053	458.27444	0.6362554	0.31316102	606.47485	298.50323	953.1941	1.0768337	0.34161562	1346.5813	427.19058	1250.5007	1.3142375	0.41584533	1809.6204	572.5923	1376.9357	Stat4	83197	junction
83197_08C	1.3557087	1.4300117	56.123188	59.19916	41.397675	0.6959276	0.2667953	173.80331	66.63037	249.7434	0.98461634	0.52648425	130.78662	69.93292	132.83003	0.3543434	0.45163468	119.42847	152.21965	337.04156	Stat4	83197	junction
83197_09C	0.923723	0.42630515	369.93616	170.72833	400.4839	0.9699002	0.40429002	264.0031	110.046196	272.19617	0.66395545	0.34360516	159.63626	82.61375	240.4322	0.8808732	0.4720953	173.5145	92.99339	196.98012	Stat4	83197	junction
83197_10C	1.049092	0.85063183	70.33732	57.03138	67.0459	0.71738005	0.94021577	21.580809	28.284338	30.082813	0.6420055	1.0805861	31.477242	52.98065	49.02955	0.8103716	0.82753325	118.19809	120.70123	145.85666	Stat4	83197	junction
83197_11COL	2.3651497	2.0098927	51.89738	44.102142	21.942535	1.5308619	0.36081922	610.56976	143.90935	398.8405	0.79233086	0.33854702	226.9786	96.98338	286.46948	0.658908	0.4946217	164.92366	123.80303	250.29846	Stat4	83197	junction
83197_12COL	1.0180854	1.0409707	116.560295	119.18043	114.48971	0.9576742	0.3456251	172.40927	62.222588	180.02914	0.95650715	0.8857347	72.45082	67.09013	75.74519	0.5048783	0.4092909	136.09906	110.33176	269.56805	Stat4	83197	junction
83197_13C	0.52141255	0.4969852	459.7398	438.20178	881.71985	0.7472798	0.46599922	1303.4675	812.83453	1744.283	1.1100891	0.3651752	1672.0857	550.04974	1506.2627	1.1119252	0.28289455	2244.6836	571.0894	2018.7361	Stat4	83197	junction
83197_14C	0.52160174	0.44849175	458.1247	393.91196	878.30365	0.70808786	0.284234	1142.7295	458.7037	1613.8243	0.9061476	0.20787784	1701.2717	390.28595	1877.4774	0.9735307	0.22419414	2173.4338	500.51953	2232.5273	Stat4	83197	junction
83197_15C	0.87437755	0.4137609	63.629772	30.110004	72.77151	0.75437415	0.4120111	88.39772	48.279545	117.180214	0.9942382	0.77954006	163.58594	128.2608	164.53395	1.1698561	1.324148	117.96739	133.52608	100.83923	Stat4	83197	junction
83197_16C	1.5638255	0.9797468	118.66066	74.341675	75.878456	1.2922668	0.92012733	141.19466	100.53424	109.26122	0.77489406	0.6404914	102.95862	85.10081	132.868	0.55371034	0.61426896	118.60521	131.5769	214.20082	Stat4	83197	junction
83197_17C	1.1977898	1.0090355	135.96085	114.53538	113.509766	0.7221152	0.36074325	70.93765	35.437946	98.23592	0.5355548	0.4617402	66.50556	57.33921	124.18068	0.9572738	0.609215	200.29579	127.46949	209.23563	Stat4	83197	junction
83197_18C	0.26028675	0.8483237	5.7502766	18.741236	22.092083	1.54896	1.4538802	141.21501	132.54681	91.16763	0.74381393	0.46166417	185.96977	115.426155	250.0219	1.1897805	0.54196745	197.26016	89.85573	165.79543	Stat4	83197	junction
83197_19C	1.2661945	1.3259249	47.296246	49.52736	37.353065	0.81078583	0.44076282	86.503815	47.025566	106.69132	0.86044717	0.27254498	529.45654	167.70435	615.3272	1.4988047	0.3386532	607.7998	137.33167	405.523	Stat4	83197	junction
83197_20C	0.9465422	0.7827663	45.172504	37.356514	47.72371	0.81885874	0.4893138	463.67752	277.07318	566.2485	0.9679561	0.30725393	821.09454	260.63632	848.2766	1.3569976	0.35067052	815.3538	210.70084	600.8513	Stat4	83197	junction
83197_21C	0.52537155	0.46071044	95.23487	83.51366	181.27145	0.6973643	0.32932553	754.3297	356.22705	1081.6868	0.8935532	0.20657042	1429.855	330.55194	1600.1901	1.2012357	0.22055016	1551.3751	284.83673	1291.4828	Stat4	83197	junction
83197_22C	1.4194022	1.0776058	114.83359	87.18132	80.90279	1.0251201	0.6224297	482.67285	293.06805	470.84515	0.7628673	0.3787241	186.28879	92.482735	244.19553	0.907338	0.64660215	136.2839	97.12088	150.20192	Stat4	83197	junction
83197_23C	1.6507101	1.6560173	43.559383	43.699432	26.388268	2.7170522	1.6574913	144.01749	87.8554	53.005047	0.54074574	0.53789145	126.71192	126.04308	234.3281	0.5852855	0.3945964	268.56494	181.06506	458.86142	Stat4	83197	junction
83253_01C						0.73912185	0.68992925	90.61832	84.58717	122.60268	0.98844993	0.33111995	228.18756	76.44034	230.85393	0.9349837	0.71476823	123.35332	94.30009	131.93098	Hdac2	83253	junction
83253_02C	1.2200589	0.89310443	142.96735	104.654594	117.180695	0.5706094	0.4147435	120.49708	87.58248	211.17262	0.7886536	0.56502575	75.04962	53.768814	95.1617	0.42920867	0.41483462	100.87253	97.49435	235.01979	Hdac2	83253	junction
83253_03C	0.6649531	0.3361522	474.1416	239.69171	713.04517	0.5314386	0.31270024	414.8861	244.12035	780.6849	1.0916708	0.23541276	454.66412	98.0458	416.48465	1.0886923	0.44610125	472.6667	193.67932	434.16003	Hdac2	83253	junction
83253_04C	0.54334766	0.43080756	71.24083	56.48518	131.11464	0.6695555	0.367763	196.21225	107.77241	293.04852	1.298248	0.3898231	424.53336	127.47402	327.0048	1.5463158	0.508208	454.24585	149.2912	293.76007	Hdac2	83253	junction
83253_05C	2.1489131	2.5846756	21.48913	25.846756	10	0.89801764	0.5162291	121.41245	69.79445	135.20052	1.838795	1.6346451	55.565804	49.396683	30.218597	0.64828557	0.4398414	150.46869	102.08828	232.1025	Hdac2	83253	junction
83253_06E	1.4249045	0.5156426	105.73401	38.262886	74.20428	1.1671277	0.67017895	489.45837	281.05298	419.37003	0.851527	0.2450987	423.58026	121.92094	497.43613	1.0892144	0.28360087	444.41913	115.71429	408.01804	Hdac2	83253	junction
83253_07A	1.0214266	1.0101136	111.44927	110.21489	109.11139	0.7616605	0.51369005	69.88425	47.13234	91.75249	0.89718765	0.6562567	252.72137	184.85551	281.68173	0.771654	0.35049385	215.97278	98.09725	279.88293	Hdac2	83253	junction
83253_08C	1.7624409	1.5379883	54.56624	47.61705	30.960606	1.0615203	0.6806046	62.099445	39.815693	58.500477	1.3437872	1.2890877	136.07637	130.53732	101.263336	0.5682058	0.47836104	236.92981	199.46646	416.97888	Hdac2	83253	junction
83253_09C	5.2990274	5.2983747	529.8618	529.7965	99.99227	2.1848595	2.0620356	703.3604	663.8203	321.92477	0.76540786	0.4166546	104.03623	56.63278	135.9226	0.37958843	0.46940786	94.6558	117.053566	249.3643	Hdac2	83253	junction
83253_10C	1.0108941	0.44820982	389.46948	172.68282	385.27228	0.96488625	0.2447112	552.9192	140.2295	573.04083	1.0330282	0.45885476	371.14856	164.85829	359.2821	0.520909	0.29224938	579.18066	324.942	1111.8654	Hdac2	83253	junction
83253_11C	0.6380217	0.38799077	1202.4891	731.2521	1884.7151	0.5865134	0.2685668	1194.166	546.81335	2036.0421	1.0334462	0.22367087	2719.058	588.4912	2631.059	1.0356952	0.21894929	3975.8813	840.51404	3838.8525	Hdac2	83253	junction
83253_12C	0.6807308	0.43746838	1107.4883	711.7219	1626.9106	0.84728247	0.23058268	1554.9971	423.1829	1835.276	0.8614176	0.25356698	2227.958	655.82196	2586.3855	0.9928314	0.21437624	4476.511	966.5867	4508.833	Hdac2	83253	junction
83287_01C	1.202601	0.4082126	123.996376	42.089508	103.106834	1.2581666	0.94110286	442.26843	330.81476	351.5182	0.7357572	0.5619998	191.79771	146.50252	260.68073	1.2786282	0.6533268	204.68842	104.58742	160.08438	Atm: ataxia telangiectasia mutated homolog (human)	83287	junction
83287_02C	1.4448795	1.3934273	208.69347	201.26187	144.43658	1.0550191	0.30210555	260.88916	74.70582	247.28383	0.5781518	0.32100096	148.77899	82.60495	257.3355	0.7541374	0.44058517	180.57343	105.49532	239.44368	Atm: ataxia telangiectasia mutated homolog (human)	83287	junction
83287_03C	0.5463235	0.63035744	98.98298	114.20826	181.18016	0.6864879	0.39905375	199.04913	115.706764	289.95285	0.7850157	0.2814133	211.77097	75.915886	269.76654	1.4720259	0.7953097	230.42807	124.49622	156.53806	Atm: ataxia telangiectasia mutated homolog (human)	83287	junction
83287_04C	0.7629146	0.72103	362.4996	342.59808	475.15094	0.77175903	0.33550414	384.7999	167.28273	498.60107	1.2931741	0.26532298	427.5854	87.72849	330.64795	1.5194257	0.33906633	670.97107	149.73003	441.59515	Atm: ataxia telangiectasia mutated homolog (human)	83287	junction
83287_05C	1.0131235	0.9685281	35.361946	33.805397	34.903885	1.1674323	0.7730749	222.78535	147.5287	190.83365	0.6677784	0.37479338	207.12976	116.25244	310.1774	0.5236463	0.2729003	242.76453	126.51768	463.60403	Atm: ataxia telangiectasia mutated homolog (human)	83287	junction
83287_06C	0.7284418	0.3954946	1241.1636	673.8679	1703.8611	0.84064376	0.24511671	1652.6555	481.8848	1965.9403	1.0535284	0.49301988	3796.6912	1776.7383	3603.7864	1.1344149	0.4487169	5056.8345	2000.2269	4457.6587	Atm: ataxia telangiectasia mutated homolog (human)	83287	junction
83287_07C	1.2895147	1.1059344	20.547562	17.622332	15.934337	1.212145	0.9998653	422.67334	348.65167	348.69867	1.0345953	0.2762289	312.69006	83.48581	302.2342	1.5685482	0.6012326	245.16882	93.97447	156.30302	Atm: ataxia telangiectasia mutated homolog (human)	83287	junction
83287_08C	0.6422641	0.3356528	717.01636	374.71893	1116.3885	0.89141524	0.2301147	1470.0405	379.48413	1649.1086	0.78471345	0.20308	2415.0278	624.9974	3077.592	0.86836225	0.23379137	3025.3484	814.5222	3483.9705	Atm: ataxia telangiectasia mutated homolog (human)	83287	junction
83287_09C	0.80713314	0.38344663	315.80798	150.03165	391.27124	0.98685247	0.23289245	758.6289	179.03276	768.73584	0.81545293	0.3194284	544.5698	213.31834	667.8127	0.7051563	0.26081246	495.81522	183.38455	703.1281	Atm: ataxia telangiectasia mutated homolog (human)	83287	junction
83287_10C	0.734841	0.80425864	141.7461	155.13632	192.89357	0.88875663	0.24283762	446.97095	122.12721	502.91718	0.9009339	0.30151835	301.77954	100.9975	334.963	1.3697029	0.47058564	478.3097	164.33173	349.20688	Atm: ataxia telangiectasia mutated homolog (human)	83287	junction
83287_11C	0.49692017	0.3291414	217.22269	143.88022	437.138	0.92866796	0.25283122	1196.063	325.6299	1287.934	0.7313668	0.20122781	2352.935	647.3851	3217.175	0.9573249	0.21936561	2707.3423	620.3722	2828.0286	Atm: ataxia telangiectasia mutated homolog (human)	83287	junction
83287_12C	2.238253	2.0915444	192.171	179.57494	85.85758	2.6271722	2.4740381	242.33777	228.21225	92.24282	0.5779934	0.28144318	157.23987	76.56505	272.0444	0.7846242	0.47262695	273.98608	165.0385	349.194	Atm: ataxia telangiectasia mutated homolog (human)	83287	junction
83287_13C	0.46131733	0.3366866	201.94064	147.3838	437.7478	0.58268154	0.23340577	496.8307	199.01636	852.66254	1.0824699	0.20736556	1623.887	311.08325	1500.1682	1.3584234	0.258162	2124.6443	403.77872	1564.0518	Atm: ataxia telangiectasia mutated homolog (human)	83287	junction
83287_14C	1.4107561	1.385111	94.734764	93.01264	67.151764	0.99423784	0.9732591	89.6087	87.71794	90.12804	1.203746	0.26187345	409.41922	89.06865	340.12097	1.8250306	0.59842	317.93588	104.24987	174.20853	Atm: ataxia telangiectasia mutated homolog (human)	83287	junction
83287_15C	0.5876583	0.3532965	232.97215	140.06142	396.44153	0.66652393	0.25859147	607.5703	235.71921	911.5506	0.96305597	0.2049347	1297.0612	276.00977	1346.818	1.0749832	0.22662324	1731.7202	365.07367	1610.9277	Atm: ataxia telangiectasia mutated homolog (human)	83287	junction
83287_16C	1.0917265	0.5215941	189.30002	90.441864	173.3951	0.9177051	0.66025734	476.30917	342.68808	519.02203	1.2684644	0.26213253	474.24274	98.00388	373.87152	1.4507287	0.3255666	466.168	104.615524	321.33368	Atm: ataxia telangiectasia mutated homolog (human)	83287	junction
83287_17C	1.07081	0.8874521	309.09653	256.16907	288.65677	0.7085478	0.4446336	375.36594	235.55266	529.768	1.0212182	0.27078825	518.10657	137.38219	507.3417	0.7682527	0.3753302	259.01465	126.54174	337.14774	Atm: ataxia telangiectasia mutated homolog (human)	83287	junction
83287_18C	1.0210787	0.9126278	504.8261	451.20743	494.40472	0.9130926	0.27424037	932.9167	280.19437	1021.71094	0.9601155	0.26140857	1019.3828	277.54517	1061.7294	0.90881175	0.46894026	950.50726	490.45483	1045.8792	Atm: ataxia telangiectasia mutated homolog (human)	83287	junction
83287_19COL	0.78173697	0.59695715	180.20663	137.61105	230.5208	0.4138126	0.23741345	191.11932	109.649376	461.8499	1.4021735	0.49148482	548.7256	192.33731	391.33926	1.0858815	0.44247764	641.1798	261.2695	590.4694	Atm: ataxia telangiectasia mutated homolog (human)	83287	junction
83287_20COL	1.8254131	1.3759124	47.425076	35.74684	25.980461	1.3349252	0.8516645	526.45105	335.86874	394.36746	0.8148981	0.4371965	351.24033	188.44202	431.02365	0.8519915	0.34156486	353.72168	141.80763	415.17044	Atm: ataxia telangiectasia mutated homolog (human)	83287	junction
83287_21C	0.7532867	0.3271546	1108.4602	481.40747	1471.4984	0.78606117	0.23539269	1594.4541	477.47278	2028.4097	1.1177737	0.20750271	2825.9355	524.6047	2528.1824	1.0502872	0.27818388	4931.9443	1306.2974	4695.805	Atm: ataxia telangiectasia mutated homolog (human)	83287	junction
83287_22C	1.4964899	0.34845626	680.31396	158.41048	454.60648	1.2546324	0.2969384	593.20435	140.39583	472.8113	0.78012866	0.22780417	372.25214	108.700775	477.16766	0.6399577	0.24741735	673.701	260.46298	1052.7273	Atm: ataxia telangiectasia mutated homolog (human)	83287	junction
83287_23C	1.1980013	0.7339581	30.675781	18.793585	25.605799	1.2162297	1.1544765	244.83894	232.40741	201.30978	1.3203585	0.49400958	176.62622	66.08436	133.77141	0.34103307	0.2535837	277.98108	206.69977	815.11475	Atm: ataxia telangiectasia mutated homolog (human)	83287	junction
83287_24C	1.7385781	0.6406085	165.27536	60.8985	95.06352	1.3143498	1.1307179	279.03516	240.0503	212.29901	0.70925117	0.23811087	282.64493	94.88999	398.51178	0.5869753	0.46170965	152.12595	119.660934	259.16925	Atm: ataxia telangiectasia mutated homolog (human)	83287	junction
83287_25C	0.565413	0.5825089	301.63217	310.75235	533.4723	0.69213533	0.27380574	616.06885	243.7142	890.0989	1.0372505	0.22005925	672.7372	142.72543	648.57733	0.94878465	0.33724508	693.7517	246.59373	731.2004	Atm: ataxia telangiectasia mutated homolog (human)	83287	junction
83287_26C	0.99836814	0.55693156	393.21036	219.3492	393.85306	0.83092487	0.3146324	583.8725	221.08524	702.67786	0.8761928	0.21239732	786.996	190.77516	898.1995	0.7429984	0.21717623	1189.5977	347.71582	1601.0769	Atm: ataxia telangiectasia mutated homolog (human)	83287	junction
83287_27C	1.5598931	0.36802042	364.8555	86.07915	233.89777	1.1566206	0.26982233	296.94482	69.2728	256.73486	0.5678759	0.34435242	142.95715	86.68733	251.74013	0.3690044	0.4895078	76.37642	101.31816	206.97969	Atm: ataxia telangiectasia mutated homolog (human)	83287	junction
83287_28C	1.7261773	1.3977467	161.14844	130.48758	93.35567	1.1763878	0.31198344	528.5691	140.17894	449.31537	0.93575674	0.30209354	353.67392	114.17774	377.95496	0.9954725	0.29523304	454.32062	134.74048	456.3869	Atm: ataxia telangiectasia mutated homolog (human)	83287	junction
83287_29C	0.5026972	0.62736243	25.441572	31.750898	50.610134	1.1517564	0.5006631	73.572754	31.98173	63.878746	0.866381	0.7820015	56.16794	50.697575	64.83053	1.7734536	0.7845313	206.47154	91.33783	116.42343	Atm: ataxia telangiectasia mutated homolog (human)	83287	junction
83287_30C	2.5217373	0.5659561	202.2481	45.39075	80.20189	1.9552969	1.0405251	895.50665	476.55023	457.9901	0.52518743	0.21137667	453.55798	182.54735	863.61163	0.6557241	0.2723493	317.84586	132.01451	484.725	Atm: ataxia telangiectasia mutated homolog (human)	83287	junction
83287_31C	0.86732227	0.33886936	659.26086	257.57822	760.1106	0.6844306	0.24633352	1062.4576	382.3893	1552.3235	0.90425336	0.29047993	1137.3583	365.36188	1257.7871	0.86862516	0.5001572	1129.1866	650.1893	1299.97	Atm: ataxia telangiectasia mutated homolog (human)	83287	junction
83287_32C	1.4297986	1.3197863	480.14856	443.2047	335.81552	1.2124423	0.6632386	532.66394	291.38153	439.3314	0.7889618	0.30652732	621.28094	241.37994	787.4664	1.1038405	0.37521484	588.10406	199.90694	532.77997	Atm: ataxia telangiectasia mutated homolog (human)	83287	junction
83287_33C						1.3119954	2.9899447	13.119953	29.899446	10	0.77831376	0.8679672	110.827866	123.59405	142.39484	1.8924571	1.7836629	93.118324	87.765114	49.204987	Atm: ataxia telangiectasia mutated homolog (human)	83287	junction
83287_34C	1.2790403	0.36462328	269.5439	76.8404	210.73918	1.1232392	0.2797355	398.89493	99.342224	355.12912	0.6344957	0.4476153	235.40234	166.0684	371.007	0.45450908	0.29483974	605.1703	392.5736	1331.4812	Atm: ataxia telangiectasia mutated homolog (human)	83287	junction
83287_35C	1.8407325	1.454425	116.19078	91.806274	63.12204	1.4232488	2.019334	24.175364	34.300495	16.986042	0.68488413	0.6699402	110.64589	108.23163	161.55417	0.69835883	0.33227718	215.31885	102.44811	308.32123	Atm: ataxia telangiectasia mutated homolog (human)	83287	junction
83287_36C	1.5169591	0.56753886	66.97395	25.05692	44.15014	4.0875864	3.9099073	93.87833	89.79763	22.96669	0.49157637	0.62772983	64.593124	82.48367	131.39998	0.51976913	0.29252225	214.27393	120.59179	412.24826	Atm: ataxia telangiectasia mutated homolog (human)	83287	junction
83287_37C	1.1757537	0.89824665	200.47612	153.15878	170.50859	0.9134625	0.39452717	377.96182	163.24283	413.76828	0.74199456	0.4524335	154.58508	94.25876	208.33722	0.8045834	0.7464671	87.49581	81.17586	108.746735	Atm: ataxia telangiectasia mutated homolog (human)	83287	junction
83287_38C	2.274683	2.221801	128.30745	125.324554	56.40674	0.7725525	0.86546165	29.366926	32.89867	38.012856	0.89804256	0.7558521	94.8044	79.79366	105.567825	0.693333	0.45663607	135.94531	89.53494	196.07506	Atm: ataxia telangiectasia mutated homolog (human)	83287	junction
83287_39C	1.427512	2.0697653	14.275121	20.697653	10	1.4256365	1.2791655	206.49237	185.27718	144.84222	1.3852404	0.37929258	222.8913	61.029846	160.9044	0.8906347	0.5445494	136.61453	83.52848	153.39008	Atm: ataxia telangiectasia mutated homolog (human)	83287	junction
83287_40C	1.3301128	0.47507393	146.39758	52.28855	110.06403	1.6548573	0.9888412	107.78244	64.404175	65.13096	0.83296084	0.37515146	151.78015	68.359215	182.21764	1.3014514	0.43039176	272.0779	89.97653	209.05728	Atm: ataxia telangiectasia mutated homolog (human)	83287	junction
83287_41C	0.81166315	0.58286154	46.115086	33.1156	56.815548	0.95184773	0.7854971	243.59735	201.02481	255.92049	1.5992527	0.6867278	174.26624	74.83088	108.9673	1.1868141	0.44002387	332.81555	123.39488	280.4277	Atm: ataxia telangiectasia mutated homolog (human)	83287	junction
83287_42C	3.362178	1.7338246	33.62178	17.338245	10	1.3563583	0.9631326	258.77838	183.75522	190.78911	0.92526394	0.38509357	272.91177	113.585495	294.9556	1.0986173	0.3803355	284.7185	98.56803	259.16077	Atm: ataxia telangiectasia mutated homolog (human)	83287	junction
83287_43C	1.4375721	1.1356533	79.857254	63.085636	55.550083	1.3979619	0.9915353	308.30447	218.67174	220.53853	1.1090966	0.68298405	170.04297	104.71281	153.31664	0.635861	0.58333635	100.537	92.23226	158.11162	Atm: ataxia telangiectasia mutated homolog (human)	83287	junction
83287_44C	1.8064184	1.7101431	275.80722	261.10773	152.68181	0.9917153	0.24401964	328.94995	80.94082	331.69797	0.89947826	0.41380125	163.76086	75.33751	182.06206	0.5473746	0.3241432	172.25575	102.00606	314.69443	Atm: ataxia telangiectasia mutated homolog (human)	83287	junction
83287_45C	1.4569381	1.2967446	167.26682	148.87546	114.80708	0.76015484	0.3879339	134.30542	68.54081	176.68167	0.97271025	0.72247916	82.717705	61.438465	85.03838	0.9503043	0.6576021	145.2683	100.52435	152.86502	Atm: ataxia telangiectasia mutated homolog (human)	83287	junction
83287_46C	2.2080042	0.8821173	361.12494	144.27261	163.55264	1.9252065	0.31500596	413.69406	67.689415	214.88295	0.5968155	0.25415868	253.6506	108.01914	425.0067	0.76855356	0.33063704	366.15173	157.52101	476.4167	Atm: ataxia telangiectasia mutated homolog (human)	83287	junction
83287_47C	0.94543517	0.94956696	430.85257	432.73547	455.71878	0.6900281	0.5039535	264.39282	193.09607	383.16245	0.89241284	0.24984613	318.53403	89.17901	356.93573	0.6595829	0.23766604	642.0478	231.34769	973.4149	Atm: ataxia telangiectasia mutated homolog (human)	83287	junction
83287_48C						1.0092965	0.3202079	169.81143	53.874115	168.24731	2.5998259	0.81700695	169.19681	53.170856	65.080055	0.46771434	0.6317653	72.4681	97.886314	154.94095	Atm: ataxia telangiectasia mutated homolog (human)	83287	junction
83287_49C	0.5711252	0.61531454	25.660305	27.645708	44.929386	0.7690798	0.6312516	356.0755	292.26254	462.98904	1.1823206	0.34748983	310.27603	91.19166	262.4297	1.4133561	0.43042538	367.67303	111.97164	260.14185	Atm: ataxia telangiectasia mutated homolog (human)	83287	junction
83287_50C	1.6891356	0.9690223	231.78516	132.97038	137.22118	1.3768138	0.833804	653.59827	395.8218	474.718	0.9355893	0.35352546	335.55365	126.793625	358.65488	0.939541	0.31075826	496.52466	164.22821	528.47577	Atm: ataxia telangiectasia mutated homolog (human)	83287	junction
83287_51C	1.9791313	1.1276536	90.68032	51.66711	45.818245	1.3472852	0.6153874	344.65857	157.4266	255.81708	1.5626847	0.60934496	168.46622	65.690834	107.80564	1.2973114	0.4724116	258.31708	94.0653	199.11725	Atm: ataxia telangiectasia mutated homolog (human)	83287	junction
83287_52C	0.83293295	0.567815	298.0959	203.21362	357.88702	0.9395221	0.38722196	543.0906	223.83357	578.0498	1.0048975	0.41358835	695.5586	286.27292	692.1687	0.3829269	0.22119166	806.3406	465.76987	2105.7297	Atm: ataxia telangiectasia mutated homolog (human)	83287	junction
83287_53C						1.2686553	0.3702995	162.12592	47.321877	127.79352	0.96529365	1.2472496	51.921753	67.08776	53.78856	2.8971033	6.751857	33.46312	77.98762	11.550544	Atm: ataxia telangiectasia mutated homolog (human)	83287	junction
83287_54C	0.72921866	0.60193944	27.880436	23.01413	38.2333	1.2328382	1.1935416	179.07982	173.37169	145.25818	0.6705272	0.6627933	76.44123	75.559555	114.001686	0.99807423	0.48818263	213.19016	104.27654	213.6015	Atm: ataxia telangiectasia mutated homolog (human)	83287	junction
83287_55C	1.3899727	0.89996177	208.19083	134.79672	149.78052	0.8190046	0.26980752	157.90588	52.01948	192.8022	1.2755332	0.57012945	343.31885	153.45442	269.15714	1.1002667	0.588558	277.17175	148.26556	251.91325	Atm: ataxia telangiectasia mutated homolog (human)	83287	junction
83287_56C	2.1803768	0.3336083	553.11597	84.62945	253.67906	1.6823395	0.407462	446.77518	108.208786	265.56778	0.4616066	0.29029146	156.34163	98.31888	338.6902	0.94084305	0.48537493	174.92609	90.243256	185.92484	Atm: ataxia telangiectasia mutated homolog (human)	83287	junction
83287_57A	1.3726404	0.8785833	187.49219	120.007774	136.59236	1.1473091	0.6275251	417.27783	228.23172	363.70132	1.0411491	0.52156544	263.38315	131.94221	252.97348	1.7897595	0.5673765	281.1258	89.120445	157.07462	Atm: ataxia telangiectasia mutated homolog (human)	83287	junction
83287_58E						1.1590319	0.8133805	167.40971	117.484085	144.43927	0.8989185	0.47191444	207.64886	109.01155	230.99854	1.3781304	1.2916473	113.17901	106.076584	82.12504	Atm: ataxia telangiectasia mutated homolog (human)	83287	junction
83287_59C	0.9515182	0.87911016	487.81848	450.69678	512.6738	0.92902696	0.27213222	871.944	255.4114	938.5562	1.0445341	0.35823235	673.08887	230.84187	644.3915	0.8156832	0.26774666	708.3535	232.51585	868.4174	Atm: ataxia telangiectasia mutated homolog (human)	83287	junction
83287_60C	1.9853112	1.5957264	86.73122	69.71164	43.686462	0.9447835	0.719586	39.442623	30.041128	41.74779	0.8323695	0.65656567	147.8561	116.62757	177.63277	0.5631702	0.3104294	191.05084	105.31061	339.24173	Atm: ataxia telangiectasia mutated homolog (human)	83287	junction
83287_61C	0.38164905	0.3895323	92.32222	94.2292	241.90346	0.7264877	0.6415793	666.7514	588.8247	917.7738	1.1415148	0.35110646	1305.9995	401.69858	1144.0934	1.4085264	0.43637174	1119.1412	346.71814	794.54755	Atm: ataxia telangiectasia mutated homolog (human)	83287	junction
83287_62C	2.5711186	2.8699338	29.157171	32.54582	11.340267	2.5756826	1.6972802	57.84757	38.119427	22.459122	0.654206	0.6869398	103.61957	108.80427	158.38983	1.3189355	0.61467123	182.65216	85.12245	138.48453	Atm: ataxia telangiectasia mutated homolog (human)	83287	junction
83287_63C	0.56451267	0.602748	310.3572	331.37817	549.779	0.7250007	0.23403357	737.78345	238.15991	1017.6314	1.3337871	0.32729617	764.21045	187.52853	572.9628	1.1090834	0.4371955	873.39465	344.2881	787.4923	Atm: ataxia telangiectasia mutated homolog (human)	83287	junction
83287_64C	0.6023229	0.34775317	395.5129	228.35072	656.646	0.79630303	0.36182776	741.9852	337.14658	931.7875	0.7971915	0.20323908	1513.4197	385.8371	1898.4393	0.97586197	0.23295091	1917.1196	457.64136	1964.5399	Atm: ataxia telangiectasia mutated homolog (human)	83287	junction
83366_01C	1.2054219	1.0929896	449.4802	407.5562	372.88205	1.1278893	0.46098283	538.226	219.97984	477.19754	0.6639125	0.2649083	521.68445	208.15779	785.77295	0.6255391	0.22524956	667.9348	240.51575	1067.7747	Mapk13: mitogen activated protein kinase 13	83366	junction
83366_02C	2.2866113	2.2904031	492.29922	493.1156	215.29642	1.4273891	0.89144206	486.84375	304.04672	341.0729	0.57655054	0.24295384	206.40218	86.97624	357.99493	0.7684623	0.33458215	228.49237	99.4837	297.33713	Mapk13: mitogen activated protein kinase 13	83366	junction
83366_03C	0.5156933	0.4974449	247.25	238.50075	479.45166	0.7941764	0.26596802	518.44977	173.62775	652.8144	0.7509824	0.38257366	822.0586	418.78204	1094.6443	0.90124756	0.48469222	1002.03986	538.89844	1111.8364	Mapk13: mitogen activated protein kinase 13	83366	junction
83366_04C	1.3829169	0.95838326	115.60853	80.11854	83.597595	1.2682523	0.42068797	449.71094	149.1722	354.59106	0.97596425	0.28213313	436.58685	126.209145	447.33896	1.4792792	0.7924672	469.04688	251.27391	317.078	Mapk13: mitogen activated protein kinase 13	83366	junction
83366_05C	0.8607794	0.55168927	1267.5875	812.42	1472.6044	0.9112173	0.31254563	1994.816	684.2178	2189.1772	0.8266321	0.20349044	2594.6765	638.7265	3138.8528	0.7475973	0.21257041	3044.2246	865.5892	4072.0115	Mapk13: mitogen activated protein kinase 13	83366	junction
83366_06C	1.1876402	0.6287984	443.8442	234.99417	373.7194	1.1936157	0.46480888	701.10864	273.02048	587.38226	0.8183421	0.26307422	482.2965	155.04492	589.3581	0.9413512	0.2550162	600.87885	162.78073	638.3153	Mapk13: mitogen activated protein kinase 13	83366	junction
83366_07C	2.268082	2.1238055	346.3321	324.30133	152.69823	2.155136	2.1631382	330.53043	331.75763	153.3687	0.6284794	0.24744779	214.95273	84.63217	342.02032	0.98396987	0.48561117	186.85669	92.217964	189.90083	Mapk13: mitogen activated protein kinase 13	83366	junction
83366_08C	1.1087098	0.3942171	808.2031	287.3678	728.95825	1.0082371	0.24022168	1061.3069	252.86601	1052.6361	0.8198683	0.23506513	588.2369	168.65388	717.47723	0.8100958	0.33361927	852.3795	351.0328	1052.1959	Mapk13: mitogen activated protein kinase 13	83366	junction
83366_09C	0.85357654	0.85638654	308.06573	309.0799	360.91168	0.4766565	0.4351452	188.41016	172.0018	395.2745	1.0684466	0.2795992	296.20844	77.51406	277.2328	0.8533031	0.2839398	487.92624	162.35928	571.80884	Mapk13: mitogen activated protein kinase 13	83366	junction
83366_10C	1.8353256	1.7053128	549.90784	510.95288	299.62415	1.7651184	0.2389581	722.1415	97.762024	409.11786	0.5314263	0.2565653	452.79553	218.60344	852.03815	0.5855436	0.2327617	547.38873	217.59459	934.83856	Mapk13: mitogen activated protein kinase 13	83366	junction
83366_11C	1.0260671	0.9764433	69.348015	65.994125	67.586235	1.0058583	0.5553976	238.14523	131.49496	236.75824	0.94761026	0.21882714	649.7993	150.05507	685.72424	1.5142909	0.27842194	711.8253	130.8783	470.07175	Mapk13: mitogen activated protein kinase 13	83366	junction
83476_01C	0.72009295	0.3486885	1780.3088	862.07385	2472.332	0.74586725	0.2523441	2440.4885	825.6735	3272.0144	0.80309534	0.28028902	2984.671	1041.6826	3716.459	0.6901048	0.23330265	2672.088	903.34863	3872.0032	Tnfsf5	83476	junction
83476_02C	1.1911131	0.956748	95.14667	76.42547	79.88046	0.92523867	0.847239	37.114502	33.985664	40.113434	0.5580102	0.6588846	46.984375	55.477978	84.199844	0.45594314	1.0338517	36.097713	81.85162	79.171524	Tnfsf5	83476	junction
83476_03C	0.95715207	0.3700277	124.115204	47.981995	129.67136	0.97951174	0.23429695	564.1581	134.94533	575.9585	1.2667707	0.30174294	299.22137	71.2741	236.20801	0.9382962	0.33045045	302.21756	106.4354	322.09186	Tnfsf5	83476	junction
83476_04C	0.9652861	0.42117763	493.25592	215.21945	510.9945	1.0748645	0.2962224	635.6544	175.18025	591.381	0.92923796	0.25906947	527.6594	147.11026	567.841	1.1264234	0.3367971	484.72223	144.93045	430.31976	Tnfsf5	83476	junction
83569_01C	0.99855924	0.47323564	586.82825	278.10873	587.6749	0.9011812	0.3861013	719.40967	308.22327	798.2963	0.91960657	0.22240786	623.7871	150.8636	678.3195	0.94401824	0.2398931	697.49097	177.2458	738.8533	Pik3r2	83569	junction
83569_02C	1.3339576	0.38179237	747.0761	213.82088	560.0449	0.88325703	0.23494661	583.3401	155.16862	660.4421	0.82844853	0.22595415	466.66486	127.279915	563.29974	0.60929203	0.2611433	481.4187	206.33664	790.12805	Pik3r2	83569	junction
83569_03C	1.5901092	1.5293677	381.19812	366.63647	239.73079	1.1187596	0.44296154	540.97656	214.19418	483.55032	0.8217264	0.22718734	386.3442	106.814766	470.16162	1.0123862	0.490914	654.7999	317.51758	646.78864	Pik3r2	83569	junction
83569_04C	1.1994278	0.3344523	1278.8948	356.6111	1066.254	0.8947238	0.23330593	1231.1255	321.0252	1375.9839	0.8640056	0.20524824	1538.719	365.5293	1780.9132	0.98764277	0.3756709	2467.1143	938.4193	2497.9824	Pik3r2	83569	junction
83569_05C	0.8295112	0.33504748	1466.093	592.16895	1767.418	0.8708797	0.23559757	2260.3682	611.49347	2595.4998	0.8980404	0.22878957	3666.916	934.203	4083.2417	0.9893666	0.215647	7663.829	1670.4442	7746.1978	Pik3r2	83569	junction
83569_06C	0.80505484	0.6075217	948.96674	716.1225	1178.7604	0.77871263	0.24375704	1601.166	501.2061	2056.1707	0.92756397	0.28108507	2478.521	751.08057	2672.0754	1.0959126	0.22292362	3477.5317	707.37756	3173.1836	Pik3r2	83569	junction
83569_07C	0.6740319	0.38354468	774.0168	440.43912	1148.3385	0.8829068	0.22978912	2569.6836	668.797	2910.4812	0.98547053	0.20270453	3037.1335	624.7175	3081.912	0.994265	0.30058432	3782.503	1143.5193	3804.3206	Pik3r2	83569	junction
83569_08C	1.1589867	1.1480978	496.27222	491.60968	428.19492	0.85913813	0.52791214	678.50366	416.91815	789.7492	0.8938901	0.21036518	708.51587	166.73984	792.62085	0.9436255	0.2283216	898.3871	217.37561	952.0589	Pik3r2	83569	junction
83569_09C	0.5493535	0.3613336	470.79416	309.6617	856.9967	0.80313253	0.31894848	1178.8905	468.1735	1467.8655	0.90265834	0.2047608	2570.0667	582.99896	2847.2197	0.96033436	0.21495265	2689.3599	601.9622	2800.4412	Pik3r2	83569	junction
83569_10C	0.9574764	0.3311819	607.87006	210.25645	634.8669	1.0448248	0.63417655	1058.3071	642.35986	1012.90393	0.6822447	0.29066855	760.2911	323.91998	1114.3964	0.5695243	0.25192338	874.38983	386.7776	1535.2986	Pik3r2	83569	junction
83569_11C	1.2726535	0.52692014	674.96423	279.45728	530.3598	1.1518197	0.55010366	1167.378	557.5343	1013.5076	0.7139244	0.20906991	781.2631	228.78978	1094.3219	0.89022136	0.28048497	820.16223	258.4112	921.30145	Pik3r2	83569	junction
83569_12C	0.9089177	0.56797564	1029.6157	643.39886	1132.7931	0.97190326	0.2762386	1894.6002	538.4916	1949.3713	0.8659225	0.20165612	2182.6895	508.30496	2520.652	0.8667251	0.2767578	2171.483	693.38574	2505.3884	Pik3r2	83569	junction
83569_13C	0.9024408	0.7871619	382.0622	333.25705	423.3654	2.1146421	1.5121297	1846.5249	1320.4055	873.2091	0.96956086	0.35675088	822.9386	302.80106	848.77454	1.1081554	0.23625702	812.47253	173.2179	733.17566	Pik3r2	83569	junction
83569_14C	0.70822984	0.40181255	439.01898	249.07642	619.8821	0.9557551	0.23224753	722.87744	175.65848	756.3417	0.73632836	0.20349121	1185.8701	327.72626	1610.518	0.8445899	0.24977516	1270.8729	375.8422	1504.7219	Pik3r2	83569	junction
83814_01C	0.7161844	0.50356805	784.6122	551.6815	1095.5449	0.7306363	0.23017234	1299.8689	409.49768	1779.0917	1.0655068	0.20506637	3105.3694	597.6563	2914.453	1.2130533	0.3134218	4275.756	1104.7452	3524.7878	Clecsf12	83814	junction
84178_01A	2.1396766	2.0610068	88.02383	84.787445	41.138847	1.3570616	2.2182457	19.827637	32.41015	14.610712	1.5780511	1.6092305	69.80797	71.18724	44.236824	0.3475145	0.29179853	169.3052	142.16101	487.18893	Ticam2	84178	junction
84178_02E	1.2320186	1.9228396	12.320186	19.228397	10						1.6514376	1.0010016	120.08209	72.78651	72.71367	3.7108288	3.8350315	74.67175	77.17104	20.122662	Ticam2	84178	junction
84178_03C	2.860294	1.0238035	58.022903	20.76851	20.285643	1.1224428	0.9330688	194.9855	162.08832	173.7153	1.4075437	0.5735866	191.10266	77.87604	135.77032	1.2615961	0.5290604	222.79752	93.43193	176.59972	Ticam2	84178	junction
84372_01C	1.3711443	0.415055	124.218704	37.601875	90.59492	0.9636566	0.42994016	90.3261	40.299435	93.732666	0.68946993	0.5974628	216.6848	187.76904	314.27737	0.3094814	0.24685186	311.2688	248.27753	1005.77545	Ifnb1	84372	junction
98057_01C	1.341052	0.3395002	922.48737	233.53654	687.88336	1.2126713	0.30541116	1611.7708	405.92432	1329.1077	1.5501691	0.20325626	2392.1946	313.6616	1543.183	1.6362914	0.26146942	2100.0474	335.5748	1283.419	1110011C06Rik	98057	junction
98057_02C	1.2067862	0.38209862	2741.6982	868.09015	2271.9006	1.1026118	0.29914665	3790.0735	1028.2747	3437.3599	1.3096788	0.32079965	4868.219	1192.4473	3717.1091	1.1603125	0.27744174	5520.687	1320.0488	4757.931	1110011C06Rik	98057	junction
98057_03A	1.6480076	0.33398974	1416.1196	286.99466	859.2919	1.3014935	0.23907672	1345.9849	247.24953	1034.1848	2.7079964	0.4729344	1106.8092	193.2972	408.71884	0.9928741	0.3166803	590.33057	188.28778	594.5674	1110011C06Rik	98057	junction
98057_04A	1.1916393	0.4970906	277.95026	115.94654	233.2503	1.6527083	0.30047756	736.20483	133.84882	445.45358	1.4583799	0.25421396	923.5545	160.98715	633.2743	2.5590925	0.8534067	663.3597	221.21732	259.21677	1110011C06Rik	98057	junction
98057_05C	1.3407161	0.36942336	809.6317	223.08742	603.88007	1.34085	0.55488807	1353.6875	560.2007	1009.57416	0.9551373	0.2628412	1056.1539	290.63962	1105.7614	1.1033989	0.26382062	1373.3638	328.36874	1244.6666	1110011C06Rik	98057	junction
98057_06C	1.8382765	1.4954201	844.5938	687.06885	459.44873	2.0171967	0.29332635	1174.997	170.85966	582.49	2.2205663	0.517419	1467.8257	342.02124	661.0141	2.4689784	0.64388245	1126.9736	293.90234	456.4534	1110011C06Rik	98057	junction
98057_07C	1.5180569	1.5506402	203.29297	207.65642	133.91656	1.4595737	1.3412592	238.3467	219.02606	163.29883	0.7094469	0.50241524	175.69144	124.42092	247.64563	0.56542975	0.4432646	123.882996	97.117165	219.09528	1110011C06Rik	98057	junction
98057_08C	1.2225916	0.3322069	1020.01666	277.1625	834.3069	1.2134273	0.30909306	1919.2922	488.89612	1581.7117	1.3457427	0.2299467	3043.1963	519.9902	2261.3508	1.4933208	0.2903749	2547.7124	495.40042	1706.0718	1110011C06Rik	98057	junction
98057_09C	1.4562228	0.34346643	2457.1611	579.549	1687.3525	1.3399878	0.34360027	3635.9517	932.3324	2713.4216	1.1809632	0.31715345	4027.672	1081.6511	3410.4978	1.1564782	0.21847667	6057.964	1144.4435	5238.2866	1110011C06Rik	98057	junction
98057_10C	1.1386582	0.9940474	203.27263	177.45682	178.51945	0.90753406	0.75784755	196.64236	164.20862	216.67767	2.6237028	0.45059374	441.85617	75.884224	168.4094	1.9284621	0.5141175	319.154	85.08471	165.49663	1110011C06Rik	98057	junction
98057_11C	1.1201073	0.56445044	315.69745	159.08792	281.8457	1.2292044	0.25552157	1254.6552	260.81216	1020.70514	1.6210966	0.34309307	1155.7341	244.60254	712.93353	1.1401466	0.24702188	955.97156	207.11888	838.4637	1110011C06Rik	98057	junction
98057_12AOL	2.1866617	0.46469545	1088.8125	231.38748	497.93365	2.4654381	0.33052734	1507.4122	202.09021	611.4176	1.407472	0.2880113	1973.8551	403.91043	1402.4116	1.6887592	0.32219037	1542.1484	294.2192	913.1843	1110011C06Rik	98057	junction
98057_13SOL						4.6748095	3.8664029	46.748093	38.66403	10	0.7941756	0.37107325	229.9542	107.44455	289.5508	2.0859752	1.0367599	228.35507	113.49577	109.47162	1110011C06Rik	98057	junction
98057_14COL	1.7393469	0.9451017	708.5801	385.0182	407.38284	1.6925623	0.58504796	1387.8053	479.70624	819.9434	2.8730125	0.37379876	775.7998	100.936905	270.0301	1.3490174	0.39803094	363.8484	107.35438	269.71365	1110011C06Rik	98057	junction
98057_15A	1.1955013	0.35113364	1206.4602	354.35242	1009.16675	1.0525169	0.2645287	1563.8822	393.04993	1485.8499	1.3233808	0.36910656	2557.3604	713.2781	1932.4448	0.9367926	0.2242916	2720.226	651.29016	2903.7656	1110011C06Rik	98057	junction
98057_16A	0.49416986	0.32760882	522.0711	346.10587	1056.4608	0.8944691	0.35214055	2186.6223	860.84393	2444.6035	0.93201077	0.2888746	3335.2969	1033.7676	3578.6035	0.92575455	0.22281754	3530.0352	849.6353	3813.1438	1110011C06Rik	98057	junction
98057_17A	0.8842876	0.44653094	1485.8551	750.29926	1680.2849	1.0142937	0.23679799	2718.6077	634.6888	2680.2964	0.88764125	0.21456748	3388.3906	819.0679	3817.2976	0.8412206	0.22614256	3863.0107	1038.4803	4592.1494	1110011C06Rik	98057	junction
98057_18A	1.0523199	0.3441252	2562.3335	837.9236	2434.938	1.0443783	0.24229166	3498.1777	811.5634	3349.531	0.97404253	0.27909273	3906.237	1119.2555	4010.3352	0.9301369	0.25853834	4527.8936	1258.561	4867.9863	1110011C06Rik	98057	junction
98057_19C	1.5428752	0.3413992	1244.0374	275.27393	806.3111	1.4889733	0.23203336	2039.175	317.77377	1369.5176	1.6418943	0.29460904	3037.6094	545.04553	1850.064	1.8030093	0.55408114	3096.7102	951.6471	1717.5232	1110011C06Rik	98057	junction
98057_20C	1.2694979	0.58777267	248.15625	114.8954	195.4759	1.1762813	0.26621503	516.39307	116.86965	439.00473	1.8111776	0.3751403	566.7885	117.396126	312.93924	0.9206195	0.39563075	915.82367	393.56976	994.7906	1110011C06Rik	98057	junction
98057_21C	1.1515231	0.572595	864.62213	429.93344	750.8509	1.3496565	0.23015092	2384.163	406.56073	1766.4963	1.2770954	0.27936128	3084.2402	674.6694	2415.0427	1.3159355	0.27515805	3857.6797	806.6289	2931.5112	1110011C06Rik	98057	junction
98057_22C	1.2405714	0.3585989	746.8008	215.86983	601.98126	1.3051908	0.35412985	1261.6414	342.31384	966.6336	1.5500777	0.22753522	1395.1777	204.79753	900.0696	1.5998114	0.5730615	1450.5529	519.5963	906.7024	1110011C06Rik	98057	junction
98057_23C	1.3746667	0.38143414	1640.5092	455.1985	1193.3868	1.3031379	0.23079996	1688.1558	298.99084	1295.4545	1.5186162	0.41727692	2805.3796	770.8467	1847.3263	1.8764651	0.21680847	3087.0925	356.68546	1645.164	1110011C06Rik	98057	junction
98057_24C	1.3996392	0.334923	883.9149	211.5141	631.5305	1.5013125	0.24578486	791.0725	129.50911	526.9206	1.5459934	0.22703494	712.4455	104.6253	460.83344	0.7072058	0.31942618	953.98303	430.88895	1348.9469	1110011C06Rik	98057	junction
98057_25C	0.72663444	0.9941521	15.593512	21.334417	21.459913	2.7117496	0.95494616	238.48438	83.98258	87.94484	0.30443797	0.3042052	70.38768	70.333855	231.20532	0.6885623	0.28856665	271.67938	113.85696	394.56036	1110011C06Rik	98057	junction
98057_26C	1.4439214	0.7652887	2050.324	1086.6865	1419.9692	1.4086416	0.22977784	3564.605	581.459	2530.5266	1.4863586	0.22807	4105.705	629.9881	2762.2573	1.3429915	0.24443911	4191.2686	762.8566	3120.8452	1110011C06Rik	98057	junction
98057_28A	2.5730603	0.47137287	5281.9165	967.623	2052.7761	2.5027804	0.24336779	5729.9634	557.1757	2289.439	2.7056792	0.48338363	9399.391	1679.2499	3473.9485	2.8621397	0.21268897	10984.639	816.2814	3837.9116	1110011C06Rik	98057	junction
98057_29I	2.3429904	0.36300603	3320.501	514.45447	1417.2064	2.6036174	0.33459046	4782.9707	614.6589	1837.0482	2.5784965	0.25538647	7183.366	711.47455	2785.874	2.3906407	0.21856365	5899.259	539.3381	2467.6477	1110011C06Rik	98057	junction
98057_30A	2.4984243	0.36501184	3837.6753	560.6722	1536.0383	2.5932372	0.34147504	4623.8135	608.8594	1783.0276	2.082691	0.20964527	7154.911	720.2189	3435.4165	2.3184543	0.22851636	7998.813	788.3959	3450.0627	1110011C06Rik	98057	junction
98057_31C	1.916016	0.972533	879.3857	446.3593	458.96573	1.5352967	0.51994044	1259.6562	426.59262	820.46436	2.6078835	0.8522587	1673.1176	546.77637	641.56146	2.8714724	1.5788325	747.35114	410.91888	260.26758	1110011C06Rik	98057	junction
ATF2_3_downstream_391_357	2.3931298	2.4231226	23.931297	24.231226	10	0.8287657	0.34216118	293.98438	121.373314	354.72556	1.8792863	0.65617824	219.92754	76.79067	117.02716	7.949315	7.5722775	114.159424	108.74481	14.360914	Atf2	165927	intron
ATF2_5_upstream_166_132	1.0663754	0.47283283	254.78688	112.97298	238.92795	0.7867849	0.33634505	342.1232	146.25528	434.83704	1.015009	0.29914492	741.84784	218.63844	730.87805	1.1329674	0.3307708	875.7464	255.67494	772.96704	Atf2	165927	intron
ATF2_ENSMUSE00000166101_exon7_43_9	1.5996374	1.3876735	435.7061	377.9718	272.37802	1.2676529	0.9636983	333.00732	253.1597	262.69598	0.9066897	0.24519528	342.59235	92.64694	377.8496	0.70169795	0.26140562	400.88654	149.34344	571.30927	Atf2	165927	exon
ATF2_ENSMUSE00000166102_exon9_71_36	0.9019331	0.53884995	1024.7551	612.2285	1136.1764	0.9074289	0.28912565	1444.102	460.12082	1591.4216	0.96205395	0.24073867	1725.95	431.89148	1794.0262	1.0350761	0.4518011	2127.6929	928.71814	2055.5908	Atf2	165927	exon
ATF2_ENSMUSE00000166104_exon10_87_52	1.0630057	0.57519996	390.41205	211.25473	367.27185	1.1126659	0.47243264	409.85498	174.02248	368.35403	0.9643664	0.32496268	324.30338	109.28056	336.2865	0.91174775	0.3781068	318.32996	132.01318	349.14258	Atf2	165927	exon
ATF2_ENSMUSE00000166105_exon8_98_64	0.97569585	0.7412246	189.92578	144.28435	194.65675	0.9779327	0.5007801	474.87912	243.17627	485.5949	1.0439819	0.5562082	466.9201	248.76369	447.2492	1.737855	0.38197395	483.10977	106.1857	277.992	Atf2	165927	exon
ATF2_ENSMUSE00000364298_exon6_81_47	1.3971761	2.144454	13.971762	21.444536	10	0.94075793	0.4063956	385.54584	166.55098	409.8247	1.2033011	0.41428602	312.14243	107.467896	259.4051	0.6677995	0.36208522	174.75	94.750595	261.68036	Atf2	165927	exon
ATF2_ENSMUSE00000375085_exon5_69_34	0.25123343	0.4746582	13.6640625	25.81567	54.387917	0.88141614	0.6056661	77.50492	53.257603	87.93227	0.90533155	0.5379499	313.26953	186.14542	346.0274	1.4390354	0.3965634	338.58142	93.304855	235.28358	Atf2	165927	exon
ATF2_ENSMUSE00000386816_exon3_76_40	0.7377085	0.73838943	19.350565	19.368425	26.230639	0.6250521	0.5116339	238.80435	195.47232	382.0551	0.85414344	0.30646053	373.8596	134.13814	437.70117	1.0640767	0.43293497	221.68094	90.19409	208.33174	Atf2	165927	exon
ATF2_ENSMUSE00000393169_exon2_88_54	1.9350302	0.7034517	352.91144	128.29575	182.38033	1.1769413	0.9939537	129.03986	108.977104	109.640015	1.5945594	0.5191063	201.10419	65.469154	126.118965	0.8172326	0.3856696	434.48853	205.04445	531.6583	Atf2	165927	exon
ATF2_ENSMUSE00000412652_exon4_89_55	0.70537156	0.55612713	233.80498	184.33588	331.46356	0.7046159	0.2812017	930.8556	371.49057	1321.0823	1.1583301	0.3382246	929.1725	271.3121	802.1655	0.9749029	0.56585306	958.254	556.18964	982.9225	Atf2	165927	exon
ATF2_ENSMUSE00000484182_exon1_45_8	0.73136973	0.3582921	675.0703	330.71146	923.0219	0.7065492	0.2325427	864.40826	284.498	1223.4226	1.1152332	0.4534627	1134.1827	461.16772	1016.9916	1.1690707	0.453695	1027.6014	398.79337	878.9899	Atf2	165927	exon
ATF2_ENSMUSE00000491528_exon11_2433_2399	1.5853426	0.5748703	668.78125	242.51065	421.8528	1.165237	0.23911205	471.39203	96.731834	404.54605	0.75195014	0.42444727	191.49799	108.09334	254.66847	0.57562345	0.41668233	205.52893	148.77829	357.05447	Atf2	165927	exon
ATF2_Intron10-11_3849_3813	3.725453	1.1903167	80.78626	25.811958	21.684952	0.9401488	0.33000553	601.5217	211.14265	639.8155	1.7066253	0.39269483	435.28262	100.15862	255.0546	0.92150253	0.40356457	370.05072	162.06073	401.5732	Atf2	165927	intron
ATF2_Intron1-2_8314_8280	0.17165084	1.1205161	4	26.111517	23.30312	2.8672864	0.51945955	272.32062	49.33569	94.97504	0.27250272	0.37537873	76.77536	105.75981	281.74164	0.86296594	0.43272924	300.13934	150.50313	347.79974	Atf2	165927	intron
ATF2_Intron2-3_1877_1841	1.406506	1.6599355	20.984734	24.765842	14.919762	0.7781574	1.0435076	30.229008	40.537045	38.846905	1.4278004	0.49535796	243.47656	84.47123	170.52563	1.2843008	0.88356173	167.875	115.49314	130.71315	Atf2	165927	intron
ATF2_Intron3-4	1.2173903	0.5070967	138.85938	57.841053	114.063156	0.45396236	0.5163668	43.540985	49.526398	95.91321	0.8720349	1.0524243	59.578125	71.90248	68.3208	0.4442878	1.3916517	35.52174	111.26548	79.952095	Atf2	165927	intron
ATF2_Intron4-5_3393_3358	0.35052237	0.47311574	82.64122	111.54456	235.7659	0.7347787	0.327467	639.92365	285.19318	870.9066	1.5097545	0.30922583	850.47864	174.19386	563.32245	1.4921411	0.49616015	409.81158	136.26874	274.64667	Atf2	165927	intron
ATF2_Intron5-6_597_562	0.9561284	0.46527877	427.9313	208.24332	447.56677	0.48655766	0.5577739	41.31884	47.36657	84.920746	0.75463057	0.37419686	214.1875	106.20864	283.83093	0.45944494	0.31314427	544.3406	371.00665	1184.7787	Atf2	165927	intron
ATF2_Intron6-7_2671_2637	1.7065601	0.46961012	489.6087	134.73021	286.898	1.2700809	0.33973768	485.84375	129.95978	382.52975	0.65650785	0.28965488	781.06525	344.6103	1189.7272	0.9777915	0.32842788	787.1884	264.40668	805.06775	Atf2	165927	intron
ATF2_Intron7-8_12221_12187	0.1656997	0.65282553	8.549619	33.68388	51.597065	0.7050369	0.35491133	188.86957	95.075806	267.88608	0.7318182	0.36739737	217.1145	108.99879	296.6782	1.4216765	0.46539775	433.5691	141.93248	304.97028	Atf2	165927	intron
ATF2_Intron8-9_1083_1047	0.22851291	0.7377501	9.453125	30.519258	41.36801	0.470818	0.337169	197.85507	141.69084	420.23685	2.8933873	0.99713343	209.57812	72.22585	72.43349	0.8998031	0.40909892	350.7252	159.45854	389.77994	Atf2	165927	intron
ATF2_Intron9-10_4938_4904	0.9590085	0.46319503	764.7344	369.36182	797.4219	0.6897662	0.3268094	680.11597	322.23715	986.0094	0.7898459	0.29027766	893.2787	328.29044	1130.9531	1.2591121	0.31282407	1509.8672	375.12372	1199.1523	Atf2	165927	intron
csf1rA'AINTRON_47_86(902)	3.9198475	2.4231226	39.198475	24.231226	10	0.9847951	0.35513878	262.78906	94.76752	266.84644	2.1640415	1.0954448	141.61594	71.686455	65.44049	0.8068553	0.58933336	172.71739	126.15412	214.06241	Csf1r: colony stimulating factor 1 receptor	167944	intron
csf1rAA(902)	0.7603378	0.7089801	106.063	98.89888	139.49458	1.2526841	0.51368046	94.671875	38.821514	75.57522	0.1956707	0.5727327	18.30342	53.574535	93.541954	0.36904848	0.40759066	291.74814	322.21735	790.5415	Csf1r: colony stimulating factor 1 receptor	167944	junction
csf1rAB(902)	0.47331285	0.32789356	456.95145	316.55896	965.4321	0.4132932	0.23109934	418.32062	233.91048	1012.16425	0.94073164	0.22695822	711.79346	171.72525	756.6382	1.032715	0.30822778	998.5916	298.0432	966.9577	Csf1r: colony stimulating factor 1 receptor	167944	junction
csf1rABINTRON_178_212(902)	0.06807507	1.2466664	1.3985507	25.611813	20.544245	0.99626946	0.38583922	183.8376	71.197365	184.52599	1.107603	0.6167891	140.03622	77.98175	126.431786	1.5953548	0.5650521	361.74808	128.12605	226.75087	Csf1r: colony stimulating factor 1 receptor	167944	intron
csf1rBC_4_38(902)	0.5935851	0.439935	905.9203	671.42194	1526.1844	0.64388883	0.28214908	1221.079	535.0711	1896.4128	0.70978105	0.20524865	1256.1785	363.25134	1769.8112	0.8437436	0.22540075	1473.0048	393.50378	1745.7965	Csf1r: colony stimulating factor 1 receptor	167944	junction
csf1rCDa50(902)	0.31402755	0.42996928	165.38931	226.4525	526.6713	0.54207754	0.25214776	520.0072	241.88173	959.28564	0.9053988	0.24072872	1259.2346	334.8071	1390.8066	1.2768805	0.31716865	996.5674	247.54073	780.47034	Csf1r: colony stimulating factor 1 receptor	167944	junction
csf1rCDb50_9_43(902)	1.2993944	1.2922574	296.80487	295.17462	228.41785	0.9582647	0.38882872	213.29007	86.545296	222.5795	0.4960993	0.41681385	67.34421	56.581413	135.74744	0.61582893	0.26681012	299.26086	129.65585	485.94803	Csf1r: colony stimulating factor 1 receptor	167944	junction
csf1rDE_6_40(902)	0.5845275	0.32884127	1530.6912	861.13055	2618.6814	0.5069007	0.23283112	1177.4114	540.812	2322.7651	0.7229853	0.20840733	1338.8588	385.93866	1851.8478	0.73726034	0.42532048	1089.523	628.5383	1477.7994	Csf1r: colony stimulating factor 1 receptor	167944	junction
csf1rEF_8_42(902)	0.4862643	0.49692863	612.1707	625.5963	1258.9259	0.6678648	0.3645622	1628.7786	889.0888	2438.785	0.7123116	0.2802362	1807.4637	711.0888	2537.4622	0.77965784	0.26147988	2006.3695	672.89166	2573.3975	Csf1r: colony stimulating factor 1 receptor	167944	junction
csf1rFG_8_45(902)	0.3801671	0.33180186	450.99463	393.61862	1186.3063	0.30793026	0.23118992	359.0844	269.5958	1166.1226	0.83422714	0.36148658	621.6223	269.36084	745.1476	0.8498263	0.30311102	513.355	183.10042	604.0705	Csf1r: colony stimulating factor 1 receptor	167944	junction
csf1rGH(902)	1.005074	0.3527689	730.34467	256.34222	726.65765	0.717526	0.24184023	626.9773	211.32101	873.80426	0.87985414	0.25715625	461.03262	134.74667	523.98755	1.1458905	0.47039685	458.74765	188.31943	400.3416	Csf1r: colony stimulating factor 1 receptor	167944	junction
csf1rHaHbEXON(902)	0.44036543	0.39422235	976.8647	874.50525	2218.3047	0.52640176	0.25452363	1570.1719	759.20306	2982.8394	0.61587816	0.20328227	3123.583	1030.9978	5071.755	0.6832525	0.22632039	2944.0686	975.1926	4308.903	Csf1r: colony stimulating factor 1 receptor	167944	junction
csf1rHaI(902)	0.5774422	0.35467482	610.7656	375.1426	1057.7086	0.68950754	0.3361139	1237.1401	603.0681	1794.2373	0.696959	0.21585926	1114.3776	345.1404	1598.9141	0.6745032	0.21990745	1081.186	352.49774	1602.9368	Csf1r: colony stimulating factor 1 receptor	167944	junction
csf1rHbUb_6_40(902)	0.7502031	0.37432352	1273.5648	635.4616	1697.6267	0.8030956	0.35757142	2789.1216	1241.8325	3472.9634	0.8555968	0.43092665	4249.2627	2140.1675	4966.431	0.9490275	0.26136997	5899.082	1624.6558	6215.9233	Csf1r: colony stimulating factor 1 receptor	167944	junction
csf1rIJ(902)	0.58853394	0.33108875	1005.97	565.9238	1709.2812	0.72252744	0.2479651	2343.9465	804.42194	3244.0935	0.6904203	0.21366388	3002.6309	929.22205	4348.9897	0.8629201	0.35178173	3104.0396	1265.4061	3597.1343	Csf1r: colony stimulating factor 1 receptor	167944	junction
csf1rJK_5_39(902)	0.7500905	0.4035433	533.06885	286.7872	710.6727	1.0058599	0.28659192	1807.446	514.9817	1796.9165	0.9666964	0.2166608	2167.6797	485.83118	2242.3584	1.1218681	0.22623926	2695.1323	543.5084	2402.361	Csf1r: colony stimulating factor 1 receptor	167944	junction
csf1rJL_4_39(902)	0.53648496	0.32882994	1002.7678	614.63074	1869.1445	0.5431609	0.28038204	1149.877	593.5715	2117.0098	0.7479782	0.31473905	3073.594	1293.3265	4109.2026	0.8964836	0.5734263	1775.4275	1135.6334	1980.4349	Csf1r: colony stimulating factor 1 receptor	167944	junction
csf1rKUTR_199_233(902)	0.5969001	0.3418016	264.68423	151.56557	443.4314	1.2850078	0.38664138	748.0747	225.08551	582.15576	0.80528265	0.2568661	528.57153	168.60179	656.3801	0.77171975	0.26733774	1230.4031	426.23398	1594.3651	Csf1r: colony stimulating factor 1 receptor	167944	junction
csf1rLM(902)	0.49124333	0.32704136	1300.9414	866.0914	2648.2627	0.5317915	0.22972593	1247.9553	539.09796	2346.7004	0.6475421	0.20499255	1585.3877	501.88654	2448.316	0.876367	0.32431966	1772.3076	655.88306	2022.335	Csf1r: colony stimulating factor 1 receptor	167944	junction
csf1rLM50(902)	0.49738786	0.34406763	628.7528	434.93924	1264.1097	0.6015649	0.25250128	1095.1211	459.66696	1820.454	0.6080807	0.21068849	1166.6636	404.2269	1918.6	0.3530457	0.2486952	1611.7598	1135.3683	4565.3003	Csf1r: colony stimulating factor 1 receptor	167944	junction
csf1rLQb(902)	0.28267366	0.3329419	93.85115	110.54083	332.01236	0.6260609	0.23281616	483.23914	179.70436	771.8724	0.91658795	0.205305	1053.5095	235.97383	1149.3818	1.4200553	0.34938103	935.2026	230.09106	658.56775	Csf1r: colony stimulating factor 1 receptor	167944	junction
csf1rMN_4_38(902)	0.41503036	0.41896906	784.41943	791.8638	1890.029	0.43312517	0.24334632	1003.4638	563.7844	2316.7986	0.6580112	0.24169682	2170.7744	797.3561	3298.993	0.9125139	0.30865613	1655.7705	560.0613	1814.5153	Csf1r: colony stimulating factor 1 receptor	167944	junction
csf1rNO(902)	0.36614683	0.3283375	694.94763	623.1854	1898.0027	0.5696814	0.24875213	1589.842	694.20654	2790.7563	0.5578194	0.20521444	1435.1122	527.9589	2572.7183	0.69212216	0.25377354	1980.5026	726.1712	2861.493	Csf1r: colony stimulating factor 1 receptor	167944	junction
csf1rO_PUTR_175_209(902)	0.91350394	0.6188903	817.58777	553.908	895.0019	0.9232853	0.23561558	1297.9855	331.2363	1405.8335	0.92841697	0.20956968	1084.2537	244.74638	1167.852	0.78979784	0.21972536	1353.5508	376.56393	1713.794	Csf1r: colony stimulating factor 1 receptor	167944	junction
csf1rOINTRON_13_47(902)	0.7738586	0.466128	306.13043	184.3954	395.58963	1.0710258	0.3262944	1195.9658	364.3581	1116.6545	0.80036885	0.28992513	930.9389	337.22275	1163.1373	0.96610874	0.31297064	1152.0938	373.22046	1192.5094	Csf1r: colony stimulating factor 1 receptor	167944	intron
csf1rOINTRONmanual_4_38(902)	0.780627	0.49096438	112.202896	70.568436	143.73433	0.92243314	0.36041102	226.50427	88.499245	245.55089	0.761672	0.29200056	765.0916	293.31152	1004.48956	0.88809085	0.3272491	730.6406	269.2309	822.70935	Csf1r: colony stimulating factor 1 receptor	167944	intron
csf1rOP_4_38(902)	0.5350992	0.3571604	1439.6335	960.90607	2690.405	0.7239169	0.2312171	3117.2163	995.6304	4306.0415	0.7586058	0.20093973	3669	971.8458	4836.5044	0.6646203	0.21220429	4026.8188	1285.7089	6058.8267	Csf1r: colony stimulating factor 1 receptor	167944	junction
csf1rPQa(902)	0.6154305	0.34213963	1766.4398	982.02655	2870.2507	0.6614663	0.23943947	2123.8137	768.7841	3210.766	0.68948287	0.21151406	2212.2466	678.6554	3208.5593	0.636159	0.2930853	1638.2358	754.7529	2575.1987	Csf1r: colony stimulating factor 1 receptor	167944	junction
csf1rQaQbEXON(902)	0.53619874	0.3841001	557.7595	399.54492	1040.2104	0.67930466	0.31828132	1325.7429	621.1634	1951.6176	0.8030951	0.20801818	1866.4009	483.43628	2324.0098	0.88483214	0.22489454	2162.436	549.61847	2443.894	Csf1r: colony stimulating factor 1 receptor	167944	junction
csf1rQR_6_40(902)	0.48104152	0.3376784	789.4922	554.20264	1641.2142	0.541953	0.23350109	1773.2227	763.995	3271.9119	0.7167548	0.23690523	1913.9985	632.62396	2670.3672	0.7254755	0.36146715	1604.131	799.25604	2211.1443	Csf1r: colony stimulating factor 1 receptor	167944	junction
csf1rRS(902)	0.5494534	0.3356366	1553.5374	948.98676	2827.4236	0.508104	0.23969327	1574.3066	742.6643	3098.3945	0.58853555	0.20504828	1858.2285	647.4146	3157.3767	0.7107601	0.22534731	1324.2188	419.8451	1863.1023	Csf1r: colony stimulating factor 1 receptor	167944	junction
csf1rST(902)	0.3146356	0.33901832	126.61215	136.42398	402.40884	0.4972819	0.46361533	377.47552	351.91998	759.0775	0.6788375	0.2085653	792.0763	243.35667	1166.8129	1.0073674	0.25511152	665.58044	168.55544	660.71277	Csf1r: colony stimulating factor 1 receptor	167944	junction
csf1rTUa(902)	0.5932369	0.36428654	1643.7773	1009.38763	2770.8616	0.5840818	0.23536833	1762.3123	710.1617	3017.2354	0.68091214	0.27263686	2732.9414	1094.2682	4013.648	0.76396954	0.30410486	2449.6768	975.1156	3206.511	Csf1r: colony stimulating factor 1 receptor	167944	junction
csf1rUaUbEXON(902)	0.6267506	0.34275746	1595.8672	872.7481	2546.2556	0.6777531	0.31633693	2992.482	1396.7219	4415.2983	0.71169585	0.2071915	3802.7563	1107.0724	5343.2324	0.84114116	0.22212976	4853.5605	1281.7351	5770.2095	Csf1r: colony stimulating factor 1 receptor	167944	junction
csf1rUTR_245_279(902)	0.38981655	0.33155763	556.0801	472.97272	1426.5173	0.6233998	0.2565335	982.1747	404.17197	1575.5134	0.72162324	0.25688827	1453.4075	517.39374	2014.0808	0.92157614	0.2622295	1395.8833	397.19104	1514.6694	Csf1r: colony stimulating factor 1 receptor	167944	junction
csf1rUV_12_46(902)	0.476998	0.32746777	1848.0214	1268.7002	3874.275	0.5397381	0.22955824	2062.8855	877.3744	3822.012	0.69213176	0.20143968	2893.017	841.9906	4179.8647	0.76444864	0.23617052	3863.586	1193.6251	5054.082	Csf1r: colony stimulating factor 1 receptor	167944	junction
IRAK1_3_downstream_325_290	1.0202595	0.46626154	396.82812	181.3516	388.9482	0.7322448	0.33460376	345.12213	157.70567	471.3207	0.7269391	0.2926741	701.7029	282.5137	965.2843	0.9675169	0.34531984	611.0797	218.1026	631.5959	Irak1: interleukin-1 receptor-associated kinase 1	71769	intron
IRAK1_ALT1_5_upstream_233_198	2.2698634	2.1619077	25.565218	24.349327	11.262888	1.9641641	1.57497	49.101562	39.37221	24.998707	0.90594506	0.31529623	456.29007	158.8027	503.66196	2.2952154	0.72907335	375.17188	119.17305	163.45824	Irak1: interleukin-1 receptor-associated kinase 1	71769	intron
IRAK1_ALT1_ENSMUSE00000411779_exon15_43_4	2.3410108	1.0602351	46.13768	20.895586	19.708445						1.6075494	1.023422	78.833435	50.188114	49.03951	2.4508734	2.267038	84.29257	77.969955	34.39287	Irak1: interleukin-1 receptor-associated kinase 1	71769	exon
IRAK1_ALT1_ENSMUSE00000461739_exon14_79_40	1.4406426	1.3581965	218.6921	206.17662	151.80177	1.4671293	0.8525224	254	147.59482	173.1272	0.61394066	0.30157322	141.33377	69.424416	230.20753	0.83621097	0.310917	325.3397	120.96665	389.06412	Irak1: interleukin-1 receptor-associated kinase 1	71769	exon
IRAK1_ALT1_ENSMUSE00000471999_exon1_274_240	0.8836493	0.8312239	71.9456	67.67719	81.41873	0.9180908	0.29946357	211.37515	68.94651	230.23338	0.8962472	0.4521959	261.36426	131.8697	291.62073	1.1729348	0.5062953	260.41174	112.40629	222.01724	Irak1: interleukin-1 receptor-associated kinase 1	71769	exon
IRAK1_ALT1_Intron14-15_773_736	1.1482828	0.66104984	57.796875	33.27283	50.333313	0.7475942	0.33185342	413.626	183.60657	553.2761	1.266394	0.3486332	432.875	119.16876	341.817	0.52639943	0.3925544	225.30435	168.01732	428.01025	Irak1: interleukin-1 receptor-associated kinase 1	71769	intron
IRAK1_ALT2_5_upstream_185_150	1.0162601	2.4231226	10.162601	24.231226	10	1.0381056	0.3533134	286.029	97.34834	275.52975	1.1579331	0.3903876	299.02438	100.81361	258.23978	0.6601228	0.70484275	112.41222	120.027565	170.28986	Irak1: interleukin-1 receptor-associated kinase 1	71769	intron
IRAK1_ALT2_ENSMUSE00000209088_exon2	0.94969237	0.9099403	442.68814	424.15817	466.1385	0.7813228	0.28852478	545.844	201.56781	698.61523	0.80946094	0.22040305	731.8569	199.27272	904.1288	1.0237432	0.24656378	913.92303	220.11409	892.7268	Irak1: interleukin-1 receptor-associated kinase 1	71769	exon
IRAK1_ENSMUSE00000209085_exon10_63_29	0.5833028	0.3944863	515.26086	348.46973	883.3506	0.705906	0.3224826	1122.0543	512.5937	1589.5238	0.8519228	0.21548794	1420.8748	359.40036	1667.8445	1.0859845	0.22921363	1902.9949	401.65613	1752.3223	Irak1: interleukin-1 receptor-associated kinase 1	71769	exon
IRAK1_ENSMUSE00000209086_exon5_171_132	0.10892839	1.2585608	1.5081301	17.424965	13.845152	0.36676288	0.34279805	156.89006	146.63861	427.76974	1.4603832	0.8269527	224.56158	127.159645	153.76895	1.0265629	0.5959441	186.09647	108.03342	181.2811	Irak1: interleukin-1 receptor-associated kinase 1	71769	exon
IRAK1_ENSMUSE00000209087_exon7_43_8	0.56676716	0.79444367	19.378906	27.163624	34.192005	0.93056244	0.9267967	245.09653	244.10469	263.38538	1.0463675	0.43442062	154.6797	64.2184	147.8254	1.190033	0.78657204	220.39821	145.67586	185.20345	Irak1: interleukin-1 receptor-associated kinase 1	71769	exon
IRAK1_ENSMUSE00000209091_exon4_62_28	0.71261805	0.36872616	146.33835	75.71908	205.35313	0.95419544	0.62091434	682.29297	443.98193	715.04535	1.1837686	0.286718	718.18756	173.95064	606.69586	1.2904478	0.4159349	764.75525	246.49457	592.6278	Irak1: interleukin-1 receptor-associated kinase 1	71769	exon
IRAK1_ENSMUSE00000209092_exon11_136_102	0.8574568	0.32942674	352.73602	135.51784	411.3747	1.3906115	0.63261884	1341.7393	610.38586	964.8555	0.904941	0.21308699	825.5496	194.39265	912.269	1.320053	0.2928504	997.7567	221.3498	755.84595	Irak1: interleukin-1 receptor-associated kinase 1	71769	exon
IRAK1_ENSMUSE00000209093_exon8_108_72	1.3723186	1.4190413	42.967255	44.430138	31.30997	0.7725924	0.45964265	233.29349	138.79457	301.9619	0.72429734	0.22050178	388.24683	118.19609	536.03235	0.7050556	0.31617033	242.52826	108.75773	343.9846	Irak1: interleukin-1 receptor-associated kinase 1	71769	exon
IRAK1_ENSMUSE00000209095_exon3	1.0424595	0.5857824	550.687	309.44394	528.25745	0.8166605	0.5009599	469.60632	288.06824	575.0325	1.2204599	0.23105356	699.02356	132.3369	572.7542	1.6645993	0.3286738	962.93567	190.13087	578.47894	Irak1: interleukin-1 receptor-associated kinase 1	71769	exon
IRAK1_ENSMUSE00000209096_exon14_120_86	0.6840925	0.4832388	61.412216	43.381218	89.7718	0.7603879	0.46274865	294.53622	179.24565	387.34995	0.9488527	0.2495643	538.21375	141.5593	567.22577	1.5278183	0.50959766	374.5965	124.94515	245.18393	Irak1: interleukin-1 receptor-associated kinase 1	71769	exon
IRAK1_ENSMUSE00000209097_exon9_168_134	0.88413733	0.34557873	831.51904	325.01202	940.48627	0.8102746	0.23221324	902.07556	258.5221	1113.2961	0.9425161	0.22081748	859.09106	201.27226	911.48694	0.92319113	0.22310609	1008.84784	243.8066	1092.7833	Irak1: interleukin-1 receptor-associated kinase 1	71769	exon
IRAK1_ENSMUSE00000209098_exon6_60_24	0.5309942	0.38735786	360.0916	262.6852	678.14606	0.66650426	0.28864887	533.9762	231.25375	801.1594	0.83231395	0.25754607	1286.2124	397.99756	1545.3452	1.1452706	0.22982483	1483.6472	297.72787	1295.4557	Irak1: interleukin-1 receptor-associated kinase 1	71769	exon
IRAK1_ENSMUSE00000209099_exon13_112_78	0.8240585	0.7418582	67.851456	61.08324	82.33816	0.880137	0.7701117	256.875	224.76321	291.85797	0.6758435	0.26336417	439.61374	171.30963	650.4668	0.9259545	0.47615233	400.49237	205.94466	432.51837	Irak1: interleukin-1 receptor-associated kinase 1	71769	exon
IRAK1_ENSMUSE00000209100_exon12_83_49	0.6893349	0.37762243	519.41797	284.5407	753.5059	0.7750035	0.30587077	739.285	291.7737	953.91174	0.8003831	0.21012333	1403.314	368.40988	1753.3029	0.9175957	0.2225286	2269.8984	550.4792	2473.7458	Irak1: interleukin-1 receptor-associated kinase 1	71769	exon
[truncated: 82 more rows]
