# Supplementary material for: Alternate transcription of the Toll-like receptor signaling cascade
Source: Genome Biol. 2006 Feb 17;7(2):R10. doi: 10.1186/gb-2006-7-2-r10 (PMC1431733; doi:10.1186/gb-2006-7-2-r10)
Supplement: Additional File 4 — A text file showing the Tlr database data, which may also be visualized and searched from our macrophages website [44] (these data include the full analysis of each predicted variant protein and links to a genome viewer with probe tracks overlayed as gff). [file gb-2006-7-2-r10-S4.txt]

uid	evidence_type	source_id	framework	vts_id	vps_id	h_feat(prot)	h_feat(nucl)	chr	cds_start	cds_stop	flip	coding_pot	subloc	nmd	domains	comments	is_representative(is 
it the .1 - 1 per framework)	Description (prot)	gene_start	gene_stop
6330	PUBLIC	https://genomec.gsc.riken.go.jp/fantom30/fantom3/public/annotate/main.cgi?masterid=	6330	TA6330.1	PA6330.1	AAD25049	AF117340	chr13	108682531	108742600	yes	coding	-	yes	IPR007527:IPR003903:IPR000719:IPR011009:superfamily_SSF57850:IPR008938:IPR002290:IPR001245:IPR000719:IPR001841:IPR000719:IPR008271:IPR000719	-	Y	No 
description	108680232	108742614
6330	PUBLIC	https://genomec.gsc.riken.go.jp/fantom30/fantom3/public/annotate/main.cgi?masterid=	6330	TA6330.5	PA6330.5	BAA85878	AB014614	chr13	108691795	108742600	yes	coding	-	yes	-	-	N	No 
description	108691795	108742606
6330	PUBLIC	https://genomec.gsc.riken.go.jp/fantom30/fantom3/public/annotate/main.cgi?masterid=	6330	TA6330.7	PA6330.7	AAA97500	L13103	chr13	108682531	108689887	yes	coding	-	yes	IPR003903:IPR000719:IPR011009:IPR002290:IPR001245:IPR000719:IPR000719:IPR008271:IPR000719	-	N	No 
description	108680235	108691794
6330	PUBLIC	https://genomec.gsc.riken.go.jp/fantom30/fantom3/public/annotate/main.cgi?masterid=	6330	TA6330.8	PA6330.8	AAA85038	U23470	chr13	108682531	108689965	yes	coding	-	yes	-	-	N	No 
description	108682506	108689965
6330	FANTOM	https://genomec.gsc.riken.go.jp/fantom30/fantom3/editor/reference/content.cgi?masterid=	6330	TB6330.3	null		D330020O04	chr13	0	0	yes	non-coding	-	no	-	-	N	No 
description	108680071	108682052
6337	PUBLIC	https://genomec.gsc.riken.go.jp/fantom30/fantom3/public/annotate/main.cgi?masterid=	6337	TA6337.1	PA6337.1	AAH06665	BC006665	chr4	32195622	32251040	no	coding	-	no	IPR000719:HMMPfam_PF07714.1:IPR001245:IPR001245:IPR001245:IPR001245:IPR001245:IPR011009:IPR002290:IPR001245:IPR000719:IPR000719:IPR008271:IPR000719	-	Y	No 
description	32195475	32252162
6337	FANTOM	https://genomec.gsc.riken.go.jp/fantom30/fantom3/editor/reference/content.cgi?masterid=	6337	TA6337.3	PA6337.3	9430049L22	9430049L22	chr4	32195622	32251040	no	coding	-	no	IPR000719:HMMPfam_PF07714.1:IPR001245:IPR001245:IPR001245:IPR001245:IPR001245:IPR011009:IPR002290:IPR001245:IPR000719:IPR000719:IPR008271:IPR000719	-	N	No 
description	32195466	32252546
6337	FANTOM	https://genomec.gsc.riken.go.jp/fantom30/fantom3/editor/reference/content.cgi?masterid=	6337	TA6337.4	PA6337.4	5330425J22	5330425J22	chr4	32217155	32251040	no	coding	-	no	-	-	N	No 
description	32217155	32253759
6337	FANTOM	https://genomec.gsc.riken.go.jp/fantom30/fantom3/editor/reference/content.cgi?masterid=	6337	TA6337.14	PA6337.3	I420013M06	I420013M06	chr4	32195622	32251040	no	coding	-	no	IPR000719:HMMPfam_PF07714.1:IPR001245:IPR001245:IPR001245:IPR001245:IPR001245:IPR011009:IPR002290:IPR001245:IPR000719:IPR000719:IPR008271:IPR000719	-	N	No 
description	32195503	32251112
6337	FANTOM	https://genomec.gsc.riken.go.jp/fantom30/fantom3/editor/reference/content.cgi?masterid=	6337	TA6337.15	PA6337.3	E130320K22	E130320K22	chr4	32195622	32251040	no	coding	-	no	IPR000719:HMMPfam_PF07714.1:IPR001245:IPR001245:IPR001245:IPR001245:IPR001245:IPR011009:IPR002290:IPR001245:IPR000719:IPR000719:IPR008271:IPR000719	-	N	No 
description	32195481	32252151
6337	PUBLIC	https://genomec.gsc.riken.go.jp/fantom30/fantom3/public/annotate/main.cgi?masterid=	6337	TA6337.16	PA6337.3	BAA11184	D76446	chr4	32195622	32251040	no	coding	-	no	IPR000719:HMMPfam_PF07714.1:IPR001245:IPR001245:IPR001245:IPR001245:IPR001245:IPR011009:IPR002290:IPR001245:IPR000719:IPR000719:IPR008271:IPR000719	-	N	No 
description	32195479	32251562
6337	FANTOM	https://genomec.gsc.riken.go.jp/fantom30/fantom3/editor/reference/content.cgi?masterid=	6337	TB6337.5	null		G930042E15	chr4	0	0	no	non-coding	-	yes	-	-	N	No 
description	32195456	32214307
71447	PUBLIC	https://genomec.gsc.riken.go.jp/fantom30/fantom3/public/annotate/main.cgi?masterid=	71447	TA71447.1	PA71447.1	BAA25427	AB008791	chr6	139729358	140083105	no	coding	-	no	IPR000403:IPR001683:IPR008938:IPR011009:superfamily_SSF54236:IPR008973:superfamily_SSF64268:IPR008973:IPR002420:IPR001263:IPR000403:IPR001683:IPR000008:IPR002420:IPR001263:IPR000403:IPR001683:IPR000008:IPR000403:IPR000403	-	Y	No 
description	139694721	140084445
71447	PUBLIC	https://genomec.gsc.riken.go.jp/fantom30/fantom3/public/annotate/main.cgi?masterid=	71447	TA71447.2	PA71447.2	BAA25428	AB008792	chr6	139952150	140083105	no	coding	-	no	IPR000403:IPR001683:IPR000008:IPR000403:IPR000403:IPR011009:superfamily_SSF64268:IPR008973:IPR000403:IPR001683:IPR000008:IPR000403:IPR001683	-	N	No 
description	139952150	140084445
71447	ENSEMBL	http://www.ensembl.org/Mus_musculus/protview?transcript=	71447	TA71447.8	PA71447.8	ENSMUSP00000032353	ENSMUST00000032353	chr6	139729358	139741265	no	coding	-	no	-	-	N	No 
description	139729358	139741265
71447	FANTOM	https://genomec.gsc.riken.go.jp/fantom30/fantom3/editor/reference/content.cgi?masterid=	71447	TA71447.12	PA71447.12	4732416A12	4732416A12	chr6	139729358	139862554	no	coding	-	yes	superfamily_SSF54236:IPR008973:IPR008938:IPR002420:IPR002420	-	N	No 
description	139706953	139959795
71447	FANTOM	https://genomec.gsc.riken.go.jp/fantom30/fantom3/editor/reference/content.cgi?masterid=	71447	TA71447.14	PA71447.14	G630022O03	G630022O03	chr6	139729358	139743210	no	coding	-	no	superfamily_SSF54236	-	N	No 
description	139706950	139743544
71447	PUBLIC	https://genomec.gsc.riken.go.jp/fantom30/fantom3/public/annotate/main.cgi?masterid=	71447	TA71447.17	PA71447.17	AAH61142	BC061142	chr6	139952150	139967797	no	coding	-	no	IPR000403:IPR011009:IPR000403	-	N	No 
description	139952150	139967866
71447	FANTOM	https://genomec.gsc.riken.go.jp/fantom30/fantom3/editor/reference/content.cgi?masterid=	71447	TB71447.13	null		E330008L07	chr6	0	0	no	non-coding	-	yes	-	-	N	No 
description	139952150	140012794
71447	FANTOM	https://genomec.gsc.riken.go.jp/fantom30/fantom3/editor/reference/content.cgi?masterid=	71447	TB71447.15	null		E330023G08	chr6	0	0	no	non-coding	-	yes	-	-	N	No 
description	139952150	139970008
71447	FANTOM	https://genomec.gsc.riken.go.jp/fantom30/fantom3/editor/reference/content.cgi?masterid=	71447	TB71447.16	null		9930024G06	chr6	0	0	no	non-coding	-	yes	-	-	N	No 
description	139880141	139954778
71667	PUBLIC	https://genomec.gsc.riken.go.jp/fantom30/fantom3/public/annotate/main.cgi?masterid=	71667	TA71667.1	PA71667.1	BAB19260	AB045181	chr9	106166647	106170370	no	coding	-	no	superfamily_SSF52047:superfamily_SSF52058:IPR000157:superfamily_SSF52047:IPR001611:IPR001611:IPR001611:IPR001611:IPR001611:IPR001611:IPR001611:IPR001611:IPR001611:IPR001611:IPR001611:IPR001611:IPR001611:IPR001611:IPR001611:IPR001611:IPR001611:IPR001611:IPR001611:IPR001611:IPR001611:IPR000157:IPR003591:IPR003885:IPR003591:HMMSmart_SM00366:IPR003591:HMMSmart_SM00366:IPR003885:IPR003591:IPR003591:HMMSmart_SM00366:IPR003885:IPR003591:IPR003591:IPR003591:HMMSmart_SM00366:IPR003591:IPR003885:IPR003591:HMMSmart_SM00366:IPR003885:IPR003591:IPR003591:HMMSmart_SM00366:IPR003885:IPR003591:HMMSmart_SM00366:IPR003885:IPR003591:HMMSmart_SM00366:IPR003885:IPR003591:HMMSmart_SM00366:IPR003591:IPR003591:IPR003885:IPR000157	-	Y
	No description	106166541	106170370
71667	PUBLIC	https://genomec.gsc.riken.go.jp/fantom30/fantom3/public/annotate/main.cgi?masterid=	71667	TA71667.3	PA71667.1	AAK29625	AF348140	chr9	106166647	106170370	no	coding	-	no	superfamily_SSF52047:superfamily_SSF52058:IPR000157:superfamily_SSF52047:IPR001611:IPR001611:IPR001611:IPR001611:IPR001611:IPR001611:IPR001611:IPR001611:IPR001611:IPR001611:IPR001611:IPR001611:IPR001611:IPR001611:IPR001611:IPR001611:IPR001611:IPR001611:IPR001611:IPR001611:IPR001611:IPR000157:IPR003591:IPR003885:IPR003591:HMMSmart_SM00366:IPR003591:HMMSmart_SM00366:IPR003885:IPR003591:IPR003591:HMMSmart_SM00366:IPR003885:IPR003591:IPR003591:IPR003591:HMMSmart_SM00366:IPR003591:IPR003885:IPR003591:HMMSmart_SM00366:IPR003885:IPR003591:IPR003591:HMMSmart_SM00366:IPR003885:IPR003591:HMMSmart_SM00366:IPR003885:IPR003591:HMMSmart_SM00366:IPR003885:IPR003591:HMMSmart_SM00366:IPR003591:IPR003591:IPR003885:IPR000157	-	N
	No description	106166608	106170370
71667	PUBLIC	https://genomec.gsc.riken.go.jp/fantom30/fantom3/public/annotate/main.cgi?masterid=	71667	TA71667.4	PA71667.1	AAK28488	AF314224	chr9	106166647	106170370	no	coding	-	no	superfamily_SSF52047:superfamily_SSF52058:IPR000157:superfamily_SSF52047:IPR001611:IPR001611:IPR001611:IPR001611:IPR001611:IPR001611:IPR001611:IPR001611:IPR001611:IPR001611:IPR001611:IPR001611:IPR001611:IPR001611:IPR001611:IPR001611:IPR001611:IPR001611:IPR001611:IPR001611:IPR001611:IPR000157:IPR003591:IPR003885:IPR003591:HMMSmart_SM00366:IPR003591:HMMSmart_SM00366:IPR003885:IPR003591:IPR003591:HMMSmart_SM00366:IPR003885:IPR003591:IPR003591:IPR003591:HMMSmart_SM00366:IPR003591:IPR003885:IPR003591:HMMSmart_SM00366:IPR003885:IPR003591:IPR003591:HMMSmart_SM00366:IPR003885:IPR003591:HMMSmart_SM00366:IPR003885:IPR003591:HMMSmart_SM00366:IPR003885:IPR003591:HMMSmart_SM00366:IPR003591:IPR003591:IPR003885:IPR000157	-	N
	No description	106166562	106170370
71667	ENSEMBL	http://www.ensembl.org/Mus_musculus/protview?transcript=	71667	TB71667.2	null		ENSMUST00000062241	chr9	0	0	no	non-coding	-	yes	-	-	N	No 
description	106167455	106170370
71769	PUBLIC	https://genomec.gsc.riken.go.jp/fantom30/fantom3/public/annotate/main.cgi?masterid=	71769	TA71769.1	PA71769.1	AAH04778	BC004778	chrX	65573824	65582030	yes	coding	-	yes	IPR000719:IPR011009:IPR011029:HMMPfam_PF07714.1:IPR000719:IPR000719:IPR002290:IPR001245:IPR000719:IPR008271	-	Y	No 
description	65573367	65582297
71769	PUBLIC	https://genomec.gsc.riken.go.jp/fantom30/fantom3/public/annotate/main.cgi?masterid=	71769	TA71769.2	PA71769.2	AAO63014	AY184364	chrX	65572442	65582129	yes	coding	-	yes	IPR000719:IPR008271:IPR000488:IPR000719:HMMPfam_PF07714.1:IPR011009:IPR011029:IPR000719:IPR002290:IPR001245:IPR000719	-	N	No 
description	65572310	65582299
71769	PUBLIC	https://genomec.gsc.riken.go.jp/fantom30/fantom3/public/annotate/main.cgi?masterid=	71769	TA71769.4	PA71769.4	AAO63012	AY184362	chrX	65573824	65582129	yes	coding	-	yes	IPR000719:IPR008271:IPR000488:IPR000719:HMMPfam_PF07714.1:IPR011009:IPR011029:IPR000719:IPR002290:IPR001245:IPR000719	-	N	No 
description	65572310	65582299
71769	PUBLIC	https://genomec.gsc.riken.go.jp/fantom30/fantom3/public/annotate/main.cgi?masterid=	71769	TA71769.5	PA71769.4	AAC52694	U56773	chrX	65573824	65582129	yes	coding	-	yes	IPR000719:IPR008271:IPR000488:IPR000719:HMMPfam_PF07714.1:IPR011009:IPR011029:IPR000719:IPR002290:IPR001245:IPR000719	-	N	No 
description	65573191	65582129
71769	PUBLIC	https://genomec.gsc.riken.go.jp/fantom30/fantom3/public/annotate/main.cgi?masterid=	71769	TA71769.6	PA71769.4	AAO63013	AY184363	chrX	65573824	65582129	yes	coding	-	yes	IPR000719:IPR008271:IPR000488:IPR000719:HMMPfam_PF07714.1:IPR011009:IPR011029:IPR000719:IPR002290:IPR001245:IPR000719	-	N	No 
description	65572310	65582299
71769	PUBLIC	https://genomec.gsc.riken.go.jp/fantom30/fantom3/public/annotate/main.cgi?masterid=	71769	TA71769.7	PA71769.7	AAD13224	AF103876	chrX	65573824	65582030	yes	coding	-	yes	IPR000719:IPR008271:IPR000719:HMMPfam_PF07714.1:IPR011009:IPR011029:IPR000719:IPR002290:IPR001245:IPR000719	-	N	No 
description	65573367	65582299
71769	PUBLIC	https://genomec.gsc.riken.go.jp/fantom30/fantom3/public/annotate/main.cgi?masterid=	71769	TA71769.8	PA71769.8	BAC05683	AB088370	chrX	65575550	65582129	yes	coding	-	yes	IPR000719:IPR008271:IPR000488:IPR000719:HMMPfam_PF07714.1:IPR011009:IPR011029:IPR000719:IPR002290:IPR001245:IPR000719	-	N	No 
description	65573824	65582132
71769	FANTOM	https://genomec.gsc.riken.go.jp/fantom30/fantom3/editor/reference/content.cgi?masterid=	71769	TA71769.11	PA71769.11	F430010F10	F430010F10	chrX	65573824	65582129	yes	coding	-	yes	IPR000719:IPR011009:IPR011029:IPR000488:IPR000719:HMMPfam_PF07714.1:IPR000719:IPR002290:IPR001245:IPR000719:IPR008271	-	N	No 
description	65573190	65582213
71769	FANTOM	https://genomec.gsc.riken.go.jp/fantom30/fantom3/editor/reference/content.cgi?masterid=	71769	TA71769.12	PA71769.12	G730046K08	G730046K08	chrX	65573824	65582129	yes	coding	-	yes	IPR000719:IPR008271:IPR000719:HMMPfam_PF07714.1:IPR011009:IPR011029:IPR000719:IPR002290:IPR001245:IPR000719	-	N	No 
description	65573367	65582210
71769	FANTOM	https://genomec.gsc.riken.go.jp/fantom30/fantom3/editor/reference/content.cgi?masterid=	71769	TA71769.28	PA71769.11	B230327C20	B230327C20	chrX	65573824	65582129	yes	coding	-	yes	IPR000719:IPR011009:IPR011029:IPR000488:IPR000719:HMMPfam_PF07714.1:IPR000719:IPR002290:IPR001245:IPR000719:IPR008271	-	N	No 
description	65573367	65582210
71769	FANTOM	https://genomec.gsc.riken.go.jp/fantom30/fantom3/editor/reference/content.cgi?masterid=	71769	TB71769.13	null		D830047P08	chrX	0	0	yes	non-coding	-	no	-	-	N	No 
description	65573190	65582210
71769	FANTOM	https://genomec.gsc.riken.go.jp/fantom30/fantom3/editor/reference/content.cgi?masterid=	71769	TB71769.27	null		2310004B02	chrX	0	0	yes	non-coding	-	no	-	-	N	No 
description	65572310	65573489
71937	PUBLIC	https://genomec.gsc.riken.go.jp/fantom30/fantom3/public/annotate/main.cgi?masterid=	71937	TA71937.1	PA71937.1	AAC39959	AF033353	chr1	60044134	60074509	yes	coding	-	yes	IPR000626:IPR000626:IPR000626:superfamily_SSF54236	-	Y	No 
description	60043370	60074627
71937	FANTOM	https://genomec.gsc.riken.go.jp/fantom30/fantom3/editor/reference/content.cgi?masterid=	71937	TA71937.5	PA71937.5	6720464K01	6720464K01	chr1	60023721	60074509	yes	coding	-	yes	-	-	N	No 
description	59989539	60074610
72039	PUBLIC	https://genomec.gsc.riken.go.jp/fantom30/fantom3/public/annotate/main.cgi?masterid=	72039	TA72039.1	PA72039.1	AAD22580	AF054611	chr2	92278342	92295119	yes	coding	-	yes	IPR001452:IPR006020:IPR001452:IPR011511:IPR006020:IPR006020:IPR001452:IPR011036:IPR001452	-	Y	No 
description	92277679	92295256
72039	PUBLIC	https://genomec.gsc.riken.go.jp/fantom30/fantom3/public/annotate/main.cgi?masterid=	72039	TA72039.2	PA72039.2	AAD38347	AF109769	chr2	92278342	92286220	yes	coding	-	yes	IPR001452:IPR006020:IPR001452:IPR011511:IPR006020:IPR006020:IPR001452:IPR011036:IPR001452	-	N	No 
description	92278163	92286343
72039	PUBLIC	https://genomec.gsc.riken.go.jp/fantom30/fantom3/public/annotate/main.cgi?masterid=	72039	TA72039.3	PA72039.10	AAD38348	AF109770	chr2	92278342	92286220	yes	coding	-	yes	IPR001452:IPR011511:IPR006020:IPR006020:IPR001452:IPR001452:IPR006020:IPR011036:IPR001452	-	N	No 
description	92278163	92286467
72039	PUBLIC	https://genomec.gsc.riken.go.jp/fantom30/fantom3/public/annotate/main.cgi?masterid=	72039	TA72039.4	PA72039.4	AAB66317	AF003115	chr2	92278342	92295119	yes	coding	-	yes	-	-	N	No 
description	92277679	92295256
72039	PUBLIC	https://genomec.gsc.riken.go.jp/fantom30/fantom3/public/annotate/main.cgi?masterid=	72039	TA72039.5	PA72039.5	AAD38349	AF109771	chr2	92278342	92283207	yes	coding	-	yes	IPR001452:IPR006020:IPR001452:IPR011511:IPR006020:IPR006020:IPR001452:IPR011036:IPR001452	-	N	No 
description	92278163	92286469
72039	FANTOM	https://genomec.gsc.riken.go.jp/fantom30/fantom3/editor/reference/content.cgi?masterid=	72039	TA72039.10	PA72039.10	I920089I17	I920089I17	chr2	92278342	92286220	yes	coding	-	yes	IPR001452:IPR011511:IPR006020:IPR006020:IPR001452:IPR001452:IPR006020:IPR011036:IPR001452	-	N	No 
description	92277669	92286676
72039	ENSEMBL	http://www.ensembl.org/Mus_musculus/protview?transcript=	72039	TA72039.29	PA72039.29	ENSMUSP00000079283	ENSMUST00000080421	chr2	92278342	92295119	yes	coding	-	yes	-	-	N	No 
description	92277673	92295256
72039	PUBLIC	https://genomec.gsc.riken.go.jp/fantom30/fantom3/public/annotate/main.cgi?masterid=	72039	TA72039.30	PA72039.1	AAD38346	AF109768	chr2	92278342	92295119	yes	coding	-	yes	IPR001452:IPR006020:IPR001452:IPR011511:IPR006020:IPR006020:IPR001452:IPR011036:IPR001452	-	N	No 
description	92278163	92295146
72039	PUBLIC	https://genomec.gsc.riken.go.jp/fantom30/fantom3/public/annotate/main.cgi?masterid=	72039	TA72039.31	PA72039.1	AAK56103	AF332075	chr2	92278342	92295119	yes	coding	-	yes	IPR001452:IPR006020:IPR001452:IPR011511:IPR006020:IPR006020:IPR001452:IPR011036:IPR001452	-	N	No 
description	92278253	92295119
72039	FANTOM	https://genomec.gsc.riken.go.jp/fantom30/fantom3/editor/reference/content.cgi?masterid=	72039	TB72039.11	null		E130310D04	chr2	0	0	yes	non-coding	-	no	-	-	N	No 
description	92283895	92286725
72101	PUBLIC	https://genomec.gsc.riken.go.jp/fantom30/fantom3/public/annotate/main.cgi?masterid=	72101	TA72101.1	PA72101.1	AAB22330	S37648	chr11	83127639	83132123	yes	coding	-	yes	IPR001811:IPR001811:IPR001811:IPR000827:IPR001811	-	Y	No 
description	83127441	83132141
72101	PUBLIC	https://genomec.gsc.riken.go.jp/fantom30/fantom3/public/annotate/main.cgi?masterid=	72101	TA72101.6	PA72101.1	AAC17511	AF065944	chr11	83127639	83132123	yes	coding	-	yes	IPR001811:IPR001811:IPR001811:IPR000827:IPR001811	-	N	No 
description	83127588	83132151
72101	FANTOM	https://genomec.gsc.riken.go.jp/fantom30/fantom3/editor/reference/content.cgi?masterid=	72101	TB72101.2	null		F930026C15	chr11	0	0	yes	non-coding	-	no	-	-	N	No 
description	83127445	83132175
72220	PUBLIC	https://genomec.gsc.riken.go.jp/fantom30/fantom3/public/annotate/main.cgi?masterid=	72220	TA72220.1	PA72220.1	AAH37723	BC037723	chr8	21415157	21460952	yes	coding	-	yes	IPR001245:IPR001245:IPR001245:IPR000719:IPR002290:IPR001245:IPR000719:IPR000719:IPR008271:IPR011009:IPR007117:superfamily_SSF54236	-	Y	No 
description	21413979	21461298
72220	PUBLIC	https://genomec.gsc.riken.go.jp/fantom30/fantom3/public/annotate/main.cgi?masterid=	72220	TA72220.2	PA72220.2	AAD52095	AF088910	chr8	21416156	21460952	yes	coding	-	yes	IPR001245:IPR001245:IPR001245:IPR000719:IPR002290:IPR001245:IPR000719:IPR000719:IPR008271:IPR011009:IPR007117:superfamily_SSF54236	-	N	No 
description	21414534	21461329
72220	FANTOM	https://genomec.gsc.riken.go.jp/fantom30/fantom3/editor/reference/content.cgi?masterid=	72220	TA72220.9	PA72220.19	F830015F03	F830015F03	chr8	21424403	21460952	yes	coding	-	yes	IPR001245:IPR001245:IPR001245:IPR000719:IPR002290:IPR001245:IPR000719:IPR000719:IPR008271:IPR011009:superfamily_SSF54236	-	N	No 
description	21413979	21461306
72220	FANTOM	https://genomec.gsc.riken.go.jp/fantom30/fantom3/editor/reference/content.cgi?masterid=	72220	TA72220.12	PA72220.12	2610009E10	2610009E10	chr8	21436318	21460952	yes	coding	-	yes	IPR001245:IPR001245:IPR000719:IPR002290:IPR001245:IPR000719:IPR000719:IPR008271:IPR011009	-	N	No 
description	21435978	21461305
72220	FANTOM	https://genomec.gsc.riken.go.jp/fantom30/fantom3/editor/reference/content.cgi?masterid=	72220	TA72220.13	PA72220.13	B230014C21	B230014C21	chr8	21433637	21460952	yes	coding	-	yes	IPR001245:IPR001245:IPR000719:IPR002290:IPR001245:IPR000719:IPR000719:IPR008271:IPR011009	-	N	No 
description	21430750	21461306
72220	FANTOM	https://genomec.gsc.riken.go.jp/fantom30/fantom3/editor/reference/content.cgi?masterid=	72220	TA72220.17	PA72220.17	F830112E09	F830112E09	chr8	21460818	21460952	yes	coding	-	no	IPR000719	-	N	No 
description	21456774	21461325
72220	FANTOM	https://genomec.gsc.riken.go.jp/fantom30/fantom3/editor/reference/content.cgi?masterid=	72220	TA72220.18	PA72220.17	D130002N23	D130002N23	chr8	21460818	21460952	yes	coding	-	no	IPR000719	-	N	No 
description	21457716	21461329
72220	FANTOM	https://genomec.gsc.riken.go.jp/fantom30/fantom3/editor/reference/content.cgi?masterid=	72220	TA72220.19	PA72220.19	I830016M06	I830016M06	chr8	21424403	21460952	yes	coding	-	yes	IPR001245:IPR001245:IPR001245:IPR000719:IPR002290:IPR001245:IPR000719:IPR000719:IPR008271:IPR011009:superfamily_SSF54236	-	N	No 
description	21413979	21461300
72220	PUBLIC	https://genomec.gsc.riken.go.jp/fantom30/fantom3/public/annotate/main.cgi?masterid=	72220	TA72220.35	PA72220.1	AAC23557	AF026524	chr8	21415157	21460952	yes	coding	-	yes	IPR001245:IPR001245:IPR001245:IPR000719:IPR002290:IPR001245:IPR000719:IPR000719:IPR008271:IPR011009:IPR007117:superfamily_SSF54236	-	N	No 
description	21415157	21460952
72220	FANTOM	https://genomec.gsc.riken.go.jp/fantom30/fantom3/editor/reference/content.cgi?masterid=	72220	TA72220.36	PA72220.1	G730008F11	G730008F11	chr8	21415157	21460952	yes	coding	-	yes	IPR001245:IPR001245:IPR001245:IPR000719:IPR002290:IPR001245:IPR000719:IPR000719:IPR008271:IPR011009:IPR007117:superfamily_SSF54236	-	N	No 
description	21413992	21461341
72220	PUBLIC	https://genomec.gsc.riken.go.jp/fantom30/fantom3/public/annotate/main.cgi?masterid=	72220	TB72220.6	null		BC004772	chr8	0	0	yes	non-coding	-	no	-	-	N	No 
description	21418464	21461287
72220	PUBLIC	https://genomec.gsc.riken.go.jp/fantom30/fantom3/public/annotate/main.cgi?masterid=	72220	TB72220.8	null		BC019210	chr8	0	0	yes	non-coding	-	no	-	-	N	No 
description	21457223	21461291
72220	FANTOM	https://genomec.gsc.riken.go.jp/fantom30/fantom3/editor/reference/content.cgi?masterid=	72220	TB72220.11	null		F730004C20	chr8	0	0	yes	non-coding	-	no	-	-	N	No 
description	21415123	21461300
72220	FANTOM	https://genomec.gsc.riken.go.jp/fantom30/fantom3/editor/reference/content.cgi?masterid=	72220	TB72220.14	null		F530206N16	chr8	0	0	yes	non-coding	-	no	-	-	N	No 
description	21443897	21461325
72220	FANTOM	https://genomec.gsc.riken.go.jp/fantom30/fantom3/editor/reference/content.cgi?masterid=	72220	TB72220.15	null		E130011A22	chr8	0	0	yes	non-coding	-	no	-	-	N	No 
description	21446606	21461340
72220	FANTOM	https://genomec.gsc.riken.go.jp/fantom30/fantom3/editor/reference/content.cgi?masterid=	72220	TB72220.16	null		D930029B08	chr8	0	0	yes	non-coding	-	no	-	-	N	No 
description	21424914	21461344
72220	PUBLIC	https://genomec.gsc.riken.go.jp/fantom30/fantom3/public/annotate/main.cgi?masterid=	72220	TB72220.33	null		BC020334	chr8	0	0	yes	non-coding	-	no	-	-	N	No 
description	21413985	21420384
72220	FANTOM	https://genomec.gsc.riken.go.jp/fantom30/fantom3/editor/reference/content.cgi?masterid=	72220	TB72220.34	null		1110025O09	chr8	0	0	yes	non-coding	-	no	-	-	N	No 
description	21413979	21415124
72372	PUBLIC	https://genomec.gsc.riken.go.jp/fantom30/fantom3/public/annotate/main.cgi?masterid=	72372	TA72372.1	PA72372.2	AAD29090	AF124142	chr1	177155735	177379097	yes	coding	-	yes	-	-	Y	No 
description	177155465	177379120
72372	ENSEMBL	http://www.ensembl.org/Mus_musculus/protview?transcript=	72372	TA72372.2	PA72372.2	ENSMUSP00000019843	ENSMUST00000019843	chr1	177155735	177379097	yes	coding	-	yes	-	-	N	No 
description	177152487	177379143
72372	FANTOM	https://genomec.gsc.riken.go.jp/fantom30/fantom3/editor/reference/content.cgi?masterid=	72372	TA72372.5	PA72372.5	D930002M15	D930002M15	chr1	177155735	177189810	yes	coding	-	yes	-	-	N	No 
description	177152486	177189810
72372	FANTOM	https://genomec.gsc.riken.go.jp/fantom30/fantom3/editor/reference/content.cgi?masterid=	72372	TB72372.6	null		7120462H11	chr1	0	0	yes	non-coding	-	no	-	-	N	No 
description	177152796	177155125
72378	PUBLIC	https://genomec.gsc.riken.go.jp/fantom30/fantom3/public/annotate/main.cgi?masterid=	72378	TA72378.1	PA72378.1	AAH14693	BC014693	chr3	84231949	84234303	yes	coding	-	no	IPR000157:IPR003591:IPR001611:IPR001611:IPR001611:IPR001611:IPR001611:IPR001611:IPR001611:IPR001611:IPR001611:IPR000483:IPR000157:IPR004075:IPR004075:IPR004075:IPR001611:IPR001611:IPR003591:IPR003591:HMMSmart_SM00364:HMMSmart_SM00366:IPR003591:HMMSmart_SM00366:IPR003591:HMMSmart_SM00364:HMMSmart_SM00366:IPR003591:HMMSmart_SM00364:HMMSmart_SM00364:HMMSmart_SM00366:IPR003591:HMMSmart_SM00364:IPR000483:IPR000157:IPR000157:superfamily_SSF52047:superfamily_SSF52058	-	Y	No 
description	84231802	84237296
72378	PUBLIC	https://genomec.gsc.riken.go.jp/fantom30/fantom3/public/annotate/main.cgi?masterid=	72378	TA72378.10	PA72378.1	AAO21125	AY179346	chr3	84231949	84234303	yes	coding	-	no	IPR000157:IPR003591:IPR001611:IPR001611:IPR001611:IPR001611:IPR001611:IPR001611:IPR001611:IPR001611:IPR001611:IPR000483:IPR000157:IPR004075:IPR004075:IPR004075:IPR001611:IPR001611:IPR003591:IPR003591:HMMSmart_SM00364:HMMSmart_SM00366:IPR003591:HMMSmart_SM00366:IPR003591:HMMSmart_SM00364:HMMSmart_SM00366:IPR003591:HMMSmart_SM00364:HMMSmart_SM00364:HMMSmart_SM00366:IPR003591:HMMSmart_SM00364:IPR000483:IPR000157:IPR000157:superfamily_SSF52047:superfamily_SSF52058	-	N	No 
description	84231921	84236569
72378	PUBLIC	https://genomec.gsc.riken.go.jp/fantom30/fantom3/public/annotate/main.cgi?masterid=	72378	TA72378.11	PA72378.1	AAF28345	AF216289	chr3	84231949	84234303	yes	coding	-	no	IPR000157:IPR003591:IPR001611:IPR001611:IPR001611:IPR001611:IPR001611:IPR001611:IPR001611:IPR001611:IPR001611:IPR000483:IPR000157:IPR004075:IPR004075:IPR004075:IPR001611:IPR001611:IPR003591:IPR003591:HMMSmart_SM00364:HMMSmart_SM00366:IPR003591:HMMSmart_SM00366:IPR003591:HMMSmart_SM00364:HMMSmart_SM00366:IPR003591:HMMSmart_SM00364:HMMSmart_SM00364:HMMSmart_SM00366:IPR003591:HMMSmart_SM00364:IPR000483:IPR000157:IPR000157:superfamily_SSF52047:superfamily_SSF52058	-	N	No 
description	84231802	84237092
72378	FANTOM	https://genomec.gsc.riken.go.jp/fantom30/fantom3/editor/reference/content.cgi?masterid=	72378	TA72378.12	PA72378.1	1300018H12	1300018H12	chr3	84231949	84234303	yes	coding	-	no	IPR000157:IPR003591:IPR001611:IPR001611:IPR001611:IPR001611:IPR001611:IPR001611:IPR001611:IPR001611:IPR001611:IPR000483:IPR000157:IPR004075:IPR004075:IPR004075:IPR001611:IPR001611:IPR003591:IPR003591:HMMSmart_SM00364:HMMSmart_SM00366:IPR003591:HMMSmart_SM00366:IPR003591:HMMSmart_SM00364:HMMSmart_SM00366:IPR003591:HMMSmart_SM00364:HMMSmart_SM00364:HMMSmart_SM00366:IPR003591:HMMSmart_SM00364:IPR000483:IPR000157:IPR000157:superfamily_SSF52047:superfamily_SSF52058	-	N	No 
description	84231802	84237137
72378	PUBLIC	https://genomec.gsc.riken.go.jp/fantom30/fantom3/public/annotate/main.cgi?masterid=	72378	TA72378.13	PA72378.1	AAF04277	AF185284	chr3	84231949	84234303	yes	coding	-	no	IPR000157:IPR003591:IPR001611:IPR001611:IPR001611:IPR001611:IPR001611:IPR001611:IPR001611:IPR001611:IPR001611:IPR000483:IPR000157:IPR004075:IPR004075:IPR004075:IPR001611:IPR001611:IPR003591:IPR003591:HMMSmart_SM00364:HMMSmart_SM00366:IPR003591:HMMSmart_SM00366:IPR003591:HMMSmart_SM00364:HMMSmart_SM00366:IPR003591:HMMSmart_SM00364:HMMSmart_SM00364:HMMSmart_SM00366:IPR003591:HMMSmart_SM00364:IPR000483:IPR000157:IPR000157:superfamily_SSF52047:superfamily_SSF52058	-	N	No 
description	84231939	84237091
72395	PUBLIC	https://genomec.gsc.riken.go.jp/fantom30/fantom3/public/annotate/main.cgi?masterid=	72395	TA72395.1	PA72395.4	AAA39292	M86672	chr3	69033837	69040336	no	coding	-	yes	-	-	Y	No 
description	69033710	69040765
72395	PUBLIC	https://genomec.gsc.riken.go.jp/fantom30/fantom3/public/annotate/main.cgi?masterid=	72395	TA72395.2	PA72395.2	AAF22551	AF128210	chr3	69033837	69037562	no	coding	-	yes	IPR004281:IPR009079	-	N	No 
description	69033813	69040377
72395	PUBLIC	https://genomec.gsc.riken.go.jp/fantom30/fantom3/public/annotate/main.cgi?masterid=	72395	TA72395.4	PA72395.4	NP_032377	NM_008351	chr3	69033837	69040336	no	coding	-	yes	-	-	N	No 
description	69032930	69040747
72395	PUBLIC	https://genomec.gsc.riken.go.jp/fantom30/fantom3/public/annotate/main.cgi?masterid=	72395	TA72395.6	PA72395.4	AAF22553	AF128212	chr3	69033837	69040336	no	coding	-	no	-	-	N	No 
description	69033813	69040377
72395	FANTOM	https://genomec.gsc.riken.go.jp/fantom30/fantom3/editor/reference/content.cgi?masterid=	72395	TB72395.3	null		A630064E02	chr3	0	0	no	non-coding	-	yes	-	-	N	No 
description	69036307	69040767
72396	PUBLIC	https://genomec.gsc.riken.go.jp/fantom30/fantom3/public/annotate/main.cgi?masterid=	72396	TA72396.1	PA72396.4	AAA39296	M86671	chr11	44043772	44052971	no	coding	-	no	-	-	Y	No 
description	44039820	44053755
72396	FANTOM	https://genomec.gsc.riken.go.jp/fantom30/fantom3/editor/reference/content.cgi?masterid=	72396	TA72396.2	PA72396.4	F730005O03	F730005O03	chr11	44043772	44052971	no	coding	-	no	-	-	N	No 
description	44043771	44054410
72396	ENSEMBL	http://www.ensembl.org/Mus_musculus/protview?transcript=	72396	TA72396.3	PA72396.4	ENSMUSP00000004407	ENSMUST00000004407	chr11	44043772	44052971	no	coding	-	no	-	-	N	No 
description	44039798	44053745
72396	PUBLIC	https://genomec.gsc.riken.go.jp/fantom30/fantom3/public/annotate/main.cgi?masterid=	72396	TA72396.4	PA72396.4	NP_032378	NM_008352	chr11	44043772	44052971	no	coding	-	no	-	-	N	No 
description	44039798	44053752
72396	PUBLIC	https://genomec.gsc.riken.go.jp/fantom30/fantom3/public/annotate/main.cgi?masterid=	72396	TA72396.5	PA72396.4	AAF22555	AF128214	chr11	44043772	44052971	no	coding	-	no	-	-	N	No 
description	44039821	44053073
72396	FANTOM	https://genomec.gsc.riken.go.jp/fantom30/fantom3/editor/reference/content.cgi?masterid=	72396	TA72396.6	PA72396.4	A430014H12	A430014H12	chr11	44043772	44052971	no	coding	-	no	-	-	N	No 
description	44039798	44053745
72398	PUBLIC	https://genomec.gsc.riken.go.jp/fantom30/fantom3/public/annotate/main.cgi?masterid=	72398	TA72398.1	PA72398.1	AAA40148	M23503	chr11	83264325	83266043	no	coding	-	no	IPR001811:IPR001811:IPR000827:IPR001811:IPR008105:IPR001811	-	Y	No 
description	83264249	83266342
72398	PUBLIC	https://genomec.gsc.riken.go.jp/fantom30/fantom3/public/annotate/main.cgi?masterid=	72398	TA72398.6	PA72398.1	AAF22559	AF128218	chr11	83264325	83266043	no	coding	-	no	IPR001811:IPR001811:IPR000827:IPR001811:IPR008105:IPR001811	-	N	No 
description	83264273	83266279
72398	FANTOM	https://genomec.gsc.riken.go.jp/fantom30/fantom3/editor/reference/content.cgi?masterid=	72398	TB72398.3	null		F630103G17	chr11	0	0	no	non-coding	-	no	-	-	N	No 
description	83264249	83267102
72398	FANTOM	https://genomec.gsc.riken.go.jp/fantom30/fantom3/editor/reference/content.cgi?masterid=	72398	TB72398.7	null		F630118K23	chr11	0	0	no	non-coding	-	no	-	-	N	No 
description	83264249	83266032
72514	ENSEMBL	http://www.ensembl.org/Mus_musculus/protview?transcript=	72514	TA72514.1	PA72514.1	ENSMUSP00000062156	ENSMUST00000050138	chr19	45646596	45652486	no	coding	-	no	IPR011539:IPR002110:IPR002110:IPR002110:IPR002110:IPR002110:IPR002110:IPR008967:IPR002110:superfamily_SSF81296:IPR011029:IPR000451:IPR000451:IPR000451:IPR000451:IPR000451:IPR002110:IPR002110:IPR011539:IPR002909:IPR002110:IPR002110:IPR002110:IPR002110:IPR002110:IPR002110:IPR000488:IPR002909:IPR002110:IPR002110:IPR002110:IPR002110:IPR002110:IPR002110:IPR002110:IPR000488:IPR000451	-	Y	No 
description	45646210	45652682
72514	ENSEMBL	http://www.ensembl.org/Mus_musculus/protview?transcript=	72514	TA72514.2	PA72514.1	ENSMUSP00000072859	ENSMUST00000073116	chr19	45646596	45652486	no	coding	-	no	IPR011539:IPR002110:IPR002110:IPR002110:IPR002110:IPR002110:IPR002110:IPR008967:IPR002110:superfamily_SSF81296:IPR011029:IPR000451:IPR000451:IPR000451:IPR000451:IPR000451:IPR002110:IPR002110:IPR011539:IPR002909:IPR002110:IPR002110:IPR002110:IPR002110:IPR002110:IPR002110:IPR000488:IPR002909:IPR002110:IPR002110:IPR002110:IPR002110:IPR002110:IPR002110:IPR002110:IPR000488:IPR000451	-	N	No 
description	45645392	45652682
72514	PUBLIC	https://genomec.gsc.riken.go.jp/fantom30/fantom3/public/annotate/main.cgi?masterid=	72514	TA72514.3	PA72514.1	AAH27423	BC027423	chr19	45646596	45652486	no	coding	-	no	IPR011539:IPR002110:IPR002110:IPR002110:IPR002110:IPR002110:IPR002110:IPR008967:IPR002110:superfamily_SSF81296:IPR011029:IPR000451:IPR000451:IPR000451:IPR000451:IPR000451:IPR002110:IPR002110:IPR011539:IPR002909:IPR002110:IPR002110:IPR002110:IPR002110:IPR002110:IPR002110:IPR000488:IPR002909:IPR002110:IPR002110:IPR002110:IPR002110:IPR002110:IPR002110:IPR002110:IPR000488:IPR000451	-	N	No 
description	45646521	45652614
72514	FANTOM	https://genomec.gsc.riken.go.jp/fantom30/fantom3/editor/reference/content.cgi?masterid=	72514	TA72514.5	PA72514.1	9930027F01	9930027F01	chr19	45646596	45652486	no	coding	-	no	IPR011539:IPR002110:IPR002110:IPR002110:IPR002110:IPR002110:IPR002110:IPR008967:IPR002110:superfamily_SSF81296:IPR011029:IPR000451:IPR000451:IPR000451:IPR000451:IPR000451:IPR002110:IPR002110:IPR011539:IPR002909:IPR002110:IPR002110:IPR002110:IPR002110:IPR002110:IPR002110:IPR000488:IPR002909:IPR002110:IPR002110:IPR002110:IPR002110:IPR002110:IPR002110:IPR002110:IPR000488:IPR000451	-	N	No 
description	45645340	45652625
72514	FANTOM	https://genomec.gsc.riken.go.jp/fantom30/fantom3/editor/reference/content.cgi?masterid=	72514	TA72514.6	PA72514.6	I830157A16	I830157A16	chr19	45647574	45652486	no	coding	-	no	-	-	N	No 
description	45647574	45652625
72514	FANTOM	https://genomec.gsc.riken.go.jp/fantom30/fantom3/editor/reference/content.cgi?masterid=	72514	TA72514.7	PA72514.1	G930048N20	G930048N20	chr19	45646596	45652486	no	coding	-	no	IPR011539:IPR002110:IPR002110:IPR002110:IPR002110:IPR002110:IPR002110:IPR008967:IPR002110:superfamily_SSF81296:IPR011029:IPR000451:IPR000451:IPR000451:IPR000451:IPR000451:IPR002110:IPR002110:IPR011539:IPR002909:IPR002110:IPR002110:IPR002110:IPR002110:IPR002110:IPR002110:IPR000488:IPR002909:IPR002110:IPR002110:IPR002110:IPR002110:IPR002110:IPR002110:IPR002110:IPR000488:IPR000451	-	N	No 
description	45646322	45652619
72514	FANTOM	https://genomec.gsc.riken.go.jp/fantom30/fantom3/editor/reference/content.cgi?masterid=	72514	TB72514.4	null		5830431K10	chr19	0	0	no	non-coding	-	yes	-	-	N	No 
description	45644912	45652977
72778	PUBLIC	https://genomec.gsc.riken.go.jp/fantom30/fantom3/public/annotate/main.cgi?masterid=	72778	TA72778.1	PA72778.1	AAF26744	AF222800	chr14	17805526	17958810	no	coding	-	no	IPR005818:IPR001965:IPR001965:IPR005818:IPR001965:IPR001965:IPR002717:IPR001965:IPR001965:IPR001965	-	Y	No 
description	17788519	17960069
72778	FANTOM	https://genomec.gsc.riken.go.jp/fantom30/fantom3/editor/reference/content.cgi?masterid=	72778	TA72778.7	PA72778.7	B130044K16	B130044K16	chr14	17805526	17952315	no	coding	-	no	-	-	N	No 
description	17789543	17952315
72778	FANTOM	https://genomec.gsc.riken.go.jp/fantom30/fantom3/editor/reference/content.cgi?masterid=	72778	TA72778.8	PA72778.8	6820425G08	6820425G08	chr14	17805526	17908023	no	coding	-	no	IPR005818:IPR001965:IPR001965:IPR005818:IPR001965:IPR001965	-	N	No 
description	17789504	17910060
72778	FANTOM	https://genomec.gsc.riken.go.jp/fantom30/fantom3/editor/reference/content.cgi?masterid=	72778	TA72778.9	PA72778.9	C630015G14	C630015G14	chr14	17805526	17907881	no	coding	-	no	IPR005818:IPR001965:IPR005818:IPR001965:IPR009058:IPR011011:IPR001965	-	N	No 
description	17789540	17909264
72778	FANTOM	https://genomec.gsc.riken.go.jp/fantom30/fantom3/editor/reference/content.cgi?masterid=	72778	TA72778.10	PA72778.10	C130049P13	C130049P13	chr14	17805526	17806305	no	coding	-	no	IPR005818:IPR005818:IPR009058	-	N	No 
description	17789536	17808955
72778	FANTOM	https://genomec.gsc.riken.go.jp/fantom30/fantom3/editor/reference/content.cgi?masterid=	72778	TA72778.11	PA72778.10	D330024P20	D330024P20	chr14	17805526	17806305	no	coding	-	no	IPR005818:IPR005818:IPR009058	-	N	No 
description	17788505	17807294
72778	PUBLIC	https://genomec.gsc.riken.go.jp/fantom30/fantom3/public/annotate/main.cgi?masterid=	72778	TA72778.13	PA72778.13	BAC97939	AK129129	chr14	17805669	17806305	no	coding	-	no	-	-	N	No 
description	17805669	17810506
72778	FANTOM	https://genomec.gsc.riken.go.jp/fantom30/fantom3/editor/reference/content.cgi?masterid=	72778	TA72778.14	PA72778.1	M5C1056N02	M5C1056N02	chr14	17805526	17958810	no	coding	-	no	IPR005818:IPR001965:IPR001965:IPR005818:IPR001965:IPR001965:IPR002717:IPR001965:IPR001965:IPR001965	-	N	No 
description	17788421	17960008
72778	FANTOM	https://genomec.gsc.riken.go.jp/fantom30/fantom3/editor/reference/content.cgi?masterid=	72778	TA72778.24	PA72778.24	D930043E16	D930043E16	chr14	17957518	17958810	no	coding	-	no	-	-	N	No 
description	17956701	17960008
72778	FANTOM	https://genomec.gsc.riken.go.jp/fantom30/fantom3/editor/reference/content.cgi?masterid=	72778	TB72778.12	null		E330017F13	chr14	0	0	no	non-coding	-	yes	-	-	N	No 
description	17911201	17923248
72778	FANTOM	https://genomec.gsc.riken.go.jp/fantom30/fantom3/editor/reference/content.cgi?masterid=	72778	TB72778.25	null		E430004N18	chr14	0	0	no	non-coding	-	no	-	-	N	No 
description	17957905	17959992
73054	PUBLIC	https://genomec.gsc.riken.go.jp/fantom30/fantom3/public/annotate/main.cgi?masterid=	73054	TA73054.1	PA73054.1	AAH55366	BC055366	chr5	63587363	63589783	yes	coding	-	no	IPR004075:IPR004075:IPR001611:IPR001611:IPR000157:IPR003591:IPR003591:IPR003591:IPR003591:IPR000483:IPR000157:IPR000157:superfamily_SSF52058:superfamily_SSF52058:IPR001611:IPR001611:IPR001611:IPR001611:IPR001611:IPR001611:IPR001611:IPR001611:IPR000483:IPR000157	-	Y	No 
description	63587327	63594256
73054	FANTOM	https://genomec.gsc.riken.go.jp/fantom30/fantom3/editor/reference/content.cgi?masterid=	73054	TA73054.2	PA73054.1	F630012E11	F630012E11	chr5	63587363	63589783	yes	coding	-	no	IPR004075:IPR004075:IPR001611:IPR001611:IPR000157:IPR003591:IPR003591:IPR003591:IPR003591:IPR000483:IPR000157:IPR000157:superfamily_SSF52058:superfamily_SSF52058:IPR001611:IPR001611:IPR001611:IPR001611:IPR001611:IPR001611:IPR001611:IPR001611:IPR000483:IPR000157	-	N	No 
description	63587321	63594269
73054	FANTOM	https://genomec.gsc.riken.go.jp/fantom30/fantom3/editor/reference/content.cgi?masterid=	73054	TA73054.4	PA73054.1	9830120H05	9830120H05	chr5	63587363	63589783	yes	coding	-	no	IPR004075:IPR004075:IPR001611:IPR001611:IPR000157:IPR003591:IPR003591:IPR003591:IPR003591:IPR000483:IPR000157:IPR000157:superfamily_SSF52058:superfamily_SSF52058:IPR001611:IPR001611:IPR001611:IPR001611:IPR001611:IPR001611:IPR001611:IPR001611:IPR000483:IPR000157	-	N	No 
description	63587321	63594209
73054	PUBLIC	https://genomec.gsc.riken.go.jp/fantom30/fantom3/public/annotate/main.cgi?masterid=	73054	TA73054.5	PA73054.1	BAA78632	AB020808	chr5	63587363	63589783	yes	coding	-	yes	IPR004075:IPR004075:IPR001611:IPR001611:IPR000157:IPR003591:IPR003591:IPR003591:IPR003591:IPR000483:IPR000157:IPR000157:superfamily_SSF52058:superfamily_SSF52058:IPR001611:IPR001611:IPR001611:IPR001611:IPR001611:IPR001611:IPR001611:IPR001611:IPR000483:IPR000157	-	N	No 
description	63587200	63589803
73054	PUBLIC	https://genomec.gsc.riken.go.jp/fantom30/fantom3/public/annotate/main.cgi?masterid=	73054	TA73054.6	PA73054.1	AAG38563	AF314636	chr5	63587363	63589783	yes	coding	-	yes	IPR004075:IPR004075:IPR001611:IPR001611:IPR000157:IPR003591:IPR003591:IPR003591:IPR003591:IPR000483:IPR000157:IPR000157:superfamily_SSF52058:superfamily_SSF52058:IPR001611:IPR001611:IPR001611:IPR001611:IPR001611:IPR001611:IPR001611:IPR001611:IPR000483:IPR000157	-	N	No 
description	63587363	63589783
73458	PUBLIC	https://genomec.gsc.riken.go.jp/fantom30/fantom3/public/annotate/main.cgi?masterid=	73458	TA73458.1	PA73458.1	AAM54725	AY112937	chrX	65986248	66006743	no	coding	-	no	IPR008207	-	Y	No 
description	65982996	66007489
73458	PUBLIC	https://genomec.gsc.riken.go.jp/fantom30/fantom3/public/annotate/main.cgi?masterid=	73458	TA73458.2	PA73458.8	AAP47160	AF513109	chrX	65991204	66006743	no	coding	-	no	IPR008207	-	N	No 
description	65983057	66007131
73458	PUBLIC	https://genomec.gsc.riken.go.jp/fantom30/fantom3/public/annotate/main.cgi?masterid=	73458	TA73458.4	PA73458.9	AAH21431	BC021431	chrX	65991204	66006743	no	coding	-	no	IPR009068:IPR008207	-	N	No 
description	65983017	66007489
73458	FANTOM	https://genomec.gsc.riken.go.jp/fantom30/fantom3/editor/reference/content.cgi?masterid=	73458	TA73458.8	PA73458.8	F630001J24	F630001J24	chrX	65991204	66006743	no	coding	-	no	IPR008207	-	N	No 
description	65988081	66008670
73458	FANTOM	https://genomec.gsc.riken.go.jp/fantom30/fantom3/editor/reference/content.cgi?masterid=	73458	TA73458.9	PA73458.9	9930039F20	9930039F20	chrX	65991204	66006743	no	coding	-	no	IPR009068:IPR008207	-	N	No 
description	65988088	66009904
73458	FANTOM	https://genomec.gsc.riken.go.jp/fantom30/fantom3/editor/reference/content.cgi?masterid=	73458	TA73458.10	PA73458.10	G370038P15	G370038P15	chrX	65987741	66001741	no	coding	-	no	-	-	N	No 
description	65987665	66001741
73458	PUBLIC	https://genomec.gsc.riken.go.jp/fantom30/fantom3/public/annotate/main.cgi?masterid=	73458	TA73458.22	PA73458.8	AAC40153	AF069542	chrX	65991204	66006743	no	coding	-	no	IPR008207	-	N	No 
description	65991189	66007235
73458	PUBLIC	https://genomec.gsc.riken.go.jp/fantom30/fantom3/public/annotate/main.cgi?masterid=	73458	TB73458.6	null		BC026905	chrX	0	0	no	non-coding	-	no	-	-	N	No 
description	66009506	66012235
73458	FANTOM	https://genomec.gsc.riken.go.jp/fantom30/fantom3/editor/reference/content.cgi?masterid=	73458	TB73458.11	null		C130061H10	chrX	0	0	no	non-coding	-	no	-	-	N	No 
description	66011102	66014923
73458	FANTOM	https://genomec.gsc.riken.go.jp/fantom30/fantom3/editor/reference/content.cgi?masterid=	73458	TB73458.12	null		1110037D23	chrX	0	0	no	non-coding	-	no	-	-	N	No 
description	66008229	66008368
73458	FANTOM	https://genomec.gsc.riken.go.jp/fantom30/fantom3/editor/reference/content.cgi?masterid=	73458	TB73458.13	null		B930055N22	chrX	0	0	no	non-coding	-	yes	-	-	N	No 
description	66010594	66108361
73458	FANTOM	https://genomec.gsc.riken.go.jp/fantom30/fantom3/editor/reference/content.cgi?masterid=	73458	TB73458.23	null		A630062P04	chrX	0	0	no	non-coding	-	no	-	-	N	No 
description	66009480	66012162
73552	PUBLIC	https://genomec.gsc.riken.go.jp/fantom30/fantom3/public/annotate/main.cgi?masterid=	73552	TA73552.1	PA73552.1	CAA67727	X99347	chr2	158370019	158395299	no	coding	-	no	IPR001124:IPR001124:IPR001124:IPR001124:IPR001124:superfamily_SSF55394:superfamily_SSF55394	-	Y	No 
description	158369894	158395645
73552	PUBLIC	https://genomec.gsc.riken.go.jp/fantom30/fantom3/public/annotate/main.cgi?masterid=	73552	TA73552.12	PA73552.1	AAH04795	BC004795	chr2	158370019	158395299	no	coding	-	no	IPR001124:IPR001124:IPR001124:IPR001124:IPR001124:superfamily_SSF55394:superfamily_SSF55394	-	N	No 
description	158369954	158395664
73552	PUBLIC	https://genomec.gsc.riken.go.jp/fantom30/fantom3/public/annotate/main.cgi?masterid=	73552	TB73552.2	null		AJ010499	chr2	0	0	no	non-coding	-	no	-	-	N	No 
description	158395253	158395663
73552	FANTOM	https://genomec.gsc.riken.go.jp/fantom30/fantom3/editor/reference/content.cgi?masterid=	73552	TB73552.3	null		F420002K21	chr2	0	0	no	non-coding	-	yes	-	-	N	No 
description	158369842	158384305
73552	FANTOM	https://genomec.gsc.riken.go.jp/fantom30/fantom3/editor/reference/content.cgi?masterid=	73552	TB73552.4	null		F930029F12	chr2	0	0	no	non-coding	-	yes	-	-	N	No 
description	158369961	158381962
73552	PUBLIC	https://genomec.gsc.riken.go.jp/fantom30/fantom3/public/annotate/main.cgi?masterid=	73552	TB73552.11	null		AJ010736	chr2	0	0	no	non-coding	-	no	-	-	N	No 
description	158369302	158370133
73626	PUBLIC	https://genomec.gsc.riken.go.jp/fantom30/fantom3/public/annotate/main.cgi?masterid=	73626	TA73626.1	PA73626.1	AAG41122	AF208345	chr12	27164928	27194336	yes	coding	-	yes	IPR000403:IPR000403:IPR000341:IPR002420:IPR001263:IPR000403:IPR000341:IPR002420:IPR001263:IPR000403:IPR008938:IPR011009:superfamily_SSF54236:IPR008973:IPR000403	-	Y	No 
description	27164928	27194336
73626	PUBLIC	https://genomec.gsc.riken.go.jp/fantom30/fantom3/public/annotate/main.cgi?masterid=	73626	TA73626.2	PA73626.6	CAB89686	AJ249280	chr12	27164928	27194336	yes	coding	-	yes	IPR000403:IPR000403:IPR000341:IPR002420:IPR001263:IPR000403:IPR000341:IPR002420:IPR001263:IPR000403:IPR008938:IPR011009:superfamily_SSF54236:IPR008973:IPR000403	-	N	No 
description	27163986	27196820
73626	FANTOM	https://genomec.gsc.riken.go.jp/fantom30/fantom3/editor/reference/content.cgi?masterid=	73626	TA73626.6	PA73626.6	4831444M07	4831444M07	chr12	27164928	27194336	yes	coding	-	yes	IPR000403:IPR000403:IPR000341:IPR002420:IPR001263:IPR000403:IPR000341:IPR002420:IPR001263:IPR000403:IPR008938:IPR011009:superfamily_SSF54236:IPR008973:IPR000403	-	N	No 
description	27162520	27196999
73626	FANTOM	https://genomec.gsc.riken.go.jp/fantom30/fantom3/editor/reference/content.cgi?masterid=	73626	TA73626.7	PA73626.6	A430105O15	A430105O15	chr12	27164928	27194336	yes	coding	-	yes	IPR000403:IPR000403:IPR000341:IPR002420:IPR001263:IPR000403:IPR000341:IPR002420:IPR001263:IPR000403:IPR008938:IPR011009:superfamily_SSF54236:IPR008973:IPR000403	-	N	No 
description	27161823	27196961
73626	FANTOM	https://genomec.gsc.riken.go.jp/fantom30/fantom3/editor/reference/content.cgi?masterid=	73626	TA73626.8	PA73626.6	9830168M09	9830168M09	chr12	27164928	27194336	yes	coding	-	yes	IPR000403:IPR000403:IPR000341:IPR002420:IPR001263:IPR000403:IPR000341:IPR002420:IPR001263:IPR000403:IPR008938:IPR011009:superfamily_SSF54236:IPR008973:IPR000403	-	N	No 
description	27163779	27196688
73626	PUBLIC	https://genomec.gsc.riken.go.jp/fantom30/fantom3/public/annotate/main.cgi?masterid=	73626	TA73626.19	PA73626.6	AAH51246	BC051246	chr12	27164928	27194336	yes	coding	-	yes	IPR000403:IPR000403:IPR000341:IPR002420:IPR001263:IPR000403:IPR000341:IPR002420:IPR001263:IPR000403:IPR008938:IPR011009:superfamily_SSF54236:IPR008973:IPR000403	-	N	No 
description	27163985	27196560
73626	FANTOM	https://genomec.gsc.riken.go.jp/fantom30/fantom3/editor/reference/content.cgi?masterid=	73626	TA73626.21	PA73626.21	5830428L06	5830428L06	chr12	27164928	27185546	yes	coding	-	yes	IPR000403:IPR000403:IPR000403:IPR011009:IPR000403	-	N	No 
description	27163776	27185548
73626	FANTOM	https://genomec.gsc.riken.go.jp/fantom30/fantom3/editor/reference/content.cgi?masterid=	73626	TA73626.22	PA73626.22	E230006J05	E230006J05	chr12	27164928	27188960	yes	coding	-	yes	-	-	N	No 
description	27164691	27188960
73626	FANTOM	https://genomec.gsc.riken.go.jp/fantom30/fantom3/editor/reference/content.cgi?masterid=	73626	TA73626.24	PA73626.6	9830107E04	9830107E04	chr12	27164928	27194336	yes	coding	-	yes	IPR000403:IPR000403:IPR000341:IPR002420:IPR001263:IPR000403:IPR000341:IPR002420:IPR001263:IPR000403:IPR008938:IPR011009:superfamily_SSF54236:IPR008973:IPR000403	-	N	No 
description	27163681	27196906
73626	FANTOM	https://genomec.gsc.riken.go.jp/fantom30/fantom3/editor/reference/content.cgi?masterid=	73626	TB73626.11	null		A630086E19	chr12	0	0	yes	non-coding	-	no	-	-	N	No 
description	27161546	27162380
73626	FANTOM	https://genomec.gsc.riken.go.jp/fantom30/fantom3/editor/reference/content.cgi?masterid=	73626	TB73626.12	null		C920003G14	chr12	0	0	yes	non-coding	-	no	-	-	N	No 
description	27163990	27166804
73626	PUBLIC	https://genomec.gsc.riken.go.jp/fantom30/fantom3/public/annotate/main.cgi?masterid=	73626	TB73626.20	null		BC023250	chr12	0	0	yes	non-coding	-	no	-	-	N	No 
description	27163985	27180463
73626	FANTOM	https://genomec.gsc.riken.go.jp/fantom30/fantom3/editor/reference/content.cgi?masterid=	73626	TB73626.23	null		D730050L15	chr12	0	0	yes	non-coding	-	no	-	-	N	No 
description	27162571	27164599
74186	PUBLIC	https://genomec.gsc.riken.go.jp/fantom30/fantom3/public/annotate/main.cgi?masterid=	74186	TA74186.1	PA74186.1	AAH54369	BC054369	chr15	80461127	80488252	no	coding	-	no	IPR001932:IPR001932:IPR001932:superfamily_SSF81606:IPR001932	-	Y	No 
description	80461125	80489672
74186	FANTOM	https://genomec.gsc.riken.go.jp/fantom30/fantom3/editor/reference/content.cgi?masterid=	74186	TA74186.8	PA74186.8	2310012M03	2310012M03	chr15	80488094	80488252	no	coding	-	no	-	-	N	No 
description	80488094	80489672
74186	PUBLIC	https://genomec.gsc.riken.go.jp/fantom30/fantom3/public/annotate/main.cgi?masterid=	74186	TA74186.9	PA74186.9	AAH27054	BC027054	chr15	80461133	80488252	no	coding	-	no	-	-	N	No 
description	80461133	80489675
74186	PUBLIC	https://genomec.gsc.riken.go.jp/fantom30/fantom3/public/annotate/main.cgi?masterid=	74186	TA74186.11	PA74186.11	AAH41110	BC041110	chr15	80461130	80488252	no	coding	-	no	-	-	N	No 
description	80461130	80489672
74186	PUBLIC	https://genomec.gsc.riken.go.jp/fantom30/fantom3/public/annotate/main.cgi?masterid=	74186	TA74186.12	PA74186.1	BAC43729	AB088136	chr15	80461127	80488252	no	coding	-	no	IPR001932:IPR001932:IPR001932:superfamily_SSF81606:IPR001932	-	N	No 
description	80461125	80488525
74186	FANTOM	https://genomec.gsc.riken.go.jp/fantom30/fantom3/editor/reference/content.cgi?masterid=	74186	TB74186.10	null		1110003C24	chr15	0	0	no	non-coding	-	no	-	-	N	No 
description	80488477	80489672
74418	PUBLIC	https://genomec.gsc.riken.go.jp/fantom30/fantom3/public/annotate/main.cgi?masterid=	74418	TA74418.1	PA74418.1	AAH04813	BC004813	chr10	7578495	7595846	yes	coding	-	yes	IPR003892:IPR001876:IPR003892:superfamily_SSF90213:IPR009060:IPR001986:IPR001876:IPR001876	-	Y	No 
description	7577201	7595922
74418	FANTOM	https://genomec.gsc.riken.go.jp/fantom30/fantom3/editor/reference/content.cgi?masterid=	74418	TA74418.5	PA74418.5	G270057H11	G270057H11	chr10	7582222	7595846	yes	coding	-	yes	-	-	N	No 
description	7582222	7626992
74418	FANTOM	https://genomec.gsc.riken.go.jp/fantom30/fantom3/editor/reference/content.cgi?masterid=	74418	TA74418.6	PA74418.6	F630001D19	F630001D19	chr10	7582586	7590924	yes	coding	-	yes	-	-	N	No 
description	7582586	7627183
74418	PUBLIC	https://genomec.gsc.riken.go.jp/fantom30/fantom3/public/annotate/main.cgi?masterid=	74418	TA74418.11	PA74418.11	AAH04072	BC004072	chr10	7578495	7590334	yes	coding	-	yes	-	-	N	No 
description	7577318	7590334
74418	PUBLIC	https://genomec.gsc.riken.go.jp/fantom30/fantom3/public/annotate/main.cgi?masterid=	74418	TA74418.13	PA74418.13	BAC41446	AB093262	chr10	7578495	7595822	yes	coding	-	yes	-	-	N	No 
description	7576715	7595822
74418	PUBLIC	https://genomec.gsc.riken.go.jp/fantom30/fantom3/public/annotate/main.cgi?masterid=	74418	TA74418.15	PA74418.1	AAM10487	AY093701	chr10	7578495	7595846	yes	coding	-	yes	IPR003892:IPR001876:IPR003892:superfamily_SSF90213:IPR009060:IPR001986:IPR001876:IPR001876	-	N	No 
description	7578297	7595915
74418	FANTOM	https://genomec.gsc.riken.go.jp/fantom30/fantom3/editor/reference/content.cgi?masterid=	74418	TB74418.7	null		A530078N03	chr10	0	0	yes	non-coding	-	no	-	-	N	No 
description	7590400	7595320
74418	FANTOM	https://genomec.gsc.riken.go.jp/fantom30/fantom3/editor/reference/content.cgi?masterid=	74418	TB74418.8	null		D930015C19	chr10	0	0	yes	non-coding	-	no	-	-	N	No 
description	7594723	7596880
74418	FANTOM	https://genomec.gsc.riken.go.jp/fantom30/fantom3/editor/reference/content.cgi?masterid=	74418	TB74418.12	null		1110030N06	chr10	0	0	yes	non-coding	-	no	-	-	N	No 
description	7576715	7577573
74418	FANTOM	https://genomec.gsc.riken.go.jp/fantom30/fantom3/editor/reference/content.cgi?masterid=	74418	TB74418.14	null		6330436D14	chr10	0	0	yes	non-coding	-	no	-	-	N	No 
description	7577191	7578044
75653	PUBLIC	https://genomec.gsc.riken.go.jp/fantom30/fantom3/public/annotate/main.cgi?masterid=	75653	TA75653.1	PA75653.1	AAA37693	L10613	chr10	75730255	75730946	yes	coding	-	yes	superfamily_SSF55331:IPR001398:IPR001398:IPR001398	-	Y	No 
description	75730132	75731018
75653	PUBLIC	https://genomec.gsc.riken.go.jp/fantom30/fantom3/public/annotate/main.cgi?masterid=	75653	TA75653.32	PA75653.32	AAA37111	L07607	chr10	75730255	75730931	yes	coding	-	yes	-	-	N	No 
description	75730135	75730931
75653	PUBLIC	https://genomec.gsc.riken.go.jp/fantom30/fantom3/public/annotate/main.cgi?masterid=	75653	TA75653.33	PA75653.1	CAA80583	Z23048	chr10	75730255	75730946	yes	coding	-	yes	superfamily_SSF55331:IPR001398:IPR001398:IPR001398	-	N	No 
description	75730224	75730948
76746	PUBLIC	https://genomec.gsc.riken.go.jp/fantom30/fantom3/public/annotate/main.cgi?masterid=	76746	TA76746.1	PA76746.1	AAH50882	BC050882	chr7	32393925	32397558	no	coding	-	no	IPR001346:IPR001346:IPR009058:IPR008984:IPR001346:IPR001346:IPR001346:IPR001346:IPR001346:IPR001346	-	Y	No 
description	32392998	32398059
76746	PUBLIC	https://genomec.gsc.riken.go.jp/fantom30/fantom3/public/annotate/main.cgi?masterid=	76746	TA76746.2	PA76746.1	AAB36925	U75840	chr7	32393925	32397558	no	coding	-	no	IPR001346:IPR001346:IPR009058:IPR008984:IPR001346:IPR001346:IPR001346:IPR001346:IPR001346:IPR001346	-	N	No 
description	32393161	32397601
76746	FANTOM	https://genomec.gsc.riken.go.jp/fantom30/fantom3/editor/reference/content.cgi?masterid=	76746	TA76746.6	PA76746.1	A130067M16	A130067M16	chr7	32393925	32397558	no	coding	-	no	IPR001346:IPR001346:IPR009058:IPR008984:IPR001346:IPR001346:IPR001346:IPR001346:IPR001346:IPR001346	-	N	No 
description	32392878	32397601
76746	FANTOM	https://genomec.gsc.riken.go.jp/fantom30/fantom3/editor/reference/content.cgi?masterid=	76746	TA76746.23	PA76746.1	3110001G18	3110001G18	chr7	32393925	32397558	no	coding	-	no	IPR001346:IPR001346:IPR009058:IPR008984:IPR001346:IPR001346:IPR001346:IPR001346:IPR001346:IPR001346	-	N	No 
description	32392872	32397601
76746	PUBLIC	https://genomec.gsc.riken.go.jp/fantom30/fantom3/public/annotate/main.cgi?masterid=	76746	TB76746.3	null		BC023244	chr7	0	0	no	non-coding	-	yes	-	-	N	No 
description	32392892	32397601
76746	PUBLIC	https://genomec.gsc.riken.go.jp/fantom30/fantom3/public/annotate/main.cgi?masterid=	76746	TB76746.4	null		BC003233	chr7	0	0	no	non-coding	-	yes	-	-	N	No 
description	32392901	32397613
76746	FANTOM	https://genomec.gsc.riken.go.jp/fantom30/fantom3/editor/reference/content.cgi?masterid=	76746	TB76746.7	null		C920001K05	chr7	0	0	no	non-coding	-	no	-	-	N	No 
description	32392899	32393533
77541	PUBLIC	https://genomec.gsc.riken.go.jp/fantom30/fantom3/public/annotate/main.cgi?masterid=	77541	TA77541.1	PA77541.1	AAC52589	U12473	chr19	43411169	43444050	yes	coding	-	yes	IPR011009:superfamily_SSF53167:superfamily_SSF54236:IPR001245:IPR001245:IPR001245:IPR000719:IPR002290:IPR001245:IPR000719:IPR008271:IPR000719:IPR000719	-	Y	No 
description	43409994	43444100
77541	PUBLIC	https://genomec.gsc.riken.go.jp/fantom30/fantom3/public/annotate/main.cgi?masterid=	77541	TA77541.2	PA77541.2	AAH18243	BC018243	chr19	43418578	43444050	yes	coding	-	yes	IPR011009:superfamily_SSF53167:superfamily_SSF54236:IPR001245:IPR001245:IPR001245:IPR000719:IPR002290:IPR001245:IPR000719:IPR008271:IPR000719:IPR000719	-	N	No 
description	43418370	43444127
77541	FANTOM	https://genomec.gsc.riken.go.jp/fantom30/fantom3/editor/reference/content.cgi?masterid=	77541	TA77541.5	PA77541.5	D030026H10	D030026H10	chr19	43412120	43444050	yes	coding	-	yes	IPR011009:superfamily_SSF53167:superfamily_SSF54236:IPR001245:IPR001245:IPR001245:IPR000719:IPR002290:IPR001245:IPR000719:IPR008271:IPR000719:IPR000719	-	N	No 
description	43409994	43444135
77541	ENSEMBL	http://www.ensembl.org/Mus_musculus/protview?transcript=	77541	TA77541.21	PA77541.21	ENSMUSP00000075411	ENSMUST00000076033	chr19	43421076	43444050	yes	coding	-	yes	-	-	N	No 
description	43409994	43444091
77541	FANTOM	https://genomec.gsc.riken.go.jp/fantom30/fantom3/editor/reference/content.cgi?masterid=	77541	TA77541.23	PA77541.23	G530123D13	G530123D13	chr19	43414000	43444050	yes	coding	-	yes	-	-	N	No 
description	43414000	43444111
77541	FANTOM	https://genomec.gsc.riken.go.jp/fantom30/fantom3/editor/reference/content.cgi?masterid=	77541	TA77541.24	PA77541.1	F630220I21	F630220I21	chr19	43411169	43444050	yes	coding	-	yes	IPR011009:superfamily_SSF53167:superfamily_SSF54236:IPR001245:IPR001245:IPR001245:IPR000719:IPR002290:IPR001245:IPR000719:IPR008271:IPR000719:IPR000719	-	N	No 
description	43411059	43444114
77541	FANTOM	https://genomec.gsc.riken.go.jp/fantom30/fantom3/editor/reference/content.cgi?masterid=	77541	TB77541.4	null		F430007N19	chr19	0	0	yes	non-coding	-	no	-	-	N	No 
description	43439055	43444111
77541	FANTOM	https://genomec.gsc.riken.go.jp/fantom30/fantom3/editor/reference/content.cgi?masterid=	77541	TB77541.22	null		2010306I20	chr19	0	0	yes	non-coding	-	no	-	-	N	No 
description	43409994	43410455
79202	PUBLIC	https://genomec.gsc.riken.go.jp/fantom30/fantom3/public/annotate/main.cgi?masterid=	79202	TA79202.1	PA79202.1	AAH53027	BC053027	chr14	29426902	29455708	yes	coding	-	yes	IPR008271:IPR000194:IPR003527:IPR011009:IPR000719:IPR002290:IPR001245:IPR000719:IPR000719:IPR008351:IPR008351:IPR008351:IPR008351:IPR008351:IPR008351:IPR008351:IPR008351:IPR008351	-	Y	No 
description	29425524	29490979
79202	FANTOM	https://genomec.gsc.riken.go.jp/fantom30/fantom3/editor/reference/content.cgi?masterid=	79202	TA79202.6	PA79202.6	B020001F06	B020001F06	chr14	29426902	29455708	yes	coding	-	yes	IPR008271:IPR000194:IPR003527:IPR011009:IPR000719:IPR002290:IPR001245:IPR000719:IPR000719:IPR008351:IPR008351:IPR008351:IPR008351:IPR008351:IPR008351:IPR008351:IPR008351:IPR008351	-	N	No 
description	29425777	29490996
79202	FANTOM	https://genomec.gsc.riken.go.jp/fantom30/fantom3/editor/reference/content.cgi?masterid=	79202	TA79202.7	PA79202.7	A730056B15	A730056B15	chr14	29427036	29455708	yes	coding	-	yes	IPR008271:IPR003527:IPR011009:IPR000719:IPR002290:IPR001245:IPR000719:IPR000719:IPR008351:IPR008351:IPR008351:IPR008351:IPR008351:IPR008351:IPR008351:IPR008351:IPR008351	-	N	No 
description	29426737	29491008
79202	PUBLIC	https://genomec.gsc.riken.go.jp/fantom30/fantom3/public/annotate/main.cgi?masterid=	79202	TA79202.19	PA79202.7	BAA85875	AB005663	chr14	29427036	29455708	yes	coding	-	yes	IPR008271:IPR003527:IPR011009:IPR000719:IPR002290:IPR001245:IPR000719:IPR000719:IPR008351:IPR008351:IPR008351:IPR008351:IPR008351:IPR008351:IPR008351:IPR008351:IPR008351	-	N	No 
description	29427018	29455732
79202	FANTOM	https://genomec.gsc.riken.go.jp/fantom30/fantom3/editor/reference/content.cgi?masterid=	79202	TB79202.8	null		5730585A15	chr14	0	0	yes	non-coding	-	no	-	-	N	No 
description	29435666	29491009
79202	FANTOM	https://genomec.gsc.riken.go.jp/fantom30/fantom3/editor/reference/content.cgi?masterid=	79202	TB79202.9	null		6430564C21	chr14	0	0	yes	non-coding	-	no	-	-	N	No 
description	29436204	29491006
79202	FANTOM	https://genomec.gsc.riken.go.jp/fantom30/fantom3/editor/reference/content.cgi?masterid=	79202	TB79202.10	null		C130070A06	chr14	0	0	yes	non-coding	-	no	-	-	N	No 
description	29432904	29436432
79202	FANTOM	https://genomec.gsc.riken.go.jp/fantom30/fantom3/editor/reference/content.cgi?masterid=	79202	TB79202.11	null		D730034N23	chr14	0	0	yes	non-coding	-	no	-	-	N	No 
description	29451599	29491008
79202	FANTOM	https://genomec.gsc.riken.go.jp/fantom30/fantom3/editor/reference/content.cgi?masterid=	79202	TB79202.12	null		C130022H23	chr14	0	0	yes	non-coding	-	no	-	-	N	No 
description	29423348	29426873
79202	FANTOM	https://genomec.gsc.riken.go.jp/fantom30/fantom3/editor/reference/content.cgi?masterid=	79202	TB79202.20	null		A930041C15	chr14	0	0	yes	non-coding	-	no	-	-	N	No 
description	29422653	29423500
79202	FANTOM	https://genomec.gsc.riken.go.jp/fantom30/fantom3/editor/reference/content.cgi?masterid=	79202	TB79202.21	null		A230101B06	chr14	0	0	yes	non-coding	-	no	-	-	N	No 
description	29422944	29425320
79202	FANTOM	https://genomec.gsc.riken.go.jp/fantom30/fantom3/editor/reference/content.cgi?masterid=	79202	TB79202.22	null		D930037M22	chr14	0	0	yes	non-coding	-	no	-	-	N	No 
description	29426194	29426873
79202	FANTOM	https://genomec.gsc.riken.go.jp/fantom30/fantom3/editor/reference/content.cgi?masterid=	79202	TB79202.23	null		A330008G01	chr14	0	0	yes	non-coding	-	no	-	-	N	No 
description	29423894	29425359
79202	FANTOM	https://genomec.gsc.riken.go.jp/fantom30/fantom3/editor/reference/content.cgi?masterid=	79202	TB79202.24	null		A330031O19	chr14	0	0	yes	non-coding	-	no	-	-	N	No 
description	29422629	29425323
79647	PUBLIC	https://genomec.gsc.riken.go.jp/fantom30/fantom3/public/annotate/main.cgi?masterid=	79647	TA79647.1	PA79647.1	AAH57678	BC057678	chr18	30722165	30797054	no	coding	-	no	IPR002420:IPR001263:IPR000403:IPR002420:IPR001263:IPR000403:IPR008938:IPR011009:IPR008973:IPR000403:IPR000403:IPR000403	-	Y	No 
description	30722119	30797436
79647	PUBLIC	https://genomec.gsc.riken.go.jp/fantom30/fantom3/public/annotate/main.cgi?masterid=	79647	TA79647.2	PA79647.2	AAH24675	BC024675	chr18	30722165	30792061	no	coding	-	no	IPR002420:IPR001263:IPR000403:IPR002420:IPR001263:IPR000403:IPR008938:IPR008973:IPR011009:IPR000403:IPR000403:IPR000403	-	N	No 
description	30722086	30792430
79647	FANTOM	https://genomec.gsc.riken.go.jp/fantom30/fantom3/editor/reference/content.cgi?masterid=	79647	TA79647.7	PA79647.7	5330434F23	5330434F23	chr18	30722165	30779553	no	coding	-	no	IPR002420:IPR001263:IPR000403:IPR002420:IPR001263:IPR000403:IPR008938:IPR008973:IPR011009:IPR000403:IPR000403:IPR000403	-	N	No 
description	30722084	30780285
79647	PUBLIC	https://genomec.gsc.riken.go.jp/fantom30/fantom3/public/annotate/main.cgi?masterid=	79647	TB79647.3	null		BC027029	chr18	0	0	no	non-coding	-	yes	-	-	N	No 
description	30722141	30797436
79647	FANTOM	https://genomec.gsc.riken.go.jp/fantom30/fantom3/editor/reference/content.cgi?masterid=	79647	TB79647.8	null		E030002N07	chr18	0	0	no	non-coding	-	no	-	-	N	No 
description	30754161	30755629
79889	PUBLIC	https://genomec.gsc.riken.go.jp/fantom30/fantom3/public/annotate/main.cgi?masterid=	79889	TA79889.1	PA79889.1	AAA40415	M57999	chr3	136132028	136214458	yes	coding	-	yes	IPR000451:IPR002909:IPR002110:IPR002110:IPR002110:IPR002110:IPR002110:IPR002110:IPR000488:IPR008967:IPR002110:superfamily_SSF81296:IPR011029:IPR011539:IPR002909:IPR002110:IPR002110:IPR002110:IPR002110:IPR002110:IPR002110:IPR000488:IPR011539:IPR002110:IPR002110:IPR002110:IPR002110:IPR002110:IPR002110:IPR000451:IPR000451:IPR000451:IPR000451:IPR000451:IPR002110:IPR002110	-	Y	No 
description	136131367	136238014
79889	PUBLIC	https://genomec.gsc.riken.go.jp/fantom30/fantom3/public/annotate/main.cgi?masterid=	79889	TA79889.2	PA79889.1	BAC84979	AB119195	chr3	136132028	136214458	yes	coding	-	yes	IPR000451:IPR002909:IPR002110:IPR002110:IPR002110:IPR002110:IPR002110:IPR002110:IPR000488:IPR008967:IPR002110:superfamily_SSF81296:IPR011029:IPR011539:IPR002909:IPR002110:IPR002110:IPR002110:IPR002110:IPR002110:IPR002110:IPR000488:IPR011539:IPR002110:IPR002110:IPR002110:IPR002110:IPR002110:IPR002110:IPR000451:IPR000451:IPR000451:IPR000451:IPR000451:IPR002110:IPR002110	-	N	No 
description	136132012	136214458
79889	PUBLIC	https://genomec.gsc.riken.go.jp/fantom30/fantom3/public/annotate/main.cgi?masterid=	79889	TA79889.3	PA79889.3	AAB21851	S89033	chr3	136132028	136154933	yes	coding	-	yes	IPR002110:IPR002110:IPR002110:IPR002110:IPR002110:IPR002110:IPR000488:IPR002110:IPR002110:IPR002110:IPR002110:IPR002110:IPR002110:IPR002110:IPR002110:IPR002110:IPR002110:IPR002110:IPR002110:IPR002110:IPR002110:IPR000488:IPR002110:IPR011029	-	N	No 
description	136131555	136155119
79889	PUBLIC	https://genomec.gsc.riken.go.jp/fantom30/fantom3/public/annotate/main.cgi?masterid=	79889	TA79889.4	PA79889.4	AAH50841	BC050841	chr3	136159070	136214458	yes	coding	-	yes	IPR002909:IPR011539:IPR000451:IPR000451:IPR000451:IPR000451:IPR000451:IPR000451:IPR011539:IPR002909:IPR008967:superfamily_SSF81296	-	N	No 
description	136158701	136238050
79889	ENSEMBL	http://www.ensembl.org/Mus_musculus/protview?transcript=	79889	TA79889.9	PA79889.1	ENSMUSP00000029812	ENSMUST00000029812	chr3	136132028	136214458	yes	coding	-	yes	IPR000451:IPR002909:IPR002110:IPR002110:IPR002110:IPR002110:IPR002110:IPR002110:IPR000488:IPR008967:IPR002110:superfamily_SSF81296:IPR011029:IPR011539:IPR002909:IPR002110:IPR002110:IPR002110:IPR002110:IPR002110:IPR002110:IPR000488:IPR011539:IPR002110:IPR002110:IPR002110:IPR002110:IPR002110:IPR002110:IPR000451:IPR000451:IPR000451:IPR000451:IPR000451:IPR002110:IPR002110	-	N	No 
description	136131559	136214458
79889	FANTOM	https://genomec.gsc.riken.go.jp/fantom30/fantom3/editor/reference/content.cgi?masterid=	79889	TA79889.10	PA79889.10	I730069C20	I730069C20	chr3	136132028	136153255	yes	coding	-	yes	-	-	N	No 
description	136131331	136153255
79889	PUBLIC	https://genomec.gsc.riken.go.jp/fantom30/fantom3/public/annotate/main.cgi?masterid=	79889	TA79889.13	PA79889.13	AAR00341	AY423849	chr3	136173279	136202262	yes	coding	-	yes	-	-	N	No 
description	136173279	136202262
79889	ENSEMBL	http://www.ensembl.org/Mus_musculus/protview?transcript=	79889	TA79889.19	PA79889.19	ENSMUSP00000077051	ENSMUST00000077891	chr3	136132081	136214458	yes	coding	-	yes	-	-	N	No 
description	136132012	136214458
79889	FANTOM	https://genomec.gsc.riken.go.jp/fantom30/fantom3/editor/reference/content.cgi?masterid=	79889	TA79889.20	PA79889.20	F830007L24	F830007L24	chr3	136132028	136154900	yes	coding	-	yes	-	-	N	No 
description	136131672	136154900
79889	PUBLIC	https://genomec.gsc.riken.go.jp/fantom30/fantom3/public/annotate/main.cgi?masterid=	79889	TA79889.21	PA79889.21	AAC37644	L13466		0	0	yes	coding	-	-	-	-	N	No 
description	0	0
79889	FANTOM	https://genomec.gsc.riken.go.jp/fantom30/fantom3/editor/reference/content.cgi?masterid=	79889	TA79889.22	PA79889.22	F930007I23	F930007I23	chr3	136132028	136150506	yes	coding	-	yes	-	-	N	No 
description	136131343	136150506
79889	FANTOM	https://genomec.gsc.riken.go.jp/fantom30/fantom3/editor/reference/content.cgi?masterid=	79889	TA79889.23	PA79889.23	I420019M10	I420019M10	chr3	136132028	136154957	yes	coding	-	yes	-	-	N	No 
description	136131331	136154957
79889	FANTOM	https://genomec.gsc.riken.go.jp/fantom30/fantom3/editor/reference/content.cgi?masterid=	79889	TA79889.24	PA79889.24	D630036B16	D630036B16	chr3	136159070	136173278	yes	coding	-	yes	IPR002909:superfamily_SSF81296:IPR008967:IPR002909:IPR011539:IPR000451:IPR000451:IPR000451:IPR000451	-	N	No 
description	136158701	136202231
79889	PUBLIC	https://genomec.gsc.riken.go.jp/fantom30/fantom3/public/annotate/main.cgi?masterid=	79889	TA79889.25	PA79889.3	AAB28573	S66656	chr3	136132028	136154933	yes	coding	-	yes	IPR002110:IPR002110:IPR002110:IPR002110:IPR002110:IPR002110:IPR000488:IPR002110:IPR002110:IPR002110:IPR002110:IPR002110:IPR002110:IPR002110:IPR002110:IPR002110:IPR002110:IPR002110:IPR002110:IPR002110:IPR002110:IPR000488:IPR002110:IPR011029	-	N	No 
description	136131555	136155071
79889	PUBLIC	https://genomec.gsc.riken.go.jp/fantom30/fantom3/public/annotate/main.cgi?masterid=	79889	TB79889.6	null		L28117	chr3	0	0	yes	non-coding	-	no	-	-	N	No 
description	136131330	136154943
79889	PUBLIC	https://genomec.gsc.riken.go.jp/fantom30/fantom3/public/annotate/main.cgi?masterid=	79889	TB79889.7	null		L28118	chr3	0	0	yes	non-coding	-	no	-	-	N	No 
description	136131425	136150466
79889	FANTOM	https://genomec.gsc.riken.go.jp/fantom30/fantom3/editor/reference/content.cgi?masterid=	79889	TB79889.11	null		C130067K17	chr3	0	0	yes	non-coding	-	no	-	-	N	No 
description	136157264	136158970
79889	FANTOM	https://genomec.gsc.riken.go.jp/fantom30/fantom3/editor/reference/content.cgi?masterid=	79889	TB79889.12	null		9930016G07	chr3	0	0	yes	non-coding	-	no	-	-	N	No 
description	136164667	136168815
79973	PUBLIC	https://genomec.gsc.riken.go.jp/fantom30/fantom3/public/annotate/main.cgi?masterid=	79973	TA79973.1	PA79973.1	AAC52604	U52193	chr7	103623824	103701929	yes	coding	-	yes	IPR000341:IPR002420:IPR001263:IPR000403:IPR001683:IPR000008:IPR008938:IPR011009:superfamily_SSF54236:superfamily_SSF64268:IPR008973:IPR008973:IPR000008:IPR000008:IPR000341:IPR002420:IPR001263:IPR000403:IPR001683:IPR000008:IPR000403:IPR000403:IPR000008:IPR000403:IPR001683	-	Y	No 
description	103623725	103725866
79973	PUBLIC	https://genomec.gsc.riken.go.jp/fantom30/fantom3/public/annotate/main.cgi?masterid=	79973	TA79973.2	PA79973.2	AAB07682	U55772	chr7	103623824	103701404	yes	coding	-	yes	IPR000341:IPR002420:IPR001263:IPR000403:IPR001683:IPR000008:IPR008938:superfamily_SSF54236:IPR011009:superfamily_SSF64268:IPR008973:IPR008973:IPR000008:IPR000008:IPR000341:IPR002420:IPR001263:IPR000403:IPR001683:IPR000008:IPR000403:IPR000403:IPR000008:IPR000403:IPR001683	-	N	No 
description	103623344	103701461
79973	FANTOM	https://genomec.gsc.riken.go.jp/fantom30/fantom3/editor/reference/content.cgi?masterid=	79973	TA79973.5	PA79973.5	D330030K05	D330030K05	chr7	103652490	103701929	yes	coding	-	yes	-	-	N	No 
description	103652490	103725817
79973	FANTOM	https://genomec.gsc.riken.go.jp/fantom30/fantom3/editor/reference/content.cgi?masterid=	79973	TA79973.6	PA79973.6	C530003F13	C530003F13	chr7	103671483	103701929	yes	coding	-	yes	-	-	N	No 
description	103671483	103725865
79973	FANTOM	https://genomec.gsc.riken.go.jp/fantom30/fantom3/editor/reference/content.cgi?masterid=	79973	TA79973.7	PA79973.7	C130066M15	C130066M15	chr7	103673913	103701929	yes	coding	-	yes	superfamily_SSF54236:IPR000341	-	N	No 
description	103659628	103725867
79973	ENSEMBL	http://www.ensembl.org/Mus_musculus/protview?transcript=	79973	TA79973.12	PA79973.12	ENSMUSP00000068481	ENSMUST00000068342	chr7	103623824	103701929	yes	coding	-	yes	-	-	N	No 
description	103623725	103701929
79973	FANTOM	https://genomec.gsc.riken.go.jp/fantom30/fantom3/editor/reference/content.cgi?masterid=	79973	TA79973.14	PA79973.14	7420450P11	7420450P11	chr7	103623824	103623998	yes	coding	-	yes	-	-	N	No 
description	103621166	103623998
79973	FANTOM	https://genomec.gsc.riken.go.jp/fantom30/fantom3/editor/reference/content.cgi?masterid=	79973	TB79973.8	null		B230038P03	chr7	0	0	yes	non-coding	-	no	-	-	N	No 
description	103672478	103725857
79973	FANTOM	https://genomec.gsc.riken.go.jp/fantom30/fantom3/editor/reference/content.cgi?masterid=	79973	TB79973.9	null		A430027K16	chr7	0	0	yes	non-coding	-	no	-	-	N	No 
description	103623388	103651897
79973	FANTOM	https://genomec.gsc.riken.go.jp/fantom30/fantom3/editor/reference/content.cgi?masterid=	79973	TB79973.10	null		F830032B10	chr7	0	0	yes	non-coding	-	no	-	-	N	No 
description	103621365	103624412
79973	FANTOM	https://genomec.gsc.riken.go.jp/fantom30/fantom3/editor/reference/content.cgi?masterid=	79973	TB79973.11	null		6820425K08	chr7	0	0	yes	non-coding	-	no	-	-	N	No 
description	103625689	103626429
79973	FANTOM	https://genomec.gsc.riken.go.jp/fantom30/fantom3/editor/reference/content.cgi?masterid=	79973	TB79973.23	null		2900035A08	chr7	0	0	yes	non-coding	-	no	-	-	N	No 
description	103701969	103725846
79973	FANTOM	https://genomec.gsc.riken.go.jp/fantom30/fantom3/editor/reference/content.cgi?masterid=	79973	TB79973.24	null		2610529D13	chr7	0	0	yes	non-coding	-	no	-	-	N	No 
description	103701971	103725867
79973	FANTOM	https://genomec.gsc.riken.go.jp/fantom30/fantom3/editor/reference/content.cgi?masterid=	79973	TB79973.25	null		D030055J12	chr7	0	0	yes	non-coding	-	no	-	-	N	No 
description	103621365	103623699
79973	FANTOM	https://genomec.gsc.riken.go.jp/fantom30/fantom3/editor/reference/content.cgi?masterid=	79973	TB79973.26	null		9230109F11	chr7	0	0	yes	non-coding	-	no	-	-	N	No 
description	103621059	103623876
81462	PUBLIC	https://genomec.gsc.riken.go.jp/fantom30/fantom3/public/annotate/main.cgi?masterid=	81462	TA81462.1	PA81462.1	AAH21640	BC021640	chr15	89522859	89532371	yes	coding	-	yes	IPR011009:IPR000719:IPR000719:IPR000719:IPR003527:IPR002290:IPR001245:IPR000719:IPR008352:IPR008352:IPR008352:IPR008352:IPR008352:IPR008351:IPR008351:IPR008351:IPR008351	-	Y	No 
description	89522305	89532509
81462	PUBLIC	https://genomec.gsc.riken.go.jp/fantom30/fantom3/public/annotate/main.cgi?masterid=	81462	TA81462.2	PA81462.2	AAH02134	BC002134	chr15	89522859	89524368	yes	coding	-	yes	IPR011009	-	N	No 
description	89522305	89524997
81462	PUBLIC	https://genomec.gsc.riken.go.jp/fantom30/fantom3/public/annotate/main.cgi?masterid=	81462	TA81462.12	PA81462.1	CAA73850	Y13439	chr15	89522859	89532371	yes	coding	-	yes	IPR011009:IPR000719:IPR000719:IPR000719:IPR003527:IPR002290:IPR001245:IPR000719:IPR008352:IPR008352:IPR008352:IPR008352:IPR008352:IPR008351:IPR008351:IPR008351:IPR008351	-	N	No 
description	89522577	89532536
81462	ENSEMBL	http://www.ensembl.org/Mus_musculus/protview?transcript=	81462	TA81462.13	PA81462.13	ENSMUSP00000015516	ENSMUST00000015516	chr15	89522859	89532371	yes	coding	-	yes	-	-	N	No 
description	89522305	89532371
81462	FANTOM	https://genomec.gsc.riken.go.jp/fantom30/fantom3/editor/reference/content.cgi?masterid=	81462	TB81462.4	null		2610002F22	chr15	0	0	yes	non-coding	-	no	-	-	N	No 
description	89522305	89532551
81462	FANTOM	https://genomec.gsc.riken.go.jp/fantom30/fantom3/editor/reference/content.cgi?masterid=	81462	TB81462.5	null		G630040F16	chr15	0	0	yes	non-coding	-	no	-	-	N	No 
description	89528035	89532727
81611	PUBLIC	https://genomec.gsc.riken.go.jp/fantom30/fantom3/public/annotate/main.cgi?masterid=	81611	TA81611.1	PA81611.1	AAH05591	BC005591	chr9	119307659	119310262	yes	coding	-	yes	IPR000488:IPR000157:IPR000488:IPR000157:IPR011029:IPR000157:IPR000488:IPR000157	-	Y	No 
description	119306291	119310343
81611	FANTOM	https://genomec.gsc.riken.go.jp/fantom30/fantom3/editor/reference/content.cgi?masterid=	81611	TA81611.4	PA81611.4	G430132D13	G430132D13	chr9	119308853	119310262	yes	coding	-	yes	IPR000488:IPR000488:IPR011029:IPR000488	-	N	No 
description	119306249	119310302
81611	PUBLIC	https://genomec.gsc.riken.go.jp/fantom30/fantom3/public/annotate/main.cgi?masterid=	81611	TA81611.16	PA81611.1	AAC53013	U84409	chr9	119307659	119310262	yes	coding	-	yes	IPR000488:IPR000157:IPR000488:IPR000157:IPR011029:IPR000157:IPR000488:IPR000157	-	N	No 
description	119307649	119310324
81611	PUBLIC	https://genomec.gsc.riken.go.jp/fantom30/fantom3/public/annotate/main.cgi?masterid=	81611	TA81611.17	PA81611.17	CAA35762	X51397	chr9	119307659	119310103	yes	coding	-	yes	IPR000488:IPR000157:IPR000157:IPR000157:IPR011029:IPR000488:IPR000157	-	N	No 
description	119306304	119310212
81611	FANTOM	https://genomec.gsc.riken.go.jp/fantom30/fantom3/editor/reference/content.cgi?masterid=	81611	TA81611.19	PA81611.19	G530128B22	G530128B22	chr9	119307659	119310224	yes	coding	-	yes	-	-	N	No 
description	119306249	119310224
81611	FANTOM	https://genomec.gsc.riken.go.jp/fantom30/fantom3/editor/reference/content.cgi?masterid=	81611	TA81611.20	PA81611.1	I830080L02	I830080L02	chr9	119307659	119310262	yes	coding	-	yes	IPR000488:IPR000157:IPR000488:IPR000157:IPR011029:IPR000157:IPR000488:IPR000157	-	N	No 
description	119306239	119310327
82198	PUBLIC	https://genomec.gsc.riken.go.jp/fantom30/fantom3/public/annotate/main.cgi?masterid=	82198	TA82198.1	PA82198.1	AAH26146	BC026146	chr13	98411679	98484514	yes	coding	-	yes	IPR001452:IPR011511:IPR000198:IPR000980:IPR000980:IPR001452:IPR000198:IPR000980:IPR000980:IPR000980:IPR000980:IPR008936:superfamily_SSF55550:superfamily_SSF55550:IPR001452:IPR001720:IPR001720:IPR001720:IPR001720:IPR001720:IPR001720:IPR001720:IPR001720:IPR001720:IPR001720:IPR000980:IPR000980:IPR000980:IPR000980:IPR000980:IPR000980:IPR000980:IPR001452:IPR000198	-	Y	No 
description	98410882	98495028
82198	PUBLIC	https://genomec.gsc.riken.go.jp/fantom30/fantom3/public/annotate/main.cgi?masterid=	82198	TA82198.2	PA82198.1	AAA39886	M60651	chr13	98411679	98484514	yes	coding	-	yes	IPR001452:IPR011511:IPR000198:IPR000980:IPR000980:IPR001452:IPR000198:IPR000980:IPR000980:IPR000980:IPR000980:IPR008936:superfamily_SSF55550:superfamily_SSF55550:IPR001452:IPR001720:IPR001720:IPR001720:IPR001720:IPR001720:IPR001720:IPR001720:IPR001720:IPR001720:IPR001720:IPR000980:IPR000980:IPR000980:IPR000980:IPR000980:IPR000980:IPR000980:IPR001452:IPR000198	-	N	No 
description	98411412	98495004
82198	PUBLIC	https://genomec.gsc.riken.go.jp/fantom30/fantom3/public/annotate/main.cgi?masterid=	82198	TA82198.3	PA82198.6	AAH51106	BC051106	chr13	98411679	98419087	yes	coding	-	yes	IPR000980:IPR000980:IPR000980:IPR000980:IPR000980:IPR000980:superfamily_SSF55550:superfamily_SSF55550:IPR001720:IPR001720:IPR001720:IPR001720:IPR001720:IPR001720:IPR001720:IPR001720:IPR001720:IPR001720:IPR000980:IPR000980:IPR000980:IPR000980:IPR000980:IPR000980:IPR000980	-	N	No 
description	98410980	98419129
82198	PUBLIC	https://genomec.gsc.riken.go.jp/fantom30/fantom3/public/annotate/main.cgi?masterid=	82198	TA82198.4	PA82198.4	AAC52848	U50414	chr13	98415839	98421190	yes	coding	-	yes	-	-	N	No 
description	98415839	98421398
82198	FANTOM	https://genomec.gsc.riken.go.jp/fantom30/fantom3/editor/reference/content.cgi?masterid=	82198	TA82198.6	PA82198.6	B230362H01	B230362H01	chr13	98411679	98419087	yes	coding	-	yes	IPR000980:IPR000980:IPR000980:IPR000980:IPR000980:IPR000980:superfamily_SSF55550:superfamily_SSF55550:IPR001720:IPR001720:IPR001720:IPR001720:IPR001720:IPR001720:IPR001720:IPR001720:IPR001720:IPR001720:IPR000980:IPR000980:IPR000980:IPR000980:IPR000980:IPR000980:IPR000980	-	N	No 
description	98410463	98419429
82198	FANTOM	https://genomec.gsc.riken.go.jp/fantom30/fantom3/editor/reference/content.cgi?masterid=	82198	TA82198.21	PA82198.21	D730031A01	D730031A01	chr13	98411679	98413139	yes	coding	-	yes	-	-	N	No 
description	98410882	98413139
82198	PUBLIC	https://genomec.gsc.riken.go.jp/fantom30/fantom3/public/annotate/main.cgi?masterid=	82198	TA82198.22	PA82198.22	AAH02168	BC002168	chr13	98411679	98411744	yes	coding	-	yes	-	-	N	No 
description	98410458	98411744
82198	FANTOM	https://genomec.gsc.riken.go.jp/fantom30/fantom3/editor/reference/content.cgi?masterid=	82198	TA82198.23	PA82198.23	2210418L04	2210418L04	chr13	98484282	98484514	yes	coding	-	no	-	-	N	No 
description	98484282	98495041
82198	PUBLIC	https://genomec.gsc.riken.go.jp/fantom30/fantom3/public/annotate/main.cgi?masterid=	82198	TA82198.24	PA82198.1	AAC52847	U50413	chr13	98411679	98484514	yes	coding	-	yes	IPR001452:IPR011511:IPR000198:IPR000980:IPR000980:IPR001452:IPR000198:IPR000980:IPR000980:IPR000980:IPR000980:IPR008936:superfamily_SSF55550:superfamily_SSF55550:IPR001452:IPR001720:IPR001720:IPR001720:IPR001720:IPR001720:IPR001720:IPR001720:IPR001720:IPR001720:IPR001720:IPR000980:IPR000980:IPR000980:IPR000980:IPR000980:IPR000980:IPR000980:IPR001452:IPR000198	-	N	No 
description	98410980	98495017
82198	FANTOM	https://genomec.gsc.riken.go.jp/fantom30/fantom3/editor/reference/content.cgi?masterid=	82198	TB82198.7	null		F730044L03	chr13	0	0	yes	non-coding	-	no	-	-	N	No 
description	98482426	98495065
82580	PUBLIC	https://genomec.gsc.riken.go.jp/fantom30/fantom3/public/annotate/main.cgi?masterid=	82580	TA82580.1	PA82580.1	AAH57102	BC057102	chr11	94946909	94981172	yes	coding	-	yes	IPR002515:IPR002717:superfamily_SSF55729	-	Y	No 
description	94945383	94981297
82580	PUBLIC	https://genomec.gsc.riken.go.jp/fantom30/fantom3/public/annotate/main.cgi?masterid=	82580	TA82580.2	PA82580.2	AAH48904	BC048904	chr11	94946909	94981172	yes	coding	-	yes	IPR002515:IPR002717:superfamily_SSF55729	-	N	No 
description	94945383	94981324
82580	FANTOM	https://genomec.gsc.riken.go.jp/fantom30/fantom3/editor/reference/content.cgi?masterid=	82580	TA82580.6	PA82580.6	G270016J15	G270016J15	chr11	94946909	94971213	yes	coding	-	yes	IPR002515:IPR002717:superfamily_SSF55729:IPR009087	-	N	No 
description	94946504	94974299
82580	FANTOM	https://genomec.gsc.riken.go.jp/fantom30/fantom3/editor/reference/content.cgi?masterid=	82580	TA82580.9	PA82580.9	G270120N04	G270120N04	chr11	94946909	94977258	yes	coding	-	yes	-	-	N	No 
description	94946072	94977258
82580	PUBLIC	https://genomec.gsc.riken.go.jp/fantom30/fantom3/public/annotate/main.cgi?masterid=	82580	TB82580.3	null		BC024092	chr11	0	0	yes	non-coding	-	no	-	-	N	No 
description	94945383	94974365
82580	FANTOM	https://genomec.gsc.riken.go.jp/fantom30/fantom3/editor/reference/content.cgi?masterid=	82580	TB82580.5	null		D130055D21	chr11	0	0	yes	non-coding	-	no	-	-	N	No 
description	94976187	94981325
82580	FANTOM	https://genomec.gsc.riken.go.jp/fantom30/fantom3/editor/reference/content.cgi?masterid=	82580	TB82580.7	null		A630023C19	chr11	0	0	yes	non-coding	-	no	-	-	N	No 
description	94945385	94981290
82580	FANTOM	https://genomec.gsc.riken.go.jp/fantom30/fantom3/editor/reference/content.cgi?masterid=	82580	TB82580.8	null		6820409K03	chr11	0	0	yes	non-coding	-	no	-	-	N	No 
description	94972653	94981331
82580	FANTOM	https://genomec.gsc.riken.go.jp/fantom30/fantom3/editor/reference/content.cgi?masterid=	82580	TB82580.16	null		I1C0022M16	chr11	0	0	yes	non-coding	-	no	-	-	N	No 
description	94979510	94981336
83001	PUBLIC	https://genomec.gsc.riken.go.jp/fantom30/fantom3/public/annotate/main.cgi?masterid=	83001	TA83001.1	PA83001.1	CAA26457	X02611	chr17	33695641	33697336	yes	coding	-	yes	IPR003636:IPR002959:IPR002959:IPR002959:IPR002959:IPR002959:IPR002959:IPR006053:IPR006053:IPR006053:IPR006053:IPR006053:IPR006052:IPR006052:IPR006052:IPR006052:IPR008983	-	Y	No 
description	33694878	33697492
83001	FANTOM	https://genomec.gsc.riken.go.jp/fantom30/fantom3/editor/reference/content.cgi?masterid=	83001	TA83001.4	PA83001.4	F630010J11	F630010J11	chr17	33695641	33697336	yes	coding	-	yes	IPR003636:IPR006053:IPR006053:IPR006053:IPR006053:IPR006053:IPR002959:IPR002959:IPR002959:IPR002959:IPR006052:IPR006052:IPR006052:IPR006052:IPR008983	-	N	No 
description	33695003	33697500
83001	PUBLIC	https://genomec.gsc.riken.go.jp/fantom30/fantom3/public/annotate/main.cgi?masterid=	83001	TA83001.9	PA83001.9	AAR00346	AY423855	chr17	33696046	33697236	yes	coding	-	yes	-	-	N	No 
description	33696046	33697236
83001	PUBLIC	https://genomec.gsc.riken.go.jp/fantom30/fantom3/public/annotate/main.cgi?masterid=	83001	TA83001.12	PA83001.1	AAA40457	M13049	chr17	33695641	33697336	yes	coding	-	yes	IPR003636:IPR002959:IPR002959:IPR002959:IPR002959:IPR002959:IPR002959:IPR006053:IPR006053:IPR006053:IPR006053:IPR006053:IPR006052:IPR006052:IPR006052:IPR006052:IPR008983	-	N	No 
description	33695180	33697500
83001	PUBLIC	https://genomec.gsc.riken.go.jp/fantom30/fantom3/public/annotate/main.cgi?masterid=	83001	TB83001.2	null		E01225	chr17	0	0	yes	non-coding	-	no	-	-	N	No 
description	33695512	33697505
83001	PUBLIC	https://genomec.gsc.riken.go.jp/fantom30/fantom3/public/annotate/main.cgi?masterid=	83001	TB83001.3	null		E01226	chr17	0	0	yes	non-coding	-	no	-	-	N	No 
description	33695644	33696396
83001	PUBLIC	https://genomec.gsc.riken.go.jp/fantom30/fantom3/public/annotate/main.cgi?masterid=	83001	TB83001.10	null		AX084482	chr17	0	0	yes	non-coding	-	no	-	-	N	No 
description	33695155	33695395
83001	PUBLIC	https://genomec.gsc.riken.go.jp/fantom30/fantom3/public/annotate/main.cgi?masterid=	83001	TB83001.11	null		AX084483	chr17	0	0	yes	non-coding	-	no	-	-	N	No 
description	33695155	33695224
83017	PUBLIC	https://genomec.gsc.riken.go.jp/fantom30/fantom3/public/annotate/main.cgi?masterid=	83017	TA83017.1	PA83017.1	AAH11437	BC011437	chr2	129114052	129119353	yes	coding	-	yes	IPR008996:IPR000975:IPR000975:IPR003502:IPR000975:IPR003296:IPR003296:IPR003296:IPR003296:IPR003296:IPR003296:IPR003296:IPR003296:IPR003296:IPR003296:IPR003296:IPR003294:IPR003294:IPR003294:IPR003294:IPR003294:IPR003294:IPR000975:IPR000975:IPR000975:IPR002348:IPR002348:IPR002348:IPR000975	-	Y	No 
description	129113605	129120143
83017	FANTOM	https://genomec.gsc.riken.go.jp/fantom30/fantom3/editor/reference/content.cgi?masterid=	83017	TA83017.5	PA83017.5	I730049C17	I730049C17	chr2	129114239	129119353	yes	coding	-	yes	-	-	N	No 
description	129114239	129120161
83017	FANTOM	https://genomec.gsc.riken.go.jp/fantom30/fantom3/editor/reference/content.cgi?masterid=	83017	TB83017.2	null		F830208B07	chr2	0	0	yes	non-coding	-	no	-	-	N	No 
description	129113614	129120162
83017	FANTOM	https://genomec.gsc.riken.go.jp/fantom30/fantom3/editor/reference/content.cgi?masterid=	83017	TB83017.3	null		F830019N12	chr2	0	0	yes	non-coding	-	no	-	-	N	No 
description	129113614	129120162
83188	PUBLIC	https://genomec.gsc.riken.go.jp/fantom30/fantom3/public/annotate/main.cgi?masterid=	83188	TA83188.1	PA83188.1	AAA18334	U03279	chr3	32218281	32245104	no	coding	-	no	IPR003113:IPR000341:IPR002420:IPR001263:IPR000403:IPR003113:IPR000341:IPR002420:IPR001263:IPR000403:IPR008938:IPR011009:superfamily_SSF54236:IPR008973:IPR000403:IPR000403:IPR000403	-	Y	No 
description	32218281	32245104
83188	ENSEMBL	http://www.ensembl.org/Mus_musculus/protview?transcript=	83188	TA83188.4	PA83188.4	ENSMUSP00000029201	ENSMUST00000029201	chr3	32218281	32245104	no	coding	-	no	-	-	N	No 
description	32218281	32245104
83188	FANTOM	https://genomec.gsc.riken.go.jp/fantom30/fantom3/editor/reference/content.cgi?masterid=	83188	TB83188.3	null		D230015E05	chr3	0	0	no	non-coding	-	yes	-	-	N	No 
description	32218451	32246075
83188	FANTOM	https://genomec.gsc.riken.go.jp/fantom30/fantom3/editor/reference/content.cgi?masterid=	83188	TB83188.5	null		E130105J22	chr3	0	0	no	non-coding	-	no	-	-	N	No 
description	32247033	32250769
83188	FANTOM	https://genomec.gsc.riken.go.jp/fantom30/fantom3/editor/reference/content.cgi?masterid=	83188	TB83188.10	null		A330102C06	chr3	0	0	no	non-coding	-	no	-	-	N	No 
description	32245991	32247362
83188	FANTOM	https://genomec.gsc.riken.go.jp/fantom30/fantom3/editor/reference/content.cgi?masterid=	83188	TB83188.11	null		4833429J11	chr3	0	0	no	non-coding	-	no	-	-	N	No 
description	32245665	32246725
83188	FANTOM	https://genomec.gsc.riken.go.jp/fantom30/fantom3/editor/reference/content.cgi?masterid=	83188	TB83188.12	null		D830004O10	chr3	0	0	no	non-coding	-	no	-	-	N	No 
description	32246911	32248315
83188	FANTOM	https://genomec.gsc.riken.go.jp/fantom30/fantom3/editor/reference/content.cgi?masterid=	83188	TB83188.13	null		6330412C24	chr3	0	0	no	non-coding	-	no	-	-	N	No 
description	32247044	32248377
83188	FANTOM	https://genomec.gsc.riken.go.jp/fantom30/fantom3/editor/reference/content.cgi?masterid=	83188	TB83188.14	null		I830041L13	chr3	0	0	no	non-coding	-	no	-	-	N	No 
description	32246688	32248377
83197	PUBLIC	https://genomec.gsc.riken.go.jp/fantom30/fantom3/public/annotate/main.cgi?masterid=	83197	TA83197.1	PA83197.1	AAA19453	U06923	chr1	52384222	52477385	no	coding	-	no	IPR001217:IPR001217:IPR001217:IPR000980:IPR008967:superfamily_SSF47655:IPR001217:superfamily_SSF55550:IPR000980	-	Y	No 
description	52384222	52477635
83197	FANTOM	https://genomec.gsc.riken.go.jp/fantom30/fantom3/editor/reference/content.cgi?masterid=	83197	TA83197.4	PA83197.7	4921520H15	4921520H15	chr1	52384222	52477385	no	coding	-	no	IPR000980:IPR001217:IPR001217:IPR001217:IPR000980:IPR008967:superfamily_SSF47655:IPR001217:superfamily_SSF55550:IPR000980	-	N	No 
description	52361485	52477637
83197	PUBLIC	https://genomec.gsc.riken.go.jp/fantom30/fantom3/public/annotate/main.cgi?masterid=	83197	TA83197.7	PA83197.7	AAA19692	U09351	chr1	52383064	52477385	no	coding	-	no	IPR000980:IPR001217:IPR001217:IPR001217:IPR000980:IPR008967:superfamily_SSF47655:IPR001217:superfamily_SSF55550:IPR000980	-	N	No 
description	52382580	52477633
83197	FANTOM	https://genomec.gsc.riken.go.jp/fantom30/fantom3/editor/reference/content.cgi?masterid=	83197	TA83197.12	PA83197.12	F830120K14	F830120K14	chr1	52384222	52468898	no	coding	-	no	-	-	N	No 
description	52384222	52468898
83197	FANTOM	https://genomec.gsc.riken.go.jp/fantom30/fantom3/editor/reference/content.cgi?masterid=	83197	TA83197.13	PA83197.13	E430034L07	E430034L07	chr1	52470821	52477385	no	coding	-	no	IPR000980:IPR000980:IPR008967:superfamily_SSF55550:IPR000980	-	N	No 
description	52470819	52477631
83197	FANTOM	https://genomec.gsc.riken.go.jp/fantom30/fantom3/editor/reference/content.cgi?masterid=	83197	TB83197.5	null		A130029B15	chr1	0	0	no	non-coding	-	yes	-	-	N	No 
description	52384221	52442010
83253	PUBLIC	https://genomec.gsc.riken.go.jp/fantom30/fantom3/public/annotate/main.cgi?masterid=	83253	TA83253.1	PA83253.1	AAC52889	U31758	chr10	36840777	36867344	no	coding	-	no	IPR000286:superfamily_SSF52768:IPR003084:IPR003084:IPR003084:IPR003084:IPR003084:IPR003084:IPR003084:IPR000286:IPR000286:IPR000286	-	Y	No 
description	36840609	36867673
83253	FANTOM	https://genomec.gsc.riken.go.jp/fantom30/fantom3/editor/reference/content.cgi?masterid=	83253	TA83253.3	PA83253.3	D130072G11	D130072G11	chr10	36840777	36859741	no	coding	-	no	IPR000286:superfamily_SSF52768:IPR003084:IPR003084:IPR003084:IPR003084:IPR003084:IPR003084:IPR003084:IPR000286:IPR000286:IPR000286	-	N	No 
description	36840595	36861894
83253	FANTOM	https://genomec.gsc.riken.go.jp/fantom30/fantom3/editor/reference/content.cgi?masterid=	83253	TA83253.4	PA83253.4	7030407E09	7030407E09	chr10	36855304	36864317	no	coding	-	no	-	-	N	No 
description	36855304	36864317
83253	FANTOM	https://genomec.gsc.riken.go.jp/fantom30/fantom3/editor/reference/content.cgi?masterid=	83253	TA83253.5	PA83253.5	G630033K24	G630033K24	chr10	36840777	36851248	no	coding	-	no	-	-	N	No 
description	36840569	36851248
83253	ENSEMBL	http://www.ensembl.org/Mus_musculus/protview?transcript=	83253	TA83253.6	PA83253.6	ENSMUSP00000019911	ENSMUST00000019911	chr10	36851151	36867344	no	coding	-	no	-	-	N	No 
description	36851151	36867344
83253	FANTOM	https://genomec.gsc.riken.go.jp/fantom30/fantom3/editor/reference/content.cgi?masterid=	83253	TA83253.13	PA83253.13	D030004M17	D030004M17	chr10	36863835	36867344	no	coding	-	no	-	-	N	No 
description	36863835	36867622
83287	PUBLIC	https://genomec.gsc.riken.go.jp/fantom30/fantom3/public/annotate/main.cgi?masterid=	83287	TA83287.1	PA83287.1	AAC52673	U43678	chr9	53596107	53690297	yes	coding	-	yes	IPR011009:IPR008938:IPR008941:IPR000403:IPR000005:IPR000403:IPR000403:IPR000403:IPR000403:IPR003152	-	Y	No 
description	53595729	53692934
83287	FANTOM	https://genomec.gsc.riken.go.jp/fantom30/fantom3/editor/reference/content.cgi?masterid=	83287	TA83287.2	PA83287.2	B020030J01	B020030J01	chr9	53678368	53690297	yes	coding	-	yes	-	-	N	No 
description	53678208	53693034
83287	ENSEMBL	http://www.ensembl.org/Mus_musculus/protview?transcript=	83287	TA83287.4	PA83287.4	ENSMUSP00000045039	ENSMUST00000037440	chr9	53596107	53683696	yes	coding	-	no	-	-	N	No 
description	53595729	53690328
83287	FANTOM	https://genomec.gsc.riken.go.jp/fantom30/fantom3/editor/reference/content.cgi?masterid=	83287	TB83287.3	null		6030493E21	chr9	0	0	yes	non-coding	-	no	-	-	N	No 
description	53690379	53693029
83366	PUBLIC	https://genomec.gsc.riken.go.jp/fantom30/fantom3/public/annotate/main.cgi?masterid=	83366	TA83366.1	PA83366.1	AAH01992	BC001992	chr17	27363167	27372267	no	coding	-	no	IPR000719:IPR000719:IPR011009:IPR000719:IPR003527:IPR002290:IPR001245:IPR008352:IPR008352:IPR008352:IPR008352:IPR008352:IPR008351:IPR008351:IPR008351:IPR008351:IPR000719	-	Y	No 
description	27363105	27372454
83366	PUBLIC	https://genomec.gsc.riken.go.jp/fantom30/fantom3/public/annotate/main.cgi?masterid=	83366	TA83366.5	PA83366.1	AAD09229	U81823	chr17	27363167	27372267	no	coding	-	no	IPR000719:IPR000719:IPR011009:IPR000719:IPR003527:IPR002290:IPR001245:IPR008352:IPR008352:IPR008352:IPR008352:IPR008352:IPR008351:IPR008351:IPR008351:IPR008351:IPR000719	-	N	No 
description	27363130	27372461
83476	PUBLIC	https://genomec.gsc.riken.go.jp/fantom30/fantom3/public/annotate/main.cgi?masterid=	83476	TA83476.1	PA83476.1	CAA46448	X65453	chrX	48864621	48876053	no	coding	-	no	IPR006052:IPR006052:IPR006052:IPR006052:IPR003263:IPR003263:IPR003263:IPR003263:IPR003636:IPR003263:IPR008983	-	Y	No 
description	48864609	48876508
83569	PUBLIC	https://genomec.gsc.riken.go.jp/fantom30/fantom3/public/annotate/main.cgi?masterid=	83569	TA83569.1	PA83569.1	AAH06796	BC006796	chr8	69807394	69813960	yes	coding	-	yes	IPR000980:IPR000980:IPR001452:IPR000198:IPR001452:IPR000198:IPR000980:IPR000980:IPR001720:IPR001720:IPR001720:IPR001720:IPR001720:IPR001720:IPR001720:IPR001720:IPR001720:IPR001720:IPR000980:IPR000980:IPR000980:IPR000980:IPR000980:IPR000980:IPR001452:IPR000198:IPR000980:IPR000980:superfamily_SSF55550:superfamily_SSF55550:IPR008936:IPR001452	-	Y	No 
description	69806883	69815674
83569	ENSEMBL	http://www.ensembl.org/Mus_musculus/protview?transcript=	83569	TA83569.2	PA83569.2	ENSMUSP00000034296	ENSMUST00000034296	chr8	69807394	69813960	yes	coding	-	yes	-	-	N	No 
description	69807394	69813960
83814	PUBLIC	https://genomec.gsc.riken.go.jp/fantom30/fantom3/public/annotate/main.cgi?masterid=	83814	TA83814.1	PA83814.1	AAF72710	AF262985	chr9	0	0	yes	coding	-	no	IPR001304:superfamily_SSF56436:IPR001304:IPR001304:IPR002353:IPR002353:IPR002353:IPR002353	-	Y	No 
description	112479995	112480110
83814	PUBLIC	https://genomec.gsc.riken.go.jp/fantom30/fantom3/public/annotate/main.cgi?masterid=	83814	TA83814.2	PA83814.2	AAH27742	BC027742		0	0	yes	coding	-	-	IPR001304:superfamily_SSF56436:IPR001304:IPR001304:IPR002353:IPR002353:IPR002353:IPR002353	-	N	No 
description	0	0
84178	PUBLIC	https://genomec.gsc.riken.go.jp/fantom30/fantom3/public/annotate/main.cgi?masterid=	84178	TA84178.1	PA84178.1	AAP81749	AY275837	chr18	47005747	47006445	yes	coding	-	no	IPR000157	-	Y	No 
description	47003658	47019959
84178	FANTOM	https://genomec.gsc.riken.go.jp/fantom30/fantom3/editor/reference/content.cgi?masterid=	84178	TA84178.2	PA84178.1	5830436M04	5830436M04	chr18	47005747	47006445	yes	coding	-	no	IPR000157	-	N	No 
description	47004582	47019960
84178	PUBLIC	https://genomec.gsc.riken.go.jp/fantom30/fantom3/public/annotate/main.cgi?masterid=	84178	TA84178.3	PA84178.1	BAC98398	AB100441	chr18	47005747	47006445	yes	coding	-	no	IPR000157	-	N	No 
description	47005685	47018292
84178	FANTOM	https://genomec.gsc.riken.go.jp/fantom30/fantom3/editor/reference/content.cgi?masterid=	84178	TA84178.6	PA84178.1	I830041K11	I830041K11	chr18	47005747	47006445	yes	coding	-	no	IPR000157	-	N	No 
description	47004579	47019937
84178	PUBLIC	https://genomec.gsc.riken.go.jp/fantom30/fantom3/public/annotate/main.cgi?masterid=	84178	TA84178.8	PA84178.1	AAP29979	AY268050	chr18	47005747	47006445	yes	coding	-	yes	IPR000157	-	N	No 
description	47005747	47006445
84178	FANTOM	https://genomec.gsc.riken.go.jp/fantom30/fantom3/editor/reference/content.cgi?masterid=	84178	TA84178.9	PA84178.1	B430113A10	B430113A10	chr18	47005747	47006445	yes	coding	-	no	IPR000157	-	N	No 
description	47003658	47019733
84178	FANTOM	https://genomec.gsc.riken.go.jp/fantom30/fantom3/editor/reference/content.cgi?masterid=	84178	TB84178.5	null		E230026M15	chr18	0	0	yes	non-coding	-	no	-	-	N	No 
description	47016640	47019881
84372	PUBLIC	https://genomec.gsc.riken.go.jp/fantom30/fantom3/public/annotate/main.cgi?masterid=	84372	TA84372.1	PA84372.1	AAA37891	K00020	chr4	86796408	86796956	yes	coding	-	yes	IPR009079:IPR000471:IPR000471:IPR000471:IPR000471:IPR000471:IPR000471:IPR000471	-	Y	No 
description	86796207	86796976
84372	ENSEMBL	http://www.ensembl.org/Mus_musculus/protview?transcript=	84372	TA84372.4	PA84372.1	ENSMUSP00000056720	ENSMUST00000055671	chr4	86796408	86796956	yes	coding	-	yes	IPR009079:IPR000471:IPR000471:IPR000471:IPR000471:IPR000471:IPR000471:IPR000471	-	N	No 
description	86796408	86796956
84372	PUBLIC	https://genomec.gsc.riken.go.jp/fantom30/fantom3/public/annotate/main.cgi?masterid=	84372	TB84372.2	null		M27322	chr4	0	0	yes	non-coding	-	no	-	-	N	No 
description	86796198	86796413
84372	PUBLIC	https://genomec.gsc.riken.go.jp/fantom30/fantom3/public/annotate/main.cgi?masterid=	84372	TB84372.3	null		M27321	chr4	0	0	yes	non-coding	-	no	-	-	N	No 
description	86796393	86796565
98057	FANTOM	https://genomec.gsc.riken.go.jp/fantom30/fantom3/editor/reference/content.cgi?masterid=	98057	TA98057.1	PA98057.1	G530106B05	G530106B05	chr10	128403259	128418139	no	coding	-	no	IPR000980:IPR000980:IPR008967:superfamily_SSF47655:IPR001217:superfamily_SSF55550:IPR001217:IPR001217:IPR001217:IPR000980:IPR000980	-	Y	No 
description	128397323	128418309
98057	PUBLIC	https://genomec.gsc.riken.go.jp/fantom30/fantom3/public/annotate/main.cgi?masterid=	98057	TA98057.2	PA98057.2	AAD38329	AF088862	chr10	128403259	128418139	no	coding	-	no	IPR000980:IPR000980:IPR008967:superfamily_SSF47655:IPR001217:superfamily_SSF55550:IPR001217:IPR001217:IPR001217:IPR000980	-	N	No 
description	128397467	128418285
98057	FANTOM	https://genomec.gsc.riken.go.jp/fantom30/fantom3/editor/reference/content.cgi?masterid=	98057	TA98057.3	PA98057.3	I830155M07	I830155M07	chr10	128403590	128418146	no	coding	-	no	-	-	N	No 
description	128403590	128419612
98057	PUBLIC	https://genomec.gsc.riken.go.jp/fantom30/fantom3/public/annotate/main.cgi?masterid=	98057	TA98057.5	PA98057.5	AAH64827	BC064827	chr10	128410071	128418139	no	coding	-	no	IPR008967:superfamily_SSF55550:IPR000980:IPR001217:IPR000980:IPR000980:IPR000980	-	N	No 
description	128408623	128419609
98057	PUBLIC	https://genomec.gsc.riken.go.jp/fantom30/fantom3/public/annotate/main.cgi?masterid=	98057	TA98057.7	PA98057.7	AAF01441	AF187231	chr10	128403259	128418146	no	coding	-	no	IPR008967:superfamily_SSF47655:IPR001217:superfamily_SSF55550:IPR000980:IPR001217:IPR001217:IPR001217:IPR000980:IPR000980:IPR000980	-	N	No 
description	128397339	128418509
98057	FANTOM	https://genomec.gsc.riken.go.jp/fantom30/fantom3/editor/reference/content.cgi?masterid=	98057	TA98057.18	PA98057.18	1600010G07	1600010G07	chr10	128417664	128418139	no	coding	-	no	-	-	N	No 
description	128417662	128419609
98057	FANTOM	https://genomec.gsc.riken.go.jp/fantom30/fantom3/editor/reference/content.cgi?masterid=	98057	TA98057.19	PA98057.19	5830452E11	5830452E11	chr10	128405553	128418139	no	coding	-	no	-	-	N	No 
description	128405553	128419016
98057	FANTOM	https://genomec.gsc.riken.go.jp/fantom30/fantom3/editor/reference/content.cgi?masterid=	98057	TA98057.20	PA98057.20	G530022J04	G530022J04	chr10	128403259	128408202	no	coding	-	no	-	-	N	No 
description	128397338	128408202
98057	PUBLIC	https://genomec.gsc.riken.go.jp/fantom30/fantom3/public/annotate/main.cgi?masterid=	98057	TA98057.21	PA98057.21	AAF17096	AF206162	chr10	128403259	128418139	no	coding	-	no	IPR000980:IPR000980:IPR008967:superfamily_SSF47655:IPR001217:superfamily_SSF55550:IPR001217:IPR001217:IPR001217:IPR000980:IPR000980	-	N	No 
description	128397342	128419615
100600	FANTOM	https://genomec.gsc.riken.go.jp/fantom30/fantom3/editor/reference/content.cgi?masterid=	100600	TA100600.1	PA100600.1	B330003H23	B330003H23	chr1	52493043	52529368	no	coding	-	no	IPR000980:IPR008967:superfamily_SSF47655:IPR001217:superfamily_SSF55550:IPR001217:IPR001217:IPR001217:IPR000980	-	Y	No 
description	52490071	52530801
100600	FANTOM	https://genomec.gsc.riken.go.jp/fantom30/fantom3/editor/reference/content.cgi?masterid=	100600	TA100600.2	PA100600.2	C230091J07	C230091J07	chr1	52493043	52529368	no	coding	-	no	IPR000980:IPR008967:superfamily_SSF47655:IPR001217:superfamily_SSF55550:IPR001217:IPR001217:IPR001217:IPR000980	-	N	No 
description	52489906	52531034
100600	FANTOM	https://genomec.gsc.riken.go.jp/fantom30/fantom3/editor/reference/content.cgi?masterid=	100600	TA100600.3	PA100600.2	D430002O20	D430002O20	chr1	52493043	52529368	no	coding	-	no	IPR000980:IPR008967:superfamily_SSF47655:IPR001217:superfamily_SSF55550:IPR001217:IPR001217:IPR001217:IPR000980	-	N	No 
description	52489939	52531078
100600	PUBLIC	https://genomec.gsc.riken.go.jp/fantom30/fantom3/public/annotate/main.cgi?masterid=	100600	TA100600.4	PA100600.4	AAA19454	U06924	chr1	52493043	52529368	no	coding	-	no	IPR000980:IPR008967:superfamily_SSF47655:IPR001217:superfamily_SSF55550:IPR001217:IPR001217:IPR001217:IPR000980	-	N	No 
description	52493040	52529391
100600	FANTOM	https://genomec.gsc.riken.go.jp/fantom30/fantom3/editor/reference/content.cgi?masterid=	100600	TA100600.5	PA100600.5	A330045H06	A330045H06	chr1	52493043	52525136	no	coding	-	no	IPR000980:IPR008967:superfamily_SSF47655:IPR001217:superfamily_SSF55550:IPR001217:IPR001217:IPR001217:IPR000980	-	N	No 
description	52489887	52525344
100600	PUBLIC	https://genomec.gsc.riken.go.jp/fantom30/fantom3/public/annotate/main.cgi?masterid=	100600	TA100600.6	PA100600.6	AAH42551	BC042551	chr1	52520329	52529368	no	coding	-	no	-	-	N	No 
description	52520329	52531933
100600	PUBLIC	https://genomec.gsc.riken.go.jp/fantom30/fantom3/public/annotate/main.cgi?masterid=	100600	TA100600.8	PA100600.8	AAH57690	BC057690	chr1	52523815	52524228	no	coding	-	yes	superfamily_SSF55550	-	N	No 
description	52523653	52525457
100600	FANTOM	https://genomec.gsc.riken.go.jp/fantom30/fantom3/editor/reference/content.cgi?masterid=	100600	TA100600.9	PA100600.9	A630023O21	A630023O21	chr1	52490705	52490986	no	coding	-	no	-	-	N	No 
description	52489939	52492703
100600	FANTOM	https://genomec.gsc.riken.go.jp/fantom30/fantom3/editor/reference/content.cgi?masterid=	100600	TA100600.10	PA100600.9	A630040D06	A630040D06	chr1	52490705	52490986	no	coding	-	no	-	-	N	No 
description	52489939	52492496
100600	ENSEMBL	http://www.ensembl.org/Mus_musculus/protview?transcript=	100600	TA100600.15	PA100600.2	ENSMUSP00000066743	ENSMUST00000070968	chr1	52493043	52529368	no	coding	-	no	IPR000980:IPR008967:superfamily_SSF47655:IPR001217:superfamily_SSF55550:IPR001217:IPR001217:IPR001217:IPR000980	-	N	No 
description	52489906	52531034
100600	FANTOM	https://genomec.gsc.riken.go.jp/fantom30/fantom3/editor/reference/content.cgi?masterid=	100600	TA100600.36	PA100600.2	9030611B09	9030611B09	chr1	52493043	52529368	no	coding	-	no	IPR000980:IPR008967:superfamily_SSF47655:IPR001217:superfamily_SSF55550:IPR001217:IPR001217:IPR001217:IPR000980	-	N	No 
description	52489939	52529451
100600	FANTOM	https://genomec.gsc.riken.go.jp/fantom30/fantom3/editor/reference/content.cgi?masterid=	100600	TA100600.37	PA100600.2	I420036J05	I420036J05	chr1	52493043	52529368	no	coding	-	no	IPR000980:IPR008967:superfamily_SSF47655:IPR001217:superfamily_SSF55550:IPR001217:IPR001217:IPR001217:IPR000980	-	N	No 
description	52489904	52530993
100600	FANTOM	https://genomec.gsc.riken.go.jp/fantom30/fantom3/editor/reference/content.cgi?masterid=	100600	TA100600.38	PA100600.5	F830208J20	F830208J20	chr1	52493043	52525136	no	coding	-	no	IPR000980:IPR008967:superfamily_SSF47655:IPR001217:superfamily_SSF55550:IPR001217:IPR001217:IPR001217:IPR000980	-	N	No 
description	52490039	52525328
100600	PUBLIC	https://genomec.gsc.riken.go.jp/fantom30/fantom3/public/annotate/main.cgi?masterid=	100600	TA100600.39	PA100600.5	AAH04808	BC004808	chr1	52493043	52525136	no	coding	-	no	IPR000980:IPR008967:superfamily_SSF47655:IPR001217:superfamily_SSF55550:IPR001217:IPR001217:IPR001217:IPR000980	-	N	No 
description	52489951	52525330
100600	FANTOM	https://genomec.gsc.riken.go.jp/fantom30/fantom3/editor/reference/content.cgi?masterid=	100600	TB100600.7	null		E430029I03	chr1	0	0	no	non-coding	-	yes	-	-	N	No 
description	52490019	52507923
100600	FANTOM	https://genomec.gsc.riken.go.jp/fantom30/fantom3/editor/reference/content.cgi?masterid=	100600	TB100600.21	null		F830217F23	chr1	0	0	no	non-coding	-	no	-	-	N	No 
description	52490024	52492496
100817	FANTOM	https://genomec.gsc.riken.go.jp/fantom30/fantom3/editor/reference/content.cgi?masterid=	100817	TA100817.1	PA100817.1	F630002D04	F630002D04	chr9	98879151	98945121	yes	coding	-	yes	IPR000403:IPR008938:superfamily_SSF54236:IPR011009:IPR008973:IPR000403:IPR000403:IPR003113:IPR000341:IPR002420:IPR001263:IPR000403:IPR003113:IPR000341:IPR002420:IPR001263:IPR000403	-	Y	No 
description	98877847	98979624
100817	FANTOM	https://genomec.gsc.riken.go.jp/fantom30/fantom3/editor/reference/content.cgi?masterid=	100817	TA100817.2	PA100817.2	C130009D19	C130009D19	chr9	98879151	98945121	yes	coding	-	yes	IPR000403:IPR008938:superfamily_SSF54236:IPR011009:IPR008973:IPR000403:IPR000403:IPR003113:IPR000341:IPR002420:IPR001263:IPR000403:IPR003113:IPR000341:IPR002420:IPR001263:IPR000403	-	N	No 
description	98877894	98979363
100817	FANTOM	https://genomec.gsc.riken.go.jp/fantom30/fantom3/editor/reference/content.cgi?masterid=	100817	TA100817.3	PA100817.3	F420013G16	F420013G16	chr9	98879151	98894884	yes	coding	-	yes	-	-	N	No 
description	98876050	98894884
100817	PUBLIC	https://genomec.gsc.riken.go.jp/fantom30/fantom3/public/annotate/main.cgi?masterid=	100817	TA100817.6	PA100817.6	AAH39650	BC039650	chr9	98913087	98945121	yes	coding	-	yes	-	-	N	No 
description	98913087	98979588
100817	FANTOM	https://genomec.gsc.riken.go.jp/fantom30/fantom3/editor/reference/content.cgi?masterid=	100817	TA100817.12	PA100817.1	G430147P21	G430147P21	chr9	98879151	98945121	yes	coding	-	yes	IPR000403:IPR008938:superfamily_SSF54236:IPR011009:IPR008973:IPR000403:IPR000403:IPR003113:IPR000341:IPR002420:IPR001263:IPR000403:IPR003113:IPR000341:IPR002420:IPR001263:IPR000403	-	N	No 
description	98877840	98979525
100817	FANTOM	https://genomec.gsc.riken.go.jp/fantom30/fantom3/editor/reference/content.cgi?masterid=	100817	TA100817.13	PA100817.13	1110001J02	1110001J02	chr9	98879151	98894838	yes	coding	-	yes	-	-	N	No 
description	98878482	98894838
101855	FANTOM	https://genomec.gsc.riken.go.jp/fantom30/fantom3/editor/reference/content.cgi?masterid=	101855	TA101855.1	PA101855.1	2700060H15	2700060H15	chr7	115383692	115396811	no	coding	-	no	superfamily_SSF55729:superfamily_SSF54160:IPR000953:IPR002717	-	Y	No 
description	115383677	115396998
101855	FANTOM	https://genomec.gsc.riken.go.jp/fantom30/fantom3/editor/reference/content.cgi?masterid=	101855	TA101855.2	PA101855.2	5033411H13	5033411H13	chr7	115386416	115396811	no	coding	-	no	-	-	N	No 
description	115386416	115396945
101855	FANTOM	https://genomec.gsc.riken.go.jp/fantom30/fantom3/editor/reference/content.cgi?masterid=	101855	TA101855.3	PA101855.3	4833401K19	4833401K19	chr7	115383692	115386837	no	coding	-	no	superfamily_SSF54160:IPR000953	-	N	No 
description	115383676	115387250
101855	FANTOM	https://genomec.gsc.riken.go.jp/fantom30/fantom3/editor/reference/content.cgi?masterid=	101855	TA101855.5	PA101855.5	2010203C02	2010203C02	chr7	115383692	115396811	no	coding	-	no	IPR002717:superfamily_SSF55729:superfamily_SSF54160:IPR000953	-	N	No 
description	115383683	115396869
101855	PUBLIC	https://genomec.gsc.riken.go.jp/fantom30/fantom3/public/annotate/main.cgi?masterid=	101855	TA101855.16	PA101855.1	AAH36284	BC036284	chr7	115383692	115396811	no	coding	-	no	superfamily_SSF55729:superfamily_SSF54160:IPR000953:IPR002717	-	N	No 
description	115383688	115396922
102412	FANTOM	https://genomec.gsc.riken.go.jp/fantom30/fantom3/editor/reference/content.cgi?masterid=	102412	TA102412.1	PA102412.1	G430033F21	G430033F21	chr15	78888464	78899201	yes	coding	-	yes	IPR001806:IPR001806:IPR001806:IPR001806:IPR001806:IPR003577:IPR003579:IPR003578:IPR002041:superfamily_SSF52540:IPR005225:IPR001806	-	Y	No 
description	78885725	78899279
102412	ENSEMBL	http://www.ensembl.org/Mus_musculus/protview?transcript=	102412	TA102412.15	PA102412.1	ENSMUSP00000036384	ENSMUST00000043214	chr15	78888464	78899201	yes	coding	-	yes	IPR001806:IPR001806:IPR001806:IPR001806:IPR001806:IPR003577:IPR003579:IPR003578:IPR002041:superfamily_SSF52540:IPR005225:IPR001806	-	N	No 
description	78887403	78899317
102412	FANTOM	https://genomec.gsc.riken.go.jp/fantom30/fantom3/editor/reference/content.cgi?masterid=	102412	TA102412.16	PA102412.1	E430016B18	E430016B18	chr15	78888464	78899201	yes	coding	-	yes	IPR001806:IPR001806:IPR001806:IPR001806:IPR001806:IPR003577:IPR003579:IPR003578:IPR002041:superfamily_SSF52540:IPR005225:IPR001806	-	N	No 
description	78887430	78899287
102412	FANTOM	https://genomec.gsc.riken.go.jp/fantom30/fantom3/editor/reference/content.cgi?masterid=	102412	TA102412.17	PA102412.1	F730002N21	F730002N21	chr15	78888464	78899201	yes	coding	-	yes	IPR001806:IPR001806:IPR001806:IPR001806:IPR001806:IPR003577:IPR003579:IPR003578:IPR002041:superfamily_SSF52540:IPR005225:IPR001806	-	N	No 
description	78887402	78899339
102412	FANTOM	https://genomec.gsc.riken.go.jp/fantom30/fantom3/editor/reference/content.cgi?masterid=	102412	TA102412.18	PA102412.1	E430026G15	E430026G15	chr15	78888464	78899201	yes	coding	-	yes	IPR001806:IPR001806:IPR001806:IPR001806:IPR001806:IPR003577:IPR003579:IPR003578:IPR002041:superfamily_SSF52540:IPR005225:IPR001806	-	N	No 
description	78887402	78899276
102412	PUBLIC	https://genomec.gsc.riken.go.jp/fantom30/fantom3/public/annotate/main.cgi?masterid=	102412	TA102412.19	PA102412.1	AAH05455	BC005455	chr15	78888464	78899201	yes	coding	-	yes	IPR001806:IPR001806:IPR001806:IPR001806:IPR001806:IPR003577:IPR003579:IPR003578:IPR002041:superfamily_SSF52540:IPR005225:IPR001806	-	N	No 
description	78887402	78899255
103415	FANTOM	https://genomec.gsc.riken.go.jp/fantom30/fantom3/editor/reference/content.cgi?masterid=	103415	TA103415.1	PA103415.1	C730001K22	C730001K22	chr5	91186609	91189058	yes	coding	-	yes	IPR001811:IPR001089:IPR001089:IPR001089:IPR002473:IPR002473:IPR001811:IPR001811:IPR001811	-	Y	No 
description	91186044	91191329
103415	PUBLIC	https://genomec.gsc.riken.go.jp/fantom30/fantom3/public/annotate/main.cgi?masterid=	103415	TA103415.2	PA103415.1	AAF77095	AF179872	chr5	91186609	91189058	yes	coding	-	yes	IPR001811:IPR001089:IPR001089:IPR001089:IPR002473:IPR002473:IPR001811:IPR001811:IPR001811	-	N	No 
description	91185391	91189121
103415	PUBLIC	https://genomec.gsc.riken.go.jp/fantom30/fantom3/public/annotate/main.cgi?masterid=	103415	TA103415.4	PA103415.4	AAH25903	BC025903	chr5	91186886	91189058	yes	coding	-	yes	IPR001811:IPR001089:IPR001089:IPR001089:IPR002473:IPR002473:IPR001811:IPR001811:IPR001811	-	N	No 
description	91186027	91189110
103415	FANTOM	https://genomec.gsc.riken.go.jp/fantom30/fantom3/editor/reference/content.cgi?masterid=	103415	TA103415.7	PA103415.1	A430052M02	A430052M02	chr5	91186609	91189058	yes	coding	-	yes	IPR001811:IPR001089:IPR001089:IPR001089:IPR002473:IPR002473:IPR001811:IPR001811:IPR001811	-	N	No 
description	91185948	91189081
103415	PUBLIC	https://genomec.gsc.riken.go.jp/fantom30/fantom3/public/annotate/main.cgi?masterid=	103415	TA103415.8	PA103415.1	AAF79022	AF136449	chr5	91186609	91189058	yes	coding	-	yes	IPR001811:IPR001089:IPR001089:IPR001089:IPR002473:IPR002473:IPR001811:IPR001811:IPR001811	-	N	No 
description	91186028	91189121
103415	PUBLIC	https://genomec.gsc.riken.go.jp/fantom30/fantom3/public/annotate/main.cgi?masterid=	103415	TA103415.9	PA103415.1	AAF79048	AF178672	chr5	91186609	91189058	yes	coding	-	yes	IPR001811:IPR001089:IPR001089:IPR001089:IPR002473:IPR002473:IPR001811:IPR001811:IPR001811	-	N	No 
description	91185950	91189121
103415	FANTOM	https://genomec.gsc.riken.go.jp/fantom30/fantom3/editor/reference/content.cgi?masterid=	103415	TA103415.10	PA103415.1	A430101A17	A430101A17	chr5	91186609	91189058	yes	coding	-	yes	IPR001811:IPR001089:IPR001089:IPR001089:IPR002473:IPR002473:IPR001811:IPR001811:IPR001811	-	N	No 
description	91186327	91189140
103415	ENSEMBL	http://www.ensembl.org/Mus_musculus/protview?transcript=	103415	TA103415.11	PA103415.11	ENSMUSP00000076992	ENSMUST00000077820	chr5	91186609	91189058	yes	coding	-	yes	-	-	N	No 
description	91185391	91189058
104041	FANTOM	https://genomec.gsc.riken.go.jp/fantom30/fantom3/editor/reference/content.cgi?masterid=	104041	TA104041.1	PA104041.1	2810443A20	2810443A20	chr1	16857240	16878272	no	coding	-	no	superfamily_SSF81296:superfamily_SSF57440:IPR003172:IPR003172	-	Y	No 
description	16857165	16878340
104041	PUBLIC	https://genomec.gsc.riken.go.jp/fantom30/fantom3/public/annotate/main.cgi?masterid=	104041	TA104041.7	PA104041.1	BAA93619	AB018550	chr1	16857240	16878272	no	coding	-	no	superfamily_SSF81296:superfamily_SSF57440:IPR003172:IPR003172	-	N	No 
description	16857188	16878340
104041	PUBLIC	https://genomec.gsc.riken.go.jp/fantom30/fantom3/public/annotate/main.cgi?masterid=	104041	TA104041.8	PA104041.1	AAF89634	AF168120	chr1	16857240	16878272	no	coding	-	no	superfamily_SSF81296:superfamily_SSF57440:IPR003172:IPR003172	-	N	No 
description	16857218	16878340
104301	FANTOM	https://genomec.gsc.riken.go.jp/fantom30/fantom3/editor/reference/content.cgi?masterid=	104301	TA104301.1	PA104301.1	1810029O21	1810029O21	chr7	132284899	132287098	yes	coding	-	yes	IPR001875:IPR000488:IPR000488:IPR001875:IPR011029:IPR001875:IPR000488	-	Y	No 
description	132284404	132287172
104301	FANTOM	https://genomec.gsc.riken.go.jp/fantom30/fantom3/editor/reference/content.cgi?masterid=	104301	TA104301.3	PA104301.3	E430024I22	E430024I22	chr7	132285238	132287098	yes	coding	-	yes	IPR001875:IPR000488:IPR011029:IPR001875:IPR000488:IPR000488:IPR001875	-	N	No 
description	132283032	132287172
104301	ENSEMBL	http://www.ensembl.org/Mus_musculus/protview?transcript=	104301	TA104301.4	PA104301.3	ENSMUSP00000033394	ENSMUST00000033394	chr7	132285238	132287098	yes	coding	-	yes	IPR001875:IPR000488:IPR011029:IPR001875:IPR000488:IPR000488:IPR001875	-	N	No 
description	132283032	132287145
104301	PUBLIC	https://genomec.gsc.riken.go.jp/fantom30/fantom3/public/annotate/main.cgi?masterid=	104301	TA104301.7	PA104301.3	AAB07789	U50406	chr7	132285238	132287098	yes	coding	-	yes	IPR001875:IPR000488:IPR011029:IPR001875:IPR000488:IPR000488:IPR001875	-	N	No 
description	132284486	132287100
104301	PUBLIC	https://genomec.gsc.riken.go.jp/fantom30/fantom3/public/annotate/main.cgi?masterid=	104301	TA104301.10	PA104301.3	AAA97876	U43184	chr7	132285238	132287098	yes	coding	-	yes	IPR001875:IPR000488:IPR011029:IPR001875:IPR000488:IPR000488:IPR001875	-	N	No 
description	132285238	132287098
104301	FANTOM	https://genomec.gsc.riken.go.jp/fantom30/fantom3/editor/reference/content.cgi?masterid=	104301	TA104301.11	PA104301.3	6030422N02	6030422N02	chr7	132285238	132287098	yes	coding	-	yes	IPR001875:IPR000488:IPR011029:IPR001875:IPR000488:IPR000488:IPR001875	-	N	No 
description	132284236	132287145
104301	PUBLIC	https://genomec.gsc.riken.go.jp/fantom30/fantom3/public/annotate/main.cgi?masterid=	104301	TA104301.12	PA104301.3	AAH21400	BC021400	chr7	132285238	132287098	yes	coding	-	yes	IPR001875:IPR000488:IPR011029:IPR001875:IPR000488:IPR000488:IPR001875	-	N	No 
description	132284403	132287132
104448	FANTOM	https://genomec.gsc.riken.go.jp/fantom30/fantom3/editor/reference/content.cgi?masterid=	104448	TA104448.1	PA104448.1	5230401G04	5230401G04	chr4	65155335	65168982	no	coding	-	no	IPR000887:superfamily_SSF52058:superfamily_SSF52058:IPR000157:IPR001611:IPR001611:IPR001611:IPR001611:IPR001611:IPR001611:IPR001611:IPR001611:IPR001611:IPR001611:IPR001611:IPR001611:IPR000157:IPR001611:IPR001611:IPR003591:IPR003591:IPR003591:IPR003591:IPR003591:IPR003591:IPR003591:IPR003591:IPR000483:IPR000157:IPR000157	-	Y	No 
description	65155114	65170094
104448	PUBLIC	https://genomec.gsc.riken.go.jp/fantom30/fantom3/public/annotate/main.cgi?masterid=	104448	TA104448.2	PA104448.2	AAD29272	AF110133	chr4	65155335	65168982	no	coding	-	no	IPR000887:superfamily_SSF52058:IPR000157:superfamily_SSF52058:IPR001611:IPR001611:IPR001611:IPR001611:IPR001611:IPR001611:IPR001611:IPR001611:IPR001611:IPR001611:IPR001611:IPR001611:IPR000157:IPR001611:IPR001611:IPR003591:IPR003591:IPR003591:IPR003591:IPR003591:IPR003591:IPR003591:IPR003591:IPR000483:IPR000157:IPR000157	-	N	No 
description	65155314	65170297
104448	PUBLIC	https://genomec.gsc.riken.go.jp/fantom30/fantom3/public/annotate/main.cgi?masterid=	104448	TA104448.12	PA104448.2	AAH29856	BC029856	chr4	65155335	65168982	no	coding	-	no	IPR000887:superfamily_SSF52058:IPR000157:superfamily_SSF52058:IPR001611:IPR001611:IPR001611:IPR001611:IPR001611:IPR001611:IPR001611:IPR001611:IPR001611:IPR001611:IPR001611:IPR001611:IPR000157:IPR001611:IPR001611:IPR003591:IPR003591:IPR003591:IPR003591:IPR003591:IPR003591:IPR003591:IPR003591:IPR000483:IPR000157:IPR000157	-	N	No 
description	65155102	65169412
104448	PUBLIC	https://genomec.gsc.riken.go.jp/fantom30/fantom3/public/annotate/main.cgi?masterid=	104448	TA104448.13	PA104448.2	AAC99411	AF095353	chr4	65155335	65168982	no	coding	-	no	IPR000887:superfamily_SSF52058:IPR000157:superfamily_SSF52058:IPR001611:IPR001611:IPR001611:IPR001611:IPR001611:IPR001611:IPR001611:IPR001611:IPR001611:IPR001611:IPR001611:IPR001611:IPR000157:IPR001611:IPR001611:IPR003591:IPR003591:IPR003591:IPR003591:IPR003591:IPR003591:IPR003591:IPR003591:IPR000483:IPR000157:IPR000157	-	N	No 
description	65155128	65169218
104448	PUBLIC	https://genomec.gsc.riken.go.jp/fantom30/fantom3/public/annotate/main.cgi?masterid=	104448	TA104448.14	PA104448.2	AAF04278	AF185285	chr4	65155335	65168982	no	coding	-	no	IPR000887:superfamily_SSF52058:IPR000157:superfamily_SSF52058:IPR001611:IPR001611:IPR001611:IPR001611:IPR001611:IPR001611:IPR001611:IPR001611:IPR001611:IPR001611:IPR001611:IPR001611:IPR000157:IPR001611:IPR001611:IPR003591:IPR003591:IPR003591:IPR003591:IPR003591:IPR003591:IPR003591:IPR003591:IPR000483:IPR000157:IPR000157	-	N	No 
description	65155335	65168989
104448	FANTOM	https://genomec.gsc.riken.go.jp/fantom30/fantom3/editor/reference/content.cgi?masterid=	104448	TA104448.15	PA104448.2	F630016C01	F630016C01	chr4	65155335	65168982	no	coding	-	no	IPR000887:superfamily_SSF52058:IPR000157:superfamily_SSF52058:IPR001611:IPR001611:IPR001611:IPR001611:IPR001611:IPR001611:IPR001611:IPR001611:IPR001611:IPR001611:IPR001611:IPR001611:IPR000157:IPR001611:IPR001611:IPR003591:IPR003591:IPR003591:IPR003591:IPR003591:IPR003591:IPR003591:IPR003591:IPR000483:IPR000157:IPR000157	-	N	No 
description	65155223	65169703
104448	FANTOM	https://genomec.gsc.riken.go.jp/fantom30/fantom3/editor/reference/content.cgi?masterid=	104448	TA104448.16	PA104448.2	F630108C18	F630108C18	chr4	65155335	65168982	no	coding	-	no	IPR000887:superfamily_SSF52058:IPR000157:superfamily_SSF52058:IPR001611:IPR001611:IPR001611:IPR001611:IPR001611:IPR001611:IPR001611:IPR001611:IPR001611:IPR001611:IPR001611:IPR001611:IPR000157:IPR001611:IPR001611:IPR003591:IPR003591:IPR003591:IPR003591:IPR003591:IPR003591:IPR003591:IPR003591:IPR000483:IPR000157:IPR000157	-	N	No 
description	65155263	65169412
104448	FANTOM	https://genomec.gsc.riken.go.jp/fantom30/fantom3/editor/reference/content.cgi?masterid=	104448	TB104448.3	null		4631423H05	chr4	0	0	no	non-coding	-	yes	-	-	N	No 
description	65155114	65257787
104574	FANTOM	https://genomec.gsc.riken.go.jp/fantom30/fantom3/editor/reference/content.cgi?masterid=	104574	TA104574.1	PA104574.1	K430312O07	K430312O07	chr7	16546100	16575607	no	coding	-	yes	IPR001849:IPR002290:IPR001245:IPR000961:IPR000719:IPR001849:IPR011009:IPR011036:IPR000719:IPR001849:IPR000719:IPR000961:IPR000719:IPR008271	-	Y	No 
description	16528922	16577011
104574	PUBLIC	https://genomec.gsc.riken.go.jp/fantom30/fantom3/public/annotate/main.cgi?masterid=	104574	TA104574.2	PA104574.1	AAH26151	BC026151	chr7	16546100	16575607	no	coding	-	yes	IPR001849:IPR002290:IPR001245:IPR000961:IPR000719:IPR001849:IPR011009:IPR011036:IPR000719:IPR001849:IPR000719:IPR000961:IPR000719:IPR008271	-	N	No 
description	16543250	16577016
104574	PUBLIC	https://genomec.gsc.riken.go.jp/fantom30/fantom3/public/annotate/main.cgi?masterid=	104574	TA104574.3	PA104574.1	AAH40377	BC040377	chr7	16546100	16575607	no	coding	-	yes	IPR001849:IPR002290:IPR001245:IPR000961:IPR000719:IPR001849:IPR011009:IPR011036:IPR000719:IPR001849:IPR000719:IPR000961:IPR000719:IPR008271	-	N	No 
description	16544728	16577013
104574	FANTOM	https://genomec.gsc.riken.go.jp/fantom30/fantom3/editor/reference/content.cgi?masterid=	104574	TA104574.4	PA104574.1	G430127A20	G430127A20	chr7	16546100	16575607	no	coding	-	yes	IPR001849:IPR002290:IPR001245:IPR000961:IPR000719:IPR001849:IPR011009:IPR011036:IPR000719:IPR001849:IPR000719:IPR000961:IPR000719:IPR008271	-	N	No 
description	16529109	16577016
104574	FANTOM	https://genomec.gsc.riken.go.jp/fantom30/fantom3/editor/reference/content.cgi?masterid=	104574	TA104574.42	PA104574.42	4732465F20	4732465F20	chr7	16566127	16575607	no	coding	-	yes	-	-	N	No 
description	16566127	16578365
104574	PUBLIC	https://genomec.gsc.riken.go.jp/fantom30/fantom3/public/annotate/main.cgi?masterid=	104574	TA104574.44	PA104574.1	AAA83557	U22445	chr7	16546100	16575607	no	coding	-	no	IPR001849:IPR002290:IPR001245:IPR000961:IPR000719:IPR001849:IPR011009:IPR011036:IPR000719:IPR001849:IPR000719:IPR000961:IPR000719:IPR008271	-	N	No 
description	16529119	16575677
104574	PUBLIC	https://genomec.gsc.riken.go.jp/fantom30/fantom3/public/annotate/main.cgi?masterid=	104574	TB104574.5	null		BC028759	chr7	0	0	no	non-coding	-	yes	-	-	N	No 
description	16546023	16577013
104574	FANTOM	https://genomec.gsc.riken.go.jp/fantom30/fantom3/editor/reference/content.cgi?masterid=	104574	TB104574.41	null		D030074P07	chr7	0	0	no	non-coding	-	yes	-	-	N	No 
description	16573800	16576214
104574	FANTOM	https://genomec.gsc.riken.go.jp/fantom30/fantom3/editor/reference/content.cgi?masterid=	104574	TB104574.43	null		B930014H19	chr7	0	0	no	non-coding	-	yes	-	-	N	No 
description	16576326	16578403
104574	FANTOM	https://genomec.gsc.riken.go.jp/fantom30/fantom3/editor/reference/content.cgi?masterid=	104574	TB104574.45	null		2410016A19	chr7	0	0	no	non-coding	-	yes	-	-	N	No 
description	16575601	16577011
104834	ENSEMBL	http://www.ensembl.org/Mus_musculus/protview?transcript=	104834	TA104834.1	PA104834.1	ENSMUSP00000072894	ENSMUST00000073150	chr14	40791460	40927072	no	coding	-	no	superfamily_SSF57850:IPR006800	-	Y	No 
description	40791365	40928863
104834	FANTOM	https://genomec.gsc.riken.go.jp/fantom30/fantom3/editor/reference/content.cgi?masterid=	104834	TA104834.2	PA104834.2	B230208C14	B230208C14	chr14	40791652	40927072	no	coding	-	no	superfamily_SSF57850:IPR006800	-	N	No 
description	40791365	40929181
104834	PUBLIC	https://genomec.gsc.riken.go.jp/fantom30/fantom3/public/annotate/main.cgi?masterid=	104834	TA104834.3	PA104834.3	AAH27062	BC027062	chr14	40910794	40927072	no	coding	-	no	superfamily_SSF57850:IPR006800	-	N	No 
description	40855426	40927312
104834	FANTOM	https://genomec.gsc.riken.go.jp/fantom30/fantom3/editor/reference/content.cgi?masterid=	104834	TA104834.4	PA104834.4	C230039J01	C230039J01	chr14	40791652	40849821	no	coding	-	no	-	-	N	No 
description	40791417	40850438
104834	FANTOM	https://genomec.gsc.riken.go.jp/fantom30/fantom3/editor/reference/content.cgi?masterid=	104834	TA104834.12	PA104834.12	9230114E15	9230114E15	chr14	40921100	40927072	no	coding	-	no	-	-	N	No 
description	40921100	40928692
104834	PUBLIC	https://genomec.gsc.riken.go.jp/fantom30/fantom3/public/annotate/main.cgi?masterid=	104834	TA104834.13	PA104834.13	AAG15392	AF302504	chr14	40791652	40927072	no	coding	-	no	-	-	N	No 
description	40791435	40927312
105143	FANTOM	https://genomec.gsc.riken.go.jp/fantom30/fantom3/editor/reference/content.cgi?masterid=	105143	TA105143.1	PA105143.1	B020016E15	B020016E15	chr11	65303239	65400792	yes	coding	-	yes	IPR000719:IPR000719:IPR008271:IPR011009:IPR002290:IPR001245:IPR000719	-	Y	No 
description	65300900	65400834
105143	FANTOM	https://genomec.gsc.riken.go.jp/fantom30/fantom3/editor/reference/content.cgi?masterid=	105143	TA105143.2	PA105143.2	9930026F05	9930026F05	chr11	65303239	65400792	yes	coding	-	yes	IPR000719:IPR000719:IPR000719:IPR008271:IPR011009:IPR002290:IPR001245:IPR000719	-	N	No 
description	65300792	65400845
105143	PUBLIC	https://genomec.gsc.riken.go.jp/fantom30/fantom3/public/annotate/main.cgi?masterid=	105143	TA105143.5	PA105143.5	AAH29833	BC029833	chr11	65303239	65347778	yes	coding	-	yes	IPR000719:IPR000719:IPR008271:IPR011009:IPR002290:IPR001245:IPR000719	-	N	No 
description	65301870	65347906
105143	FANTOM	https://genomec.gsc.riken.go.jp/fantom30/fantom3/editor/reference/content.cgi?masterid=	105143	TA105143.18	PA105143.2	A930019F05	A930019F05	chr11	65303239	65400792	yes	coding	-	yes	IPR000719:IPR000719:IPR000719:IPR008271:IPR011009:IPR002290:IPR001245:IPR000719	-	N	No 
description	65301870	65400836
105143	PUBLIC	https://genomec.gsc.riken.go.jp/fantom30/fantom3/public/annotate/main.cgi?masterid=	105143	TA105143.19	PA105143.2	AAB81554	U18310	chr11	65303239	65400792	yes	coding	-	yes	IPR000719:IPR000719:IPR000719:IPR008271:IPR011009:IPR002290:IPR001245:IPR000719	-	N	No 
description	65302194	65400797
105143	FANTOM	https://genomec.gsc.riken.go.jp/fantom30/fantom3/editor/reference/content.cgi?masterid=	105143	TB105143.3	null		C130044H07	chr11	0	0	yes	non-coding	-	no	-	-	N	No 
description	65388083	65390639
105438	FANTOM	https://genomec.gsc.riken.go.jp/fantom30/fantom3/editor/reference/content.cgi?masterid=	105438	TA105438.1	PA105438.1	9830146E22	9830146E22	chr8	45932121	45984927	no	coding	-	no	IPR009058:IPR001346:IPR001346:IPR001346:IPR001346:IPR001346:IPR001346:IPR001346:IPR001346	-	Y	No 
description	45878401	45986171
105438	FANTOM	https://genomec.gsc.riken.go.jp/fantom30/fantom3/editor/reference/content.cgi?masterid=	105438	TA105438.2	PA105438.2	E430001A19	E430001A19	chr8	45932121	45984927	no	coding	-	no	IPR009058:IPR001346:IPR001346:IPR001346:IPR001346:IPR001346:IPR001346:IPR001346:IPR001346	-	N	No 
description	45878383	45986151
105438	FANTOM	https://genomec.gsc.riken.go.jp/fantom30/fantom3/editor/reference/content.cgi?masterid=	105438	TA105438.3	PA105438.3	K230037J04	K230037J04	chr8	45945405	45946488	no	coding	-	no	-	-	N	No 
description	45945405	45946999
105438	ENSEMBL	http://www.ensembl.org/Mus_musculus/protview?transcript=	105438	TA105438.5	PA105438.5	ENSMUSP00000034041	ENSMUST00000034041	chr8	45945403	45984927	no	coding	-	no	-	-	N	No 
description	45945403	45984927
105438	FANTOM	https://genomec.gsc.riken.go.jp/fantom30/fantom3/editor/reference/content.cgi?masterid=	105438	TA105438.19	PA105438.19	3110005G12	3110005G12	chr8	45932121	45984927	no	coding	-	no	IPR009058:IPR001346:IPR001346:IPR001346:IPR001346:IPR001346:IPR001346:IPR001346:IPR001346	-	N	No 
description	45878354	45985981
105438	FANTOM	https://genomec.gsc.riken.go.jp/fantom30/fantom3/editor/reference/content.cgi?masterid=	105438	TB105438.4	null		C130009A01	chr8	0	0	no	non-coding	-	no	-	-	N	No 
description	45953940	45957904
105610	FANTOM	https://genomec.gsc.riken.go.jp/fantom30/fantom3/editor/reference/content.cgi?masterid=	105610	TA105610.1	PA105610.1	G830038P05	G830038P05	chr11	49494000	49523028	no	coding	-	no	IPR002290:IPR001245:IPR000719:IPR008271:IPR003527:IPR011009:IPR000719:IPR000719:IPR008351:IPR008351:IPR008351:IPR008351:IPR008351:IPR008351:IPR008351:IPR008351:IPR008351:IPR000719	-	Y	No 
description	49486516	49525924
105610	PUBLIC	https://genomec.gsc.riken.go.jp/fantom30/fantom3/public/annotate/main.cgi?masterid=	105610	TA105610.2	PA105610.18	AAD22579	AF052469	chr11	49494000	49523028	no	coding	-	no	-	-	N	No 
description	49493996	49523049
105610	PUBLIC	https://genomec.gsc.riken.go.jp/fantom30/fantom3/public/annotate/main.cgi?masterid=	105610	TA105610.3	PA105610.3	AAD22576	AF052466	chr11	49494000	49522897	no	coding	-	no	IPR002290:IPR001245:IPR000719:IPR008271:IPR003527:IPR011009:IPR000719:IPR000719:IPR008351:IPR008351:IPR008351:IPR008351:IPR008351:IPR008351:IPR008351:IPR008351:IPR008351:IPR000719	-	N	No 
description	49493996	49523049
105610	PUBLIC	https://genomec.gsc.riken.go.jp/fantom30/fantom3/public/annotate/main.cgi?masterid=	105610	TA105610.4	PA105610.4	AAD22578	AF052468	chr11	49494000	49522897	no	coding	-	no	IPR002290:IPR001245:IPR000719:IPR008271:IPR003527:IPR011009:IPR000719:IPR000719:IPR008351:IPR008351:IPR008351:IPR008351:IPR008351:IPR008351:IPR008351:IPR008351:IPR008351:IPR000719	-	N	No 
description	49493999	49523049
105610	FANTOM	https://genomec.gsc.riken.go.jp/fantom30/fantom3/editor/reference/content.cgi?masterid=	105610	TA105610.6	PA105610.6	A730063C17	A730063C17	chr11	49494000	49512566	no	coding	-	no	IPR002290:IPR000719:IPR011009:IPR000719:IPR008351:IPR008351:IPR008351:IPR000719	-	N	No 
description	49486632	49513134
105610	FANTOM	https://genomec.gsc.riken.go.jp/fantom30/fantom3/editor/reference/content.cgi?masterid=	105610	TA105610.8	PA105610.8	6330519K07	6330519K07	chr11	49503334	49522897	no	coding	-	no	-	-	N	No 
description	49503334	49526150
105610	PUBLIC	https://genomec.gsc.riken.go.jp/fantom30/fantom3/public/annotate/main.cgi?masterid=	105610	TA105610.17	PA105610.1	AAD22577	AF052467	chr11	49494000	49523028	no	coding	-	no	IPR002290:IPR001245:IPR000719:IPR008271:IPR003527:IPR011009:IPR000719:IPR000719:IPR008351:IPR008351:IPR008351:IPR008351:IPR008351:IPR008351:IPR008351:IPR008351:IPR008351:IPR000719	-	N	No 
description	49493996	49523049
105610	ENSEMBL	http://www.ensembl.org/Mus_musculus/protview?transcript=	105610	TA105610.18	PA105610.18	ENSMUSP00000042744	ENSMUST00000043321	chr11	49494000	49523028	no	coding	-	no	-	-	N	No 
description	49486493	49523028
105610	FANTOM	https://genomec.gsc.riken.go.jp/fantom30/fantom3/editor/reference/content.cgi?masterid=	105610	TA105610.19	PA105610.1	6330512H16	6330512H16	chr11	49494000	49523028	no	coding	-	no	IPR002290:IPR001245:IPR000719:IPR008271:IPR003527:IPR011009:IPR000719:IPR000719:IPR008351:IPR008351:IPR008351:IPR008351:IPR008351:IPR008351:IPR008351:IPR008351:IPR008351:IPR000719	-	N	No 
description	49486492	49525329
105610	PUBLIC	https://genomec.gsc.riken.go.jp/fantom30/fantom3/public/annotate/main.cgi?masterid=	105610	TA105610.20	PA105610.1	AAH28341	BC028341	chr11	49494000	49523028	no	coding	-	no	IPR002290:IPR001245:IPR000719:IPR008271:IPR003527:IPR011009:IPR000719:IPR000719:IPR008351:IPR008351:IPR008351:IPR008351:IPR008351:IPR008351:IPR008351:IPR008351:IPR008351:IPR000719	-	N	No 
description	49486531	49525833
105610	PUBLIC	https://genomec.gsc.riken.go.jp/fantom30/fantom3/public/annotate/main.cgi?masterid=	105610	TA105610.21	PA105610.4	BAA85876	AB005664	chr11	49494000	49522897	no	coding	-	no	IPR002290:IPR001245:IPR000719:IPR008271:IPR003527:IPR011009:IPR000719:IPR000719:IPR008351:IPR008351:IPR008351:IPR008351:IPR008351:IPR008351:IPR008351:IPR008351:IPR008351:IPR000719	-	N	No 
description	49493952	49522924
105610	ENSEMBL	http://www.ensembl.org/Mus_musculus/protview?transcript=	105610	TA105610.22	PA105610.1	ENSMUSP00000020634	ENSMUST00000020634	chr11	49494000	49523028	no	coding	-	no	IPR002290:IPR001245:IPR000719:IPR008271:IPR003527:IPR011009:IPR000719:IPR000719:IPR008351:IPR008351:IPR008351:IPR008351:IPR008351:IPR008351:IPR008351:IPR008351:IPR008351:IPR000719	-	N	No 
description	49486493	49525826
105610	FANTOM	https://genomec.gsc.riken.go.jp/fantom30/fantom3/editor/reference/content.cgi?masterid=	105610	TB105610.5	null		G430083P17	chr11	0	0	no	non-coding	-	yes	-	-	N	No 
description	49486506	49515365
105610	PUBLIC	https://genomec.gsc.riken.go.jp/fantom30/fantom3/public/annotate/main.cgi?masterid=	105610	TB105610.16	null		BC024514	chr11	0	0	no	non-coding	-	no	-	-	N	No 
description	49524835	49525803
105751	FANTOM	https://genomec.gsc.riken.go.jp/fantom30/fantom3/editor/reference/content.cgi?masterid=	105751	TA105751.1	PA105751.1	E430020M09	E430020M09	chr1	131125493	131146742	yes	coding	-	yes	IPR000719:IPR011009:superfamily_SSF54236:IPR000719:IPR000719:IPR002290:IPR001245:IPR000719	-	Y	No 
description	131124790	131149751
105751	PUBLIC	https://genomec.gsc.riken.go.jp/fantom30/fantom3/public/annotate/main.cgi?masterid=	105751	TA105751.2	PA105751.1	BAA85154	AB016589	chr1	131125493	131146742	yes	coding	-	yes	IPR000719:IPR011009:superfamily_SSF54236:IPR000719:IPR000719:IPR002290:IPR001245:IPR000719	-	N	No 
description	131124789	131146764
105751	PUBLIC	https://genomec.gsc.riken.go.jp/fantom30/fantom3/public/annotate/main.cgi?masterid=	105751	TA105751.3	PA105751.3	AAH37446	BC037446	chr1	131125493	131146742	yes	coding	-	yes	IPR000719:IPR011009:IPR000719:IPR000719:IPR002290:IPR001245:IPR000719	-	N	No 
description	131124790	131147136
106167	FANTOM	https://genomec.gsc.riken.go.jp/fantom30/fantom3/editor/reference/content.cgi?masterid=	106167	TA106167.1	PA106167.1	E430038B12	E430038B12	chr17	27285377	27340095	no	coding	-	no	IPR000719:IPR011009:IPR000719:IPR000719:IPR003527:IPR000719:IPR002290:IPR001245:IPR008352:IPR008352:IPR008352:IPR008352:IPR008352	-	Y	No 
description	27285067	27342159
106167	FANTOM	https://genomec.gsc.riken.go.jp/fantom30/fantom3/editor/reference/content.cgi?masterid=	106167	TA106167.2	PA106167.2	5330437A07	5330437A07	chr17	27285377	27340095	no	coding	-	no	IPR000719:IPR011009:IPR000719:IPR000719:IPR003527:IPR000719:IPR002290:IPR001245:IPR008352:IPR008352:IPR008352:IPR008352:IPR008352	-	N	No 
description	27285067	27342159
106167	PUBLIC	https://genomec.gsc.riken.go.jp/fantom30/fantom3/public/annotate/main.cgi?masterid=	106167	TA106167.4	PA106167.4	AAF34818	AF128892	chr17	27285377	27334515	no	coding	-	no	IPR000719:IPR003527:IPR011009:IPR000719:IPR000719:IPR000719:IPR008352:IPR008352:IPR002290:IPR001245	-	N	No 
description	27285082	27334920
106167	FANTOM	https://genomec.gsc.riken.go.jp/fantom30/fantom3/editor/reference/content.cgi?masterid=	106167	TA106167.6	PA106167.6	I830028G05	I830028G05	chr17	27307571	27340095	no	coding	-	no	IPR011009:IPR000719:IPR000719:IPR000719:IPR008352:IPR008352:IPR008352:IPR008352:IPR001245:IPR002290	-	N	No 
description	27286207	27342161
106167	PUBLIC	https://genomec.gsc.riken.go.jp/fantom30/fantom3/public/annotate/main.cgi?masterid=	106167	TA106167.7	PA106167.7	AAF06348	AF195850	chr17	27309098	27338851	no	coding	-	no	-	-	N	No 
description	27309098	27338851
106167	PUBLIC	https://genomec.gsc.riken.go.jp/fantom30/fantom3/public/annotate/main.cgi?masterid=	106167	TA106167.14	PA106167.14	CAA46200	X65067	chr17	27319566	27322176	no	coding	-	no	-	-	N	No 
description	27319566	27322176
106167	PUBLIC	https://genomec.gsc.riken.go.jp/fantom30/fantom3/public/annotate/main.cgi?masterid=	106167	TA106167.16	PA106167.1	BAA19741	D83073	chr17	27285377	27340095	no	coding	-	no	IPR000719:IPR011009:IPR000719:IPR000719:IPR003527:IPR000719:IPR002290:IPR001245:IPR008352:IPR008352:IPR008352:IPR008352:IPR008352	-	N	No 
description	27285148	27342136
106167	PUBLIC	https://genomec.gsc.riken.go.jp/fantom30/fantom3/public/annotate/main.cgi?masterid=	106167	TA106167.17	PA106167.2	AAH12235	BC012235	chr17	27285377	27340095	no	coding	-	no	IPR000719:IPR011009:IPR000719:IPR000719:IPR003527:IPR000719:IPR002290:IPR001245:IPR008352:IPR008352:IPR008352:IPR008352:IPR008352	-	N	No 
description	27284979	27340411
106167	PUBLIC	https://genomec.gsc.riken.go.jp/fantom30/fantom3/public/annotate/main.cgi?masterid=	106167	TB106167.5	null		BC018227	chr17	0	0	no	non-coding	-	yes	-	-	N	No 
description	27285082	27342161
106311	FANTOM	https://genomec.gsc.riken.go.jp/fantom30/fantom3/editor/reference/content.cgi?masterid=	106311	TA106311.1	PA106311.1	F630110O18	F630110O18	chrX	157418001	157421456	yes	coding	-	no	IPR001611:IPR001611:IPR004075:IPR004075:superfamily_SSF52058:IPR000157:superfamily_SSF52058:superfamily_SSF52058:IPR000157:IPR003591:IPR003591:IPR001611:IPR001611:IPR001611:IPR001611:IPR001611:IPR001611:IPR001611:IPR001611:IPR001611:IPR001611:IPR001611:IPR001611:IPR001611:IPR001611:IPR001611:IPR001611:IPR001611:IPR001611:IPR000157:HMMSmart_SM00364:HMMSmart_SM00366:IPR003591:HMMSmart_SM00366:IPR003591:HMMSmart_SM00364:IPR003885:HMMSmart_SM00366:IPR003591:HMMSmart_SM00366:IPR003885:IPR003591:HMMSmart_SM00366:IPR003885:IPR003591:IPR003885:IPR003591:HMMSmart_SM00366:IPR003885:IPR003591:IPR003591:HMMSmart_SM00364:HMMSmart_SM00366:IPR003885:IPR003591:HMMSmart_SM00364:HMMSmart_SM00366:IPR003885:IPR003591
:IPR003591:IPR003885:IPR003591:IPR000483:IPR000157	-	Y	No 
description	157417594	157443193
106311	FANTOM	https://genomec.gsc.riken.go.jp/fantom30/fantom3/editor/reference/content.cgi?masterid=	106311	TA106311.2	PA106311.1	9830132N19	9830132N19	chrX	157418001	157442668	yes	coding	-	no	IPR001611:IPR001611:IPR004075:IPR004075:superfamily_SSF52058:IPR000157:superfamily_SSF52058:superfamily_SSF52058:IPR000157:IPR003591:IPR003591:IPR001611:IPR001611:IPR001611:IPR001611:IPR001611:IPR001611:IPR001611:IPR001611:IPR001611:IPR001611:IPR001611:IPR001611:IPR001611:IPR001611:IPR001611:IPR001611:IPR001611:IPR001611:IPR000157:HMMSmart_SM00364:HMMSmart_SM00366:IPR003591:HMMSmart_SM00366:IPR003591:HMMSmart_SM00364:IPR003885:HMMSmart_SM00366:IPR003591:HMMSmart_SM00366:IPR003885:IPR003591:HMMSmart_SM00366:IPR003885:IPR003591:IPR003885:IPR003591:HMMSmart_SM00366:IPR003885:IPR003591:IPR003591:HMMSmart_SM00364:HMMSmart_SM00366:IPR003885:IPR003591:HMMSmart_SM00364:HMMSmart_SM00366:IPR003885:IPR003591
:IPR003591:IPR003885:IPR003591:IPR000483:IPR000157	-	N	No 
description	157417596	157443193
106311	FANTOM	https://genomec.gsc.riken.go.jp/fantom30/fantom3/editor/reference/content.cgi?masterid=	106311	TA106311.3	PA106311.1	F830106P16	F830106P16	chrX	157418001	157442668	yes	coding	-	no	IPR001611:IPR001611:IPR004075:IPR004075:superfamily_SSF52058:IPR000157:superfamily_SSF52058:superfamily_SSF52058:IPR000157:IPR003591:IPR003591:IPR001611:IPR001611:IPR001611:IPR001611:IPR001611:IPR001611:IPR001611:IPR001611:IPR001611:IPR001611:IPR001611:IPR001611:IPR001611:IPR001611:IPR001611:IPR001611:IPR001611:IPR001611:IPR000157:HMMSmart_SM00364:HMMSmart_SM00366:IPR003591:HMMSmart_SM00366:IPR003591:HMMSmart_SM00364:IPR003885:HMMSmart_SM00366:IPR003591:HMMSmart_SM00366:IPR003885:IPR003591:HMMSmart_SM00366:IPR003885:IPR003591:IPR003885:IPR003591:HMMSmart_SM00366:IPR003885:IPR003591:IPR003591:HMMSmart_SM00364:HMMSmart_SM00366:IPR003885:IPR003591:HMMSmart_SM00364:HMMSmart_SM00366:IPR003885:IPR003591
:IPR003591:IPR003885:IPR003591:IPR000483:IPR000157	-	N	No 
description	157417814	157443202
106311	FANTOM	https://genomec.gsc.riken.go.jp/fantom30/fantom3/editor/reference/content.cgi?masterid=	106311	TA106311.4	PA106311.4	F830228D02	F830228D02	chrX	157420410	157421141	yes	coding	-	yes	-	-	N	No 
description	157420410	157425339
106311	ENSEMBL	http://www.ensembl.org/Mus_musculus/protview?transcript=	106311	TA106311.6	PA106311.6	ENSMUSP00000061853	ENSMUST00000060719	chrX	157418001	157421153	yes	coding	-	yes	-	-	N	No 
description	157418001	157421153
106311	PUBLIC	https://genomec.gsc.riken.go.jp/fantom30/fantom3/public/annotate/main.cgi?masterid=	106311	TA106311.15	PA106311.1	AAK62676	AY035889	chrX	157418001	157442668	yes	coding	-	no	IPR001611:IPR001611:IPR004075:IPR004075:superfamily_SSF52058:IPR000157:superfamily_SSF52058:superfamily_SSF52058:IPR000157:IPR003591:IPR003591:IPR001611:IPR001611:IPR001611:IPR001611:IPR001611:IPR001611:IPR001611:IPR001611:IPR001611:IPR001611:IPR001611:IPR001611:IPR001611:IPR001611:IPR001611:IPR001611:IPR001611:IPR001611:IPR000157:HMMSmart_SM00364:HMMSmart_SM00366:IPR003591:HMMSmart_SM00366:IPR003591:HMMSmart_SM00364:IPR003885:HMMSmart_SM00366:IPR003591:HMMSmart_SM00366:IPR003885:IPR003591:HMMSmart_SM00366:IPR003885:IPR003591:IPR003885:IPR003591:HMMSmart_SM00366:IPR003885:IPR003591:IPR003591:HMMSmart_SM00364:HMMSmart_SM00366:IPR003885:IPR003591:HMMSmart_SM00364:HMMSmart_SM00366:IPR003885:IPR003591:IPR003
591:IPR003885:IPR003591:IPR000483:IPR000157	-	N	No 
description	157417965	157442715
106311	PUBLIC	https://genomec.gsc.riken.go.jp/fantom30/fantom3/public/annotate/main.cgi?masterid=	106311	TA106311.16	PA106311.1	AAL73191	AF334942	chrX	157418001	157442668	yes	coding	-	no	IPR001611:IPR001611:IPR004075:IPR004075:superfamily_SSF52058:IPR000157:superfamily_SSF52058:superfamily_SSF52058:IPR000157:IPR003591:IPR003591:IPR001611:IPR001611:IPR001611:IPR001611:IPR001611:IPR001611:IPR001611:IPR001611:IPR001611:IPR001611:IPR001611:IPR001611:IPR001611:IPR001611:IPR001611:IPR001611:IPR001611:IPR001611:IPR000157:HMMSmart_SM00364:HMMSmart_SM00366:IPR003591:HMMSmart_SM00366:IPR003591:HMMSmart_SM00364:IPR003885:HMMSmart_SM00366:IPR003591:HMMSmart_SM00366:IPR003885:IPR003591:HMMSmart_SM00366:IPR003885:IPR003591:IPR003885:IPR003591:HMMSmart_SM00366:IPR003885:IPR003591:IPR003591:HMMSmart_SM00364:HMMSmart_SM00366:IPR003885:IPR003591:HMMSmart_SM00364:HMMSmart_SM00366:IPR003885:IPR003591:IPR003
591:IPR003885:IPR003591:IPR000483:IPR000157	-	N	No 
description	157417879	157443179
106311	PUBLIC	https://genomec.gsc.riken.go.jp/fantom30/fantom3/public/annotate/main.cgi?masterid=	106311	TA106311.17	PA106311.1	AAL73192	AF334943	chrX	157418001	157442668	yes	coding	-	no	IPR001611:IPR001611:IPR004075:IPR004075:superfamily_SSF52058:IPR000157:superfamily_SSF52058:superfamily_SSF52058:IPR000157:IPR003591:IPR003591:IPR001611:IPR001611:IPR001611:IPR001611:IPR001611:IPR001611:IPR001611:IPR001611:IPR001611:IPR001611:IPR001611:IPR001611:IPR001611:IPR001611:IPR001611:IPR001611:IPR001611:IPR001611:IPR000157:HMMSmart_SM00364:HMMSmart_SM00366:IPR003591:HMMSmart_SM00366:IPR003591:HMMSmart_SM00364:IPR003885:HMMSmart_SM00366:IPR003591:HMMSmart_SM00366:IPR003885:IPR003591:HMMSmart_SM00366:IPR003885:IPR003591:IPR003885:IPR003591:HMMSmart_SM00366:IPR003885:IPR003591:IPR003591:HMMSmart_SM00364:HMMSmart_SM00366:IPR003885:IPR003591:HMMSmart_SM00364:HMMSmart_SM00366:IPR003885:IPR003591:IPR003
591:IPR003885:IPR003591:IPR000483:IPR000157	-	N	No 
description	157417879	157443157
106323	FANTOM	https://genomec.gsc.riken.go.jp/fantom30/fantom3/editor/reference/content.cgi?masterid=	106323	TA106323.1	PA106323.1	I830011F16	I830011F16	chr6	123935330	123941538	yes	coding	-	yes	IPR001304:superfamily_SSF56436:IPR002353:IPR002353:IPR002353:IPR002353:IPR001304:IPR001304:IPR001304	-	Y	No 
description	123933578	123941660
106323	FANTOM	https://genomec.gsc.riken.go.jp/fantom30/fantom3/editor/reference/content.cgi?masterid=	106323	TA106323.2	PA106323.2	F630229A01	F630229A01	chr6	123935330	123938174	yes	coding	-	yes	IPR001304:superfamily_SSF56436:IPR002353:IPR002353:IPR002353:IPR002353:IPR001304:IPR001304:IPR001304	-	N	No 
description	123934455	123941660
106323	FANTOM	https://genomec.gsc.riken.go.jp/fantom30/fantom3/editor/reference/content.cgi?masterid=	106323	TA106323.23	PA106323.1	I830025C13	I830025C13	chr6	123935330	123941538	yes	coding	-	yes	IPR001304:superfamily_SSF56436:IPR002353:IPR002353:IPR002353:IPR002353:IPR001304:IPR001304:IPR001304	-	N	No 
description	123933923	123941660
106323	FANTOM	https://genomec.gsc.riken.go.jp/fantom30/fantom3/editor/reference/content.cgi?masterid=	106323	TA106323.24	PA106323.1	F830021N12	F830021N12	chr6	123935330	123941538	yes	coding	-	yes	IPR001304:superfamily_SSF56436:IPR002353:IPR002353:IPR002353:IPR002353:IPR001304:IPR001304:IPR001304	-	N	No 
description	123934967	123941659
106323	FANTOM	https://genomec.gsc.riken.go.jp/fantom30/fantom3/editor/reference/content.cgi?masterid=	106323	TA106323.25	PA106323.1	I830113K22	I830113K22	chr6	123935330	123941538	yes	coding	-	yes	IPR001304:superfamily_SSF56436:IPR002353:IPR002353:IPR002353:IPR002353:IPR001304:IPR001304:IPR001304	-	N	No 
description	123934458	123941660
106323	FANTOM	https://genomec.gsc.riken.go.jp/fantom30/fantom3/editor/reference/content.cgi?masterid=	106323	TA106323.26	PA106323.1	F630115F06	F630115F06	chr6	123935330	123941538	yes	coding	-	yes	IPR001304:superfamily_SSF56436:IPR002353:IPR002353:IPR002353:IPR002353:IPR001304:IPR001304:IPR001304	-	N	No 
description	123934622	123941611
106323	PUBLIC	https://genomec.gsc.riken.go.jp/fantom30/fantom3/public/annotate/main.cgi?masterid=	106323	TA106323.27	PA106323.1	AAH03218	BC003218	chr6	123935330	123941538	yes	coding	-	yes	IPR001304:superfamily_SSF56436:IPR002353:IPR002353:IPR002353:IPR002353:IPR001304:IPR001304:IPR001304	-	N	No 
description	123934465	123941619
106323	FANTOM	https://genomec.gsc.riken.go.jp/fantom30/fantom3/editor/reference/content.cgi?masterid=	106323	TB106323.3	null		I830062N05	chr6	0	0	yes	non-coding	-	no	-	-	N	No 
description	123933739	123941659
106323	FANTOM	https://genomec.gsc.riken.go.jp/fantom30/fantom3/editor/reference/content.cgi?masterid=	106323	TB106323.4	null		9830118H07	chr6	0	0	yes	non-coding	-	no	-	-	N	No 
description	123934458	123941660
106323	FANTOM	https://genomec.gsc.riken.go.jp/fantom30/fantom3/editor/reference/content.cgi?masterid=	106323	TB106323.28	null		F730001C01	chr6	0	0	yes	non-coding	-	no	-	-	N	No 
description	123933935	123941660
106356	FANTOM	https://genomec.gsc.riken.go.jp/fantom30/fantom3/editor/reference/content.cgi?masterid=	106356	TA106356.1	PA106356.1	E330029G24	E330029G24	chr8	21616876	21693178	no	coding	-	no	-	-	Y	No 
description	21614223	21693178
106356	FANTOM	https://genomec.gsc.riken.go.jp/fantom30/fantom3/editor/reference/content.cgi?masterid=	106356	TA106356.2	PA106356.2	4732446M22	4732446M22	chr8	21616876	21692748	no	coding	-	no	-	-	N	No 
description	21614220	21692748
106356	FANTOM	https://genomec.gsc.riken.go.jp/fantom30/fantom3/editor/reference/content.cgi?masterid=	106356	TA106356.3	PA106356.3	G370068I02	G370068I02	chr8	21694480	21695316	no	coding	-	no	-	-	N	No 
description	21694480	21697925
106356	FANTOM	https://genomec.gsc.riken.go.jp/fantom30/fantom3/editor/reference/content.cgi?masterid=	106356	TA106356.7	PA106356.7	9930021N24	9930021N24	chr8	21616876	21687379	no	coding	-	no	-	-	N	No 
description	21614219	21687379
106356	FANTOM	https://genomec.gsc.riken.go.jp/fantom30/fantom3/editor/reference/content.cgi?masterid=	106356	TA106356.9	PA106356.9	C230052P16	C230052P16	chr8	21616876	21692745	no	coding	-	no	-	-	N	No 
description	21614213	21692745
106356	FANTOM	https://genomec.gsc.riken.go.jp/fantom30/fantom3/editor/reference/content.cgi?masterid=	106356	TA106356.10	PA106356.10	E330014O19	E330014O19	chr8	21616876	21666596	no	coding	-	no	-	-	N	No 
description	21614220	21666596
106356	FANTOM	https://genomec.gsc.riken.go.jp/fantom30/fantom3/editor/reference/content.cgi?masterid=	106356	TA106356.11	PA106356.11	A330073M12	A330073M12	chr8	21616876	21668965	no	coding	-	no	-	-	N	No 
description	21614217	21668965
106356	FANTOM	https://genomec.gsc.riken.go.jp/fantom30/fantom3/editor/reference/content.cgi?masterid=	106356	TA106356.12	PA106356.12	1500036M03	1500036M03	chr8	21616876	21685023	no	coding	-	no	-	-	N	No 
description	21614209	21685023
106356	FANTOM	https://genomec.gsc.riken.go.jp/fantom30/fantom3/editor/reference/content.cgi?masterid=	106356	TA106356.13	PA106356.13	E330018E02	E330018E02	chr8	21694951	21695316	no	coding	-	no	-	-	N	No 
description	21694870	21697345
106356	PUBLIC	https://genomec.gsc.riken.go.jp/fantom30/fantom3/public/annotate/main.cgi?masterid=	106356	TA106356.14	PA106356.14	XP_146248	XM_146248	chr8	21616876	21695316	no	coding	-	no	-	-	N	No 
description	21614209	21697345
106356	PUBLIC	https://genomec.gsc.riken.go.jp/fantom30/fantom3/public/annotate/main.cgi?masterid=	106356	TB106356.8	null		BC024786	chr8	0	0	no	non-coding	-	yes	-	-	N	No 
description	21668963	21692748
106367	FANTOM	https://genomec.gsc.riken.go.jp/fantom30/fantom3/editor/reference/content.cgi?masterid=	106367	TA106367.1	PA106367.1	G930005O21	G930005O21	chr18	38380771	38398070	yes	coding	-	yes	superfamily_SSF52768:IPR003084:IPR003084:IPR003084:IPR003084:IPR003084:IPR003084:IPR003084:IPR000286:IPR000286:IPR000286:IPR000286	-	Y	No 
description	38380136	38398111
106367	PUBLIC	https://genomec.gsc.riken.go.jp/fantom30/fantom3/public/annotate/main.cgi?masterid=	106367	TA106367.2	PA106367.2	AAC36306	AF074882	chr18	38380784	38398070	yes	coding	-	yes	superfamily_SSF52768:superfamily_SSF52768:IPR000286:IPR003084:IPR003084	-	N	No 
description	38380136	38398085
106367	PUBLIC	https://genomec.gsc.riken.go.jp/fantom30/fantom3/public/annotate/main.cgi?masterid=	106367	TA106367.5	PA106367.1	AAF28798	AF098295	chr18	38380771	38398070	yes	coding	-	yes	superfamily_SSF52768:IPR003084:IPR003084:IPR003084:IPR003084:IPR003084:IPR003084:IPR003084:IPR000286:IPR000286:IPR000286:IPR000286	-	N	No 
description	38380136	38398070
106367	FANTOM	https://genomec.gsc.riken.go.jp/fantom30/fantom3/editor/reference/content.cgi?masterid=	106367	TB106367.3	null		A130020O14	chr18	0	0	yes	non-coding	-	no	-	-	N	No 
description	38379001	38387149
106548	FANTOM	https://genomec.gsc.riken.go.jp/fantom30/fantom3/editor/reference/content.cgi?masterid=	106548	TA106548.1	PA106548.1	3830408H09	3830408H09	chr2	34392063	34583539	no	coding	-	no	IPR008828	-	Y	No 
description	34366773	34584940
106548	FANTOM	https://genomec.gsc.riken.go.jp/fantom30/fantom3/editor/reference/content.cgi?masterid=	106548	TA106548.2	PA106548.1	D230039K05	D230039K05	chr2	34392063	34583539	no	coding	-	no	IPR008828	-	N	No 
description	34367174	34583904
106548	PUBLIC	https://genomec.gsc.riken.go.jp/fantom30/fantom3/public/annotate/main.cgi?masterid=	106548	TA106548.3	PA106548.3	AAH43296	BC043296	chr2	34392063	34583510	no	coding	-	no	-	-	N	No 
description	34366943	34583510
106548	FANTOM	https://genomec.gsc.riken.go.jp/fantom30/fantom3/editor/reference/content.cgi?masterid=	106548	TA106548.4	PA106548.4	G370145L06	G370145L06	chr2	34392063	34557958	no	coding	-	no	IPR008828	-	N	No 
description	34366853	34560154
106548	FANTOM	https://genomec.gsc.riken.go.jp/fantom30/fantom3/editor/reference/content.cgi?masterid=	106548	TA106548.5	PA106548.5	E430002I10	E430002I10	chr2	34392063	34583539	no	coding	-	yes	IPR008828	-	N	No 
description	34366860	34584939
106548	FANTOM	https://genomec.gsc.riken.go.jp/fantom30/fantom3/editor/reference/content.cgi?masterid=	106548	TA106548.20	PA106548.20	1110021A17	1110021A17	chr2	34478747	34583539	no	coding	-	no	-	-	N	No 
description	34478747	34583848
106548	PUBLIC	https://genomec.gsc.riken.go.jp/fantom30/fantom3/public/annotate/main.cgi?masterid=	106548	TA106548.21	PA106548.21	AAH31579	BC031579	chr2	34478718	34583539	no	coding	-	no	-	-	N	No 
description	34478718	34583904
106548	FANTOM	https://genomec.gsc.riken.go.jp/fantom30/fantom3/editor/reference/content.cgi?masterid=	106548	TB106548.6	null		A630064D11	chr2	0	0	no	non-coding	-	yes	-	-	N	No 
description	34366853	34583466
106548	FANTOM	https://genomec.gsc.riken.go.jp/fantom30/fantom3/editor/reference/content.cgi?masterid=	106548	TB106548.8	null		C230002I05	chr2	0	0	no	non-coding	-	no	-	-	N	No 
description	34393589	34396647
106669	FANTOM	https://genomec.gsc.riken.go.jp/fantom30/fantom3/editor/reference/content.cgi?masterid=	106669	TA106669.1	PA106669.1	A530031P09	A530031P09	chr4	147536582	147549226	yes	coding	-	yes	IPR003113:IPR000341:IPR002420:IPR001263:IPR000403:IPR000403:IPR000403:IPR003113:IPR000341:IPR002420:IPR001263:IPR000403:IPR008938:superfamily_SSF54236:IPR011009:IPR008973:IPR000403	-	Y	No 
description	147535112	147587532
106669	FANTOM	https://genomec.gsc.riken.go.jp/fantom30/fantom3/editor/reference/content.cgi?masterid=	106669	TA106669.2	PA106669.1	F830107C10	F830107C10	chr4	147536582	147549226	yes	coding	-	yes	IPR003113:IPR000341:IPR002420:IPR001263:IPR000403:IPR000403:IPR000403:IPR003113:IPR000341:IPR002420:IPR001263:IPR000403:IPR008938:superfamily_SSF54236:IPR011009:IPR008973:IPR000403	-	N	No 
description	147535387	147584526
106669	FANTOM	https://genomec.gsc.riken.go.jp/fantom30/fantom3/editor/reference/content.cgi?masterid=	106669	TA106669.3	PA106669.3	F630220A05	F630220A05	chr4	147536582	147549226	yes	coding	-	yes	IPR003113:IPR000341:IPR002420:IPR001263:IPR000403:IPR000403:IPR000403:IPR003113:IPR000341:IPR002420:IPR001263:IPR000403:IPR008938:superfamily_SSF54236:IPR011009:IPR008973:IPR000403	-	N	No 
description	147535113	147561988
106669	FANTOM	https://genomec.gsc.riken.go.jp/fantom30/fantom3/editor/reference/content.cgi?masterid=	106669	TA106669.4	PA106669.4	G530106J11	G530106J11	chr4	147536582	147549226	yes	coding	-	yes	IPR003113:IPR000341:IPR002420:IPR001263:IPR000403:IPR000403:IPR000403:IPR003113:IPR000341:IPR002420:IPR001263:IPR000403:IPR008938:superfamily_SSF54236:IPR011009:IPR008973:IPR000403	-	N	No 
description	147535759	147584547
106669	PUBLIC	https://genomec.gsc.riken.go.jp/fantom30/fantom3/public/annotate/main.cgi?masterid=	106669	TA106669.5	PA106669.5	AAC25676	U86587	chr4	147536582	147549226	yes	coding	-	yes	IPR003113:IPR000341:IPR002420:IPR001263:IPR000403:IPR000403:IPR000403:IPR003113:IPR000341:IPR002420:IPR001263:IPR000403:IPR008938:superfamily_SSF54236:IPR011009:IPR008973:IPR000403	-	N	No 
description	147536582	147549226
106669	FANTOM	https://genomec.gsc.riken.go.jp/fantom30/fantom3/editor/reference/content.cgi?masterid=	106669	TA106669.6	PA106669.6	I830136C05	I830136C05	chr4	147536582	147549226	yes	coding	-	yes	IPR003113:IPR000341:IPR002420:IPR001263:IPR000403:IPR000403:IPR000403:IPR003113:IPR000341:IPR002420:IPR001263:IPR000403:IPR008938:superfamily_SSF54236:IPR011009:IPR008973:IPR000403	-	N	No 
description	147535112	147587532
106669	PUBLIC	https://genomec.gsc.riken.go.jp/fantom30/fantom3/public/annotate/main.cgi?masterid=	106669	TA106669.7	PA106669.7	AAH35203	BC035203	chr4	147536582	147549226	yes	coding	-	yes	IPR003113:IPR000341:IPR002420:IPR001263:IPR000403:IPR000403:IPR000403:IPR003113:IPR000341:IPR002420:IPR001263:IPR000403:IPR008938:superfamily_SSF54236:IPR011009:IPR008973:IPR000403	-	N	No 
description	147535112	147584640
106669	ENSEMBL	http://www.ensembl.org/Mus_musculus/protview?transcript=	106669	TA106669.11	PA106669.11	ENSMUSP00000036434	ENSMUST00000038859	chr4	147536582	147549226	yes	coding	-	no	-	-	N	No 
description	147535112	147584640
106669	FANTOM	https://genomec.gsc.riken.go.jp/fantom30/fantom3/editor/reference/content.cgi?masterid=	106669	TA106669.14	PA106669.14	F730228K20	F730228K20	chr4	147539758	147549226	yes	coding	-	yes	-	-	N	No 
description	147539758	147587532
106669	FANTOM	https://genomec.gsc.riken.go.jp/fantom30/fantom3/editor/reference/content.cgi?masterid=	106669	TA106669.40	PA106669.40	I830013C14	I830013C14	chr4	147541413	147549226	yes	coding	-	yes	-	-	N	No 
description	147541413	147584550
106669	FANTOM	https://genomec.gsc.riken.go.jp/fantom30/fantom3/editor/reference/content.cgi?masterid=	106669	TB106669.8	null		A630043M06	chr4	0	0	yes	non-coding	-	no	-	-	N	No 
description	147559035	147587532
106669	FANTOM	https://genomec.gsc.riken.go.jp/fantom30/fantom3/editor/reference/content.cgi?masterid=	106669	TB106669.9	null		2610208K16	chr4	0	0	yes	non-coding	-	no	-	-	N	No 
description	147559381	147562031
106669	FANTOM	https://genomec.gsc.riken.go.jp/fantom30/fantom3/editor/reference/content.cgi?masterid=	106669	TB106669.39	null		2410099E07	chr4	0	0	yes	non-coding	-	no	-	-	N	No 
description	147535113	147536208
106717	FANTOM	https://genomec.gsc.riken.go.jp/fantom30/fantom3/editor/reference/content.cgi?masterid=	106717	TA106717.1	PA106717.1	F830201N21	F830201N21	chr5	91149611	91153867	yes	coding	-	yes	IPR001811:IPR001811:IPR001089:IPR001089:IPR001089:IPR001089:IPR001811:IPR001811	-	Y	No 
description	91147448	91153920
106717	FANTOM	https://genomec.gsc.riken.go.jp/fantom30/fantom3/editor/reference/content.cgi?masterid=	106717	TA106717.8	PA106717.8	A630095J17	A630095J17	chr5	91149643	91153840	yes	coding	-	yes	-	-	N	No 
description	91147449	91153840
106717	FANTOM	https://genomec.gsc.riken.go.jp/fantom30/fantom3/editor/reference/content.cgi?masterid=	106717	TA106717.9	PA106717.10	A630052H15	A630052H15	chr5	91149643	91153867	yes	coding	-	yes	IPR001811:IPR001811:IPR001089:IPR001089:IPR001089:IPR001089:IPR001811:IPR001811	-	N	No 
description	91148829	91153923
106717	PUBLIC	https://genomec.gsc.riken.go.jp/fantom30/fantom3/public/annotate/main.cgi?masterid=	106717	TA106717.10	PA106717.10	AAA39706	M34815	chr5	91149643	91153867	yes	coding	-	yes	IPR001811:IPR001811:IPR001089:IPR001089:IPR001089:IPR001089:IPR001811:IPR001811	-	N	No 
description	91148834	91153961
107464	FANTOM	https://genomec.gsc.riken.go.jp/fantom30/fantom3/editor/reference/content.cgi?masterid=	107464	TA107464.1	PA107464.1	1200008B05	1200008B05	chr10	121289807	121326952	yes	coding	-	yes	IPR011009:superfamily_SSF54236:IPR000719:IPR000719:IPR000719:IPR000719:IPR002290:IPR001245	-	Y	No 
description	121289130	121329417
107464	FANTOM	https://genomec.gsc.riken.go.jp/fantom30/fantom3/editor/reference/content.cgi?masterid=	107464	TA107464.2	PA107464.2	I730064N04	I730064N04	chr10	121289807	121314686	yes	coding	-	yes	IPR011009:superfamily_SSF54236:IPR000719:IPR000719:IPR002290	-	N	No 
description	121289130	121329447
107464	PUBLIC	https://genomec.gsc.riken.go.jp/fantom30/fantom3/public/annotate/main.cgi?masterid=	107464	TA107464.15	PA107464.1	AAF05990	AF191839	chr10	121289807	121326952	yes	coding	-	yes	IPR011009:superfamily_SSF54236:IPR000719:IPR000719:IPR000719:IPR000719:IPR002290:IPR001245	-	N	No 
description	121289280	121326990
107464	FANTOM	https://genomec.gsc.riken.go.jp/fantom30/fantom3/editor/reference/content.cgi?masterid=	107464	TA107464.16	PA107464.16	1110055O20	1110055O20	chr10	121289807	121295159	yes	coding	-	yes	-	-	N	No 
description	121289129	121295159
107464	PUBLIC	https://genomec.gsc.riken.go.jp/fantom30/fantom3/public/annotate/main.cgi?masterid=	107464	TA107464.17	PA107464.1	AAD34590	AF145705	chr10	121289807	121326952	yes	coding	-	yes	IPR011009:superfamily_SSF54236:IPR000719:IPR000719:IPR000719:IPR000719:IPR002290:IPR001245	-	N	No 
description	121289807	121326963
107567	FANTOM	https://genomec.gsc.riken.go.jp/fantom30/fantom3/editor/reference/content.cgi?masterid=	107567	TA107567.1	PA107567.1	I830025H14	I830025H14	chr9	35159940	35163113	yes	coding	-	yes	IPR000157:IPR000157	-	Y	No 
description	35158814	35172040
107567	FANTOM	https://genomec.gsc.riken.go.jp/fantom30/fantom3/editor/reference/content.cgi?masterid=	107567	TA107567.3	PA107567.1	A530066P14	A530066P14	chr9	35159940	35163113	yes	coding	-	yes	IPR000157:IPR000157	-	N	No 
description	35159326	35172428
107567	FANTOM	https://genomec.gsc.riken.go.jp/fantom30/fantom3/editor/reference/content.cgi?masterid=	107567	TA107567.4	PA107567.1	9830107B17	9830107B17	chr9	35159940	35163113	yes	coding	-	yes	IPR000157:IPR000157	-	N	No 
description	35159373	35172040
107567	PUBLIC	https://genomec.gsc.riken.go.jp/fantom30/fantom3/public/annotate/main.cgi?masterid=	107567	TA107567.5	PA107567.1	AAH05584	BC005584	chr9	35159940	35163113	yes	coding	-	yes	IPR000157:IPR000157	-	N	No 
description	35158807	35163411
107567	PUBLIC	https://genomec.gsc.riken.go.jp/fantom30/fantom3/public/annotate/main.cgi?masterid=	107567	TA107567.8	PA107567.1	AAL05628	AF378130	chr9	35159940	35163113	yes	coding	-	yes	IPR000157:IPR000157	-	N	No 
description	35158807	35172011
107567	PUBLIC	https://genomec.gsc.riken.go.jp/fantom30/fantom3/public/annotate/main.cgi?masterid=	107567	TA107567.9	PA107567.1	AAL05037	AF410784	chr9	35159940	35163113	yes	coding	-	yes	IPR000157:IPR000157	-	N	No 
description	35158807	35171384
107567	FANTOM	https://genomec.gsc.riken.go.jp/fantom30/fantom3/editor/reference/content.cgi?masterid=	107567	TB107567.7	null		C130027E04	chr9	0	0	yes	non-coding	-	no	-	-	N	No 
description	35156424	35158939
108218	FANTOM	https://genomec.gsc.riken.go.jp/fantom30/fantom3/editor/reference/content.cgi?masterid=	108218	TA108218.1	PA108218.1	I830006F21	I830006F21	chr16	91848801	91869316	no	coding	-	no	IPR000282:IPR008957:IPR008957	-	Y	No 
description	91837752	91870277
108218	PUBLIC	https://genomec.gsc.riken.go.jp/fantom30/fantom3/public/annotate/main.cgi?masterid=	108218	TA108218.2	PA108218.1	AAC53351	AF013274	chr16	91848801	91869316	no	coding	-	no	IPR000282:IPR008957:IPR008957	-	N	No 
description	91837930	91870134
108218	PUBLIC	https://genomec.gsc.riken.go.jp/fantom30/fantom3/public/annotate/main.cgi?masterid=	108218	TA108218.3	PA108218.3	CAA70943	Y09813	chr16	91848801	91858853	no	coding	-	no	IPR000282:IPR008957:IPR008957	-	N	No 
description	91837929	91858942
108218	PUBLIC	https://genomec.gsc.riken.go.jp/fantom30/fantom3/public/annotate/main.cgi?masterid=	108218	TA108218.4	PA108218.4	CAA70991	Y09864	chr16	91848801	91868646	no	coding	-	no	IPR000282:IPR008957:IPR008957	-	N	No 
description	91837801	91870268
108218	FANTOM	https://genomec.gsc.riken.go.jp/fantom30/fantom3/editor/reference/content.cgi?masterid=	108218	TA108218.7	PA108218.3	1100001K09	1100001K09	chr16	91848801	91858853	no	coding	-	no	IPR000282:IPR008957:IPR008957	-	N	No 
description	91837752	91858935
108218	FANTOM	https://genomec.gsc.riken.go.jp/fantom30/fantom3/editor/reference/content.cgi?masterid=	108218	TA108218.21	PA108218.21	2510009P07	2510009P07	chr16	91848801	91858779	no	coding	-	no	-	-	N	No 
description	91837736	91858779
108218	PUBLIC	https://genomec.gsc.riken.go.jp/fantom30/fantom3/public/annotate/main.cgi?masterid=	108218	TA108218.22	PA108218.3	AAH03743	BC003743	chr16	91848801	91858853	no	coding	-	no	IPR000282:IPR008957:IPR008957	-	N	No 
description	91848776	91858942
108218	PUBLIC	https://genomec.gsc.riken.go.jp/fantom30/fantom3/public/annotate/main.cgi?masterid=	108218	TA108218.23	PA108218.1	CAA70992	Y09865	chr16	91848801	91869316	no	coding	-	no	IPR000282:IPR008957:IPR008957	-	N	No 
description	91837801	91870268
108218	FANTOM	https://genomec.gsc.riken.go.jp/fantom30/fantom3/editor/reference/content.cgi?masterid=	108218	TA108218.24	PA108218.1	A730058C02	A730058C02	chr16	91848801	91869316	no	coding	-	no	IPR000282:IPR008957:IPR008957	-	N	No 
description	91837706	91870210
108218	PUBLIC	https://genomec.gsc.riken.go.jp/fantom30/fantom3/public/annotate/main.cgi?masterid=	108218	TA108218.25	PA108218.3	AAC53352	AF013486	chr16	91848801	91858853	no	coding	-	no	IPR000282:IPR008957:IPR008957	-	N	No 
description	91837816	91858935
108218	ENSEMBL	http://www.ensembl.org/Mus_musculus/protview?transcript=	108218	TA108218.26	PA108218.4	ENSMUSP00000074164	ENSMUST00000074579	chr16	91848801	91868646	no	coding	-	no	IPR000282:IPR008957:IPR008957	-	N	No 
description	91837752	91868646
108218	FANTOM	https://genomec.gsc.riken.go.jp/fantom30/fantom3/editor/reference/content.cgi?masterid=	108218	TB108218.5	null		F930031M18	chr16	0	0	no	non-coding	-	yes	-	-	N	No 
description	91837735	91839517
108426	FANTOM	https://genomec.gsc.riken.go.jp/fantom30/fantom3/editor/reference/content.cgi?masterid=	108426	TA108426.1	PA108426.1	I830164K23	I830164K23	chr11	100559828	100582484	yes	coding	-	yes	IPR000980:IPR008967:superfamily_SSF47655:IPR001217:superfamily_SSF55550:IPR001217:IPR001217:IPR001217:IPR000980	-	Y	No 
description	100558018	100610544
108426	PUBLIC	https://genomec.gsc.riken.go.jp/fantom30/fantom3/public/annotate/main.cgi?masterid=	108426	TA108426.2	PA108426.2	AAA56668	U08378	chr11	100559828	100582484	yes	coding	-	yes	IPR000980:IPR008967:superfamily_SSF47655:IPR001217:superfamily_SSF55550:IPR001217:IPR001217:IPR001217:IPR000980	-	N	No 
description	100559359	100610503
108426	PUBLIC	https://genomec.gsc.riken.go.jp/fantom30/fantom3/public/annotate/main.cgi?masterid=	108426	TA108426.3	PA108426.3	AAH19168	BC019168	chr11	100560639	100582484	yes	coding	-	yes	IPR000980:IPR008967:superfamily_SSF47655:IPR001217:superfamily_SSF55550:IPR001217:IPR001217:IPR001217:IPR000980	-	N	No 
description	100559359	100610527
108426	FANTOM	https://genomec.gsc.riken.go.jp/fantom30/fantom3/editor/reference/content.cgi?masterid=	108426	TA108426.4	PA108426.4	9830127M23	9830127M23	chr11	100559828	100561051	yes	coding	-	yes	-	-	N	No 
description	100556221	100561051
108426	ENSEMBL	http://www.ensembl.org/Mus_musculus/protview?transcript=	108426	TA108426.7	PA108426.7	ENSMUSP00000004142	ENSMUST00000004142	chr11	100559828	100582484	yes	coding	-	yes	-	-	N	No 
description	100559359	100610510
108426	PUBLIC	https://genomec.gsc.riken.go.jp/fantom30/fantom3/public/annotate/main.cgi?masterid=	108426	TA108426.8	PA108426.1	AAA37254	L29278	chr11	100559828	100582484	yes	coding	-	yes	IPR000980:IPR008967:superfamily_SSF47655:IPR001217:superfamily_SSF55550:IPR001217:IPR001217:IPR001217:IPR000980	-	N	No 
description	100559747	100610613
108426	PUBLIC	https://genomec.gsc.riken.go.jp/fantom30/fantom3/public/annotate/main.cgi?masterid=	108426	TA108426.26	PA108426.26	AAH37688	BC037688	chr11	100559828	100565867	yes	coding	-	yes	IPR000980:IPR000980:superfamily_SSF55550:IPR008967:IPR000980	-	N	No 
description	100559359	100565867
108426	PUBLIC	https://genomec.gsc.riken.go.jp/fantom30/fantom3/public/annotate/main.cgi?masterid=	108426	TA108426.28	PA108426.1	AAQ75418	AY299489	chr11	100559828	100582484	yes	coding	-	yes	IPR000980:IPR008967:superfamily_SSF47655:IPR001217:superfamily_SSF55550:IPR001217:IPR001217:IPR001217:IPR000980	-	N	No 
description	100559619	100582490
108426	PUBLIC	https://genomec.gsc.riken.go.jp/fantom30/fantom3/public/annotate/main.cgi?masterid=	108426	TA108426.29	PA108426.1	AAA19452	U06922	chr11	100559828	100582484	yes	coding	-	yes	IPR000980:IPR008967:superfamily_SSF47655:IPR001217:superfamily_SSF55550:IPR001217:IPR001217:IPR001217:IPR000980	-	N	No 
description	100559359	100610418
108426	FANTOM	https://genomec.gsc.riken.go.jp/fantom30/fantom3/editor/reference/content.cgi?masterid=	108426	TA108426.30	PA108426.1	I1C0004F14	I1C0004F14	chr11	100559828	100582484	yes	coding	-	yes	IPR000980:IPR008967:superfamily_SSF47655:IPR001217:superfamily_SSF55550:IPR001217:IPR001217:IPR001217:IPR000980	-	N	No 
description	100559359	100610489
108426	PUBLIC	https://genomec.gsc.riken.go.jp/fantom30/fantom3/public/annotate/main.cgi?masterid=	108426	TA108426.31	PA108426.1	AAH03806	BC003806	chr11	100559828	100582484	yes	coding	-	yes	IPR000980:IPR008967:superfamily_SSF47655:IPR001217:superfamily_SSF55550:IPR001217:IPR001217:IPR001217:IPR000980	-	N	No 
description	100559359	100610510
108426	FANTOM	https://genomec.gsc.riken.go.jp/fantom30/fantom3/editor/reference/content.cgi?masterid=	108426	TA108426.32	PA108426.1	I830112K17	I830112K17	chr11	100559828	100582484	yes	coding	-	yes	IPR000980:IPR008967:superfamily_SSF47655:IPR001217:superfamily_SSF55550:IPR001217:IPR001217:IPR001217:IPR000980	-	N	No 
description	100559359	100610545
108426	FANTOM	https://genomec.gsc.riken.go.jp/fantom30/fantom3/editor/reference/content.cgi?masterid=	108426	TB108426.5	null		F830013C20	chr11	0	0	yes	non-coding	-	no	-	-	N	No 
description	100607105	100610504
108426	FANTOM	https://genomec.gsc.riken.go.jp/fantom30/fantom3/editor/reference/content.cgi?masterid=	108426	TB108426.6	null		6330559I15	chr11	0	0	yes	non-coding	-	no	-	-	N	No 
description	100565613	100569651
108426	FANTOM	https://genomec.gsc.riken.go.jp/fantom30/fantom3/editor/reference/content.cgi?masterid=	108426	TB108426.27	null		I830125P20	chr11	0	0	yes	non-coding	-	no	-	-	N	No 
description	100557943	100559598
108426	FANTOM	https://genomec.gsc.riken.go.jp/fantom30/fantom3/editor/reference/content.cgi?masterid=	108426	TB108426.33	null		1110034C02	chr11	0	0	yes	non-coding	-	no	-	-	N	No 
description	100557940	100558941
109507	FANTOM	https://genomec.gsc.riken.go.jp/fantom30/fantom3/editor/reference/content.cgi?masterid=	109507	TA109507.1	PA109507.1	D130071D16	D130071D16	chr8	44525462	44531755	yes	coding	-	yes	superfamily_SSF52047:superfamily_SSF52058:superfamily_SSF52047:IPR000157:IPR001611:IPR001611:IPR000157:IPR003591:IPR003591:IPR003591:IPR003591:HMMSmart_SM00366:IPR003885:HMMSmart_SM00366:IPR003591:HMMSmart_SM00366:IPR003885:IPR003591:IPR003885:IPR003591:IPR003591:HMMSmart_SM00366:IPR003885:IPR003591:HMMSmart_SM00366:IPR003885:IPR003591:HMMSmart_SM00366:IPR003591:IPR003591:IPR003591:IPR003591:HMMSmart_SM00366:IPR003885:IPR003591:IPR003885:IPR003591:HMMSmart_SM00366:IPR003591:HMMSmart_SM00366:IPR003591:IPR003591:HMMSmart_SM00366:IPR000483:IPR000157:IPR001611:IPR001611:IPR001611:IPR001611:IPR001611:IPR001611:IPR001611:IPR001611:IPR001611:IPR001611:IPR001611:IPR001611:IPR001611:IPR001611:IPR001611:IPR0
01611:IPR001611:IPR000157	-	Y	No description	44524214	44539272
109507	FANTOM	https://genomec.gsc.riken.go.jp/fantom30/fantom3/editor/reference/content.cgi?masterid=	109507	TA109507.2	PA109507.1	F730215M24	F730215M24	chr8	44525462	44531755	yes	coding	-	yes	superfamily_SSF52047:superfamily_SSF52058:superfamily_SSF52047:IPR000157:IPR001611:IPR001611:IPR000157:IPR003591:IPR003591:IPR003591:IPR003591:HMMSmart_SM00366:IPR003885:HMMSmart_SM00366:IPR003591:HMMSmart_SM00366:IPR003885:IPR003591:IPR003885:IPR003591:IPR003591:HMMSmart_SM00366:IPR003885:IPR003591:HMMSmart_SM00366:IPR003885:IPR003591:HMMSmart_SM00366:IPR003591:IPR003591:IPR003591:IPR003591:HMMSmart_SM00366:IPR003885:IPR003591:IPR003885:IPR003591:HMMSmart_SM00366:IPR003591:HMMSmart_SM00366:IPR003591:IPR003591:HMMSmart_SM00366:IPR000483:IPR000157:IPR001611:IPR001611:IPR001611:IPR001611:IPR001611:IPR001611:IPR001611:IPR001611:IPR001611:IPR001611:IPR001611:IPR001611:IPR001611:IPR001611:IPR001611:IPR0
01611:IPR001611:IPR000157	-	N	No description	44524427	44539113
109507	FANTOM	https://genomec.gsc.riken.go.jp/fantom30/fantom3/editor/reference/content.cgi?masterid=	109507	TA109507.3	PA109507.1	G830005K06	G830005K06	chr8	44525462	44531755	yes	coding	-	yes	superfamily_SSF52047:superfamily_SSF52058:superfamily_SSF52047:IPR000157:IPR001611:IPR001611:IPR000157:IPR003591:IPR003591:IPR003591:IPR003591:HMMSmart_SM00366:IPR003885:HMMSmart_SM00366:IPR003591:HMMSmart_SM00366:IPR003885:IPR003591:IPR003885:IPR003591:IPR003591:HMMSmart_SM00366:IPR003885:IPR003591:HMMSmart_SM00366:IPR003885:IPR003591:HMMSmart_SM00366:IPR003591:IPR003591:IPR003591:IPR003591:HMMSmart_SM00366:IPR003885:IPR003591:IPR003885:IPR003591:HMMSmart_SM00366:IPR003591:HMMSmart_SM00366:IPR003591:IPR003591:HMMSmart_SM00366:IPR000483:IPR000157:IPR001611:IPR001611:IPR001611:IPR001611:IPR001611:IPR001611:IPR001611:IPR001611:IPR001611:IPR001611:IPR001611:IPR001611:IPR001611:IPR001611:IPR001611:IPR0
01611:IPR001611:IPR000157	-	N	No description	44524424	44539338
109507	ENSEMBL	http://www.ensembl.org/Mus_musculus/protview?transcript=	109507	TA109507.6	PA109507.6	ENSMUSP00000034056	ENSMUST00000034056	chr8	44525462	44531755	yes	coding	-	no	-	-	N	No 
description	44525462	44538484
109507	FANTOM	https://genomec.gsc.riken.go.jp/fantom30/fantom3/editor/reference/content.cgi?masterid=	109507	TA109507.21	PA109507.21	E330014B04	E330014B04	chr8	44529357	44531755	yes	coding	-	yes	-	-	N	No 
description	44529357	44538484
109507	PUBLIC	https://genomec.gsc.riken.go.jp/fantom30/fantom3/public/annotate/main.cgi?masterid=	109507	TA109507.25	PA109507.1	AAL27007	AF420279	chr8	44525465	44531755	yes	coding	-	yes	superfamily_SSF52047:superfamily_SSF52058:superfamily_SSF52047:IPR000157:IPR001611:IPR001611:IPR000157:IPR003591:IPR003591:IPR003591:IPR003591:HMMSmart_SM00366:IPR003885:HMMSmart_SM00366:IPR003591:HMMSmart_SM00366:IPR003885:IPR003591:IPR003885:IPR003591:IPR003591:HMMSmart_SM00366:IPR003885:IPR003591:HMMSmart_SM00366:IPR003885:IPR003591:HMMSmart_SM00366:IPR003591:IPR003591:IPR003591:IPR003591:HMMSmart_SM00366:IPR003885:IPR003591:IPR003885:IPR003591:HMMSmart_SM00366:IPR003591:HMMSmart_SM00366:IPR003591:IPR003591:HMMSmart_SM00366:IPR000483:IPR000157:IPR001611:IPR001611:IPR001611:IPR001611:IPR001611:IPR001611:IPR001611:IPR001611:IPR001611:IPR001611:IPR001611:IPR001611:IPR001611:IPR001611:IPR001611:IPR001611:I
PR001611:IPR000157	-	N	No description	44525465	44531755
109507	PUBLIC	https://genomec.gsc.riken.go.jp/fantom30/fantom3/public/annotate/main.cgi?masterid=	109507	TA109507.26	PA109507.1	AAK26117	AF355152	chr8	44525462	44531755	yes	coding	-	yes	superfamily_SSF52047:superfamily_SSF52058:superfamily_SSF52047:IPR000157:IPR001611:IPR001611:IPR000157:IPR003591:IPR003591:IPR003591:IPR003591:HMMSmart_SM00366:IPR003885:HMMSmart_SM00366:IPR003591:HMMSmart_SM00366:IPR003885:IPR003591:IPR003885:IPR003591:IPR003591:HMMSmart_SM00366:IPR003885:IPR003591:HMMSmart_SM00366:IPR003885:IPR003591:HMMSmart_SM00366:IPR003591:IPR003591:IPR003591:IPR003591:HMMSmart_SM00366:IPR003885:IPR003591:IPR003885:IPR003591:HMMSmart_SM00366:IPR003591:HMMSmart_SM00366:IPR003591:IPR003591:HMMSmart_SM00366:IPR000483:IPR000157:IPR001611:IPR001611:IPR001611:IPR001611:IPR001611:IPR001611:IPR001611:IPR001611:IPR001611:IPR001611:IPR001611:IPR001611:IPR001611:IPR001611:IPR001611:IPR001611:I
PR001611:IPR000157	-	N	No description	44524913	44537285
109507	PUBLIC	https://genomec.gsc.riken.go.jp/fantom30/fantom3/public/annotate/main.cgi?masterid=	109507	TB109507.4	null		BC023850	chr8	0	0	yes	non-coding	-	no	-	-	N	No 
description	44524422	44526895
109555	FANTOM	https://genomec.gsc.riken.go.jp/fantom30/fantom3/editor/reference/content.cgi?masterid=	109555	TA109555.1	PA109555.1	A130091H03	A130091H03	chr16	36454708	36514115	yes	coding	-	yes	IPR007110:HMMPfam_PF07686.2:IPR003596:IPR007110	-	Y	No 
description	36452023	36514231
109555	PUBLIC	https://genomec.gsc.riken.go.jp/fantom30/fantom3/public/annotate/main.cgi?masterid=	109555	TA109555.2	PA109555.1	AAD25880	AF065897	chr16	36454708	36514115	yes	coding	-	yes	IPR007110:HMMPfam_PF07686.2:IPR003596:IPR007110	-	N	No 
description	36454686	36514147
109555	PUBLIC	https://genomec.gsc.riken.go.jp/fantom30/fantom3/public/annotate/main.cgi?masterid=	109555	TA109555.10	PA109555.1	AAA79770	L25606	chr16	36454708	36514115	yes	coding	-	yes	IPR007110:HMMPfam_PF07686.2:IPR003596:IPR007110	-	N	No 
description	36453377	36514213
109555	PUBLIC	https://genomec.gsc.riken.go.jp/fantom30/fantom3/public/annotate/main.cgi?masterid=	109555	TA109555.11	PA109555.11	AAB30744	S70108	chr16	36454708	36477169	yes	coding	-	yes	IPR007110:HMMPfam_PF07686.2:IPR003596:IPR007110	-	N	No 
description	36453412	36514196
109555	FANTOM	https://genomec.gsc.riken.go.jp/fantom30/fantom3/editor/reference/content.cgi?masterid=	109555	TB109555.3	null		F730207K22	chr16	0	0	yes	non-coding	-	no	-	-	N	No 
description	36508930	36514231
109625	FANTOM	https://genomec.gsc.riken.go.jp/fantom30/fantom3/editor/reference/content.cgi?masterid=	109625	TA109625.1	PA109625.1	D030036B20	D030036B20	chr11	110070535	110183991	no	coding	-	no	IPR000719:IPR011009:IPR002290:IPR001245:IPR000719:IPR000719:IPR008271:IPR000719	-	Y	No 
description	110070264	110184802
109625	FANTOM	https://genomec.gsc.riken.go.jp/fantom30/fantom3/editor/reference/content.cgi?masterid=	109625	TA109625.2	PA109625.2	D930047J04	D930047J04	chr11	110070535	110195729	no	coding	-	no	IPR000719:IPR011009:IPR002290:IPR001245:IPR000719:IPR000719:IPR008271:IPR000719	-	N	No 
description	110070247	110196647
109625	PUBLIC	https://genomec.gsc.riken.go.jp/fantom30/fantom3/public/annotate/main.cgi?masterid=	109625	TA109625.3	PA109625.3	AAB03709	U39066	chr11	110163683	110183991	no	coding	-	no	IPR000719:IPR011009:IPR000719:IPR000719:IPR008271:IPR002290:IPR001245	-	N	No 
description	110070384	110184766
109625	PUBLIC	https://genomec.gsc.riken.go.jp/fantom30/fantom3/public/annotate/main.cgi?masterid=	109625	TA109625.4	PA109625.4	CAA66670	X98067	chr11	110161962	110169051	no	coding	-	no	-	-	N	No 
description	110150164	110169051
109625	FANTOM	https://genomec.gsc.riken.go.jp/fantom30/fantom3/editor/reference/content.cgi?masterid=	109625	TA109625.20	PA109625.20	A430048N18	A430048N18	chr11	110070535	110170647	no	coding	-	no	-	-	N	No 
description	110070247	110170647
109625	FANTOM	https://genomec.gsc.riken.go.jp/fantom30/fantom3/editor/reference/content.cgi?masterid=	109625	TA109625.21	PA109625.1	9830167K13	9830167K13	chr11	110070535	110183991	no	coding	-	no	IPR000719:IPR011009:IPR002290:IPR001245:IPR000719:IPR000719:IPR008271:IPR000719	-	N	No 
description	110070293	110184787
109625	PUBLIC	https://genomec.gsc.riken.go.jp/fantom30/fantom3/public/annotate/main.cgi?masterid=	109625	TA109625.22	PA109625.1	CAA65764	X97052	chr11	110070535	110183991	no	coding	-	no	IPR000719:IPR011009:IPR002290:IPR001245:IPR000719:IPR000719:IPR008271:IPR000719	-	N	No 
description	110070389	110183992
109625	FANTOM	https://genomec.gsc.riken.go.jp/fantom30/fantom3/editor/reference/content.cgi?masterid=	109625	TA109625.23	PA109625.1	A730099F12	A730099F12	chr11	110070535	110183991	no	coding	-	no	IPR000719:IPR011009:IPR002290:IPR001245:IPR000719:IPR000719:IPR008271:IPR000719	-	N	No 
description	110070247	110184762
109625	FANTOM	https://genomec.gsc.riken.go.jp/fantom30/fantom3/editor/reference/content.cgi?masterid=	109625	TB109625.5	null		E130106O21	chr11	0	0	no	non-coding	-	no	-	-	N	No 
description	110070247	110071554
109796	FANTOM	https://genomec.gsc.riken.go.jp/fantom30/fantom3/editor/reference/content.cgi?masterid=	109796	TA109796.1	PA109796.1	F630101P18	F630101P18	chr11	68086364	68108806	no	coding	-	no	-	-	Y	No 
description	68044704	68110403
109796	FANTOM	https://genomec.gsc.riken.go.jp/fantom30/fantom3/editor/reference/content.cgi?masterid=	109796	TA109796.2	PA109796.2	4631434C11	4631434C11	chr11	68104854	68108806	no	coding	-	no	-	-	N	No 
description	68104854	68110404
109796	FANTOM	https://genomec.gsc.riken.go.jp/fantom30/fantom3/editor/reference/content.cgi?masterid=	109796	TA109796.3	PA109796.3	F630324M10	F630324M10	chr11	68086364	68107968	no	coding	-	no	-	-	N	No 
description	68044681	68107968
109796	FANTOM	https://genomec.gsc.riken.go.jp/fantom30/fantom3/editor/reference/content.cgi?masterid=	109796	TA109796.26	PA109796.26	F730038I15	F730038I15	chr11	68086364	68107922	no	coding	-	no	-	-	N	No 
description	68044677	68107922
109796	PUBLIC	https://genomec.gsc.riken.go.jp/fantom30/fantom3/public/annotate/main.cgi?masterid=	109796	TA109796.27	PA109796.1	AAN84787	AY156924	chr11	68086364	68108806	no	coding	-	no	-	-	N	No 
description	68086364	68108806
109796	FANTOM	https://genomec.gsc.riken.go.jp/fantom30/fantom3/editor/reference/content.cgi?masterid=	109796	TB109796.4	null		4831415D04	chr11	0	0	no	non-coding	-	yes	-	-	N	No 
description	68088037	68105886
109796	FANTOM	https://genomec.gsc.riken.go.jp/fantom30/fantom3/editor/reference/content.cgi?masterid=	109796	TB109796.5	null		F730011O15	chr11	0	0	no	non-coding	-	yes	-	-	N	No 
description	68044681	68089320
109806	FANTOM	https://genomec.gsc.riken.go.jp/fantom30/fantom3/editor/reference/content.cgi?masterid=	109806	TA109806.1	PA109806.1	F930025O12	F930025O12	chr19	5426742	5436323	no	coding	-	no	IPR011539:IPR011539:IPR002909:IPR000451:IPR008967:superfamily_SSF81296:IPR002909:IPR000451:IPR000451:IPR000451:IPR000451:IPR000451	-	Y	No 
description	5426390	5436825
109806	FANTOM	https://genomec.gsc.riken.go.jp/fantom30/fantom3/editor/reference/content.cgi?masterid=	109806	TA109806.2	PA109806.1	F730039C18	F730039C18	chr19	5426742	5436323	no	coding	-	no	IPR011539:IPR011539:IPR002909:IPR000451:IPR008967:superfamily_SSF81296:IPR002909:IPR000451:IPR000451:IPR000451:IPR000451:IPR000451	-	N	No 
description	5426653	5436574
109806	ENSEMBL	http://www.ensembl.org/Mus_musculus/protview?transcript=	109806	TA109806.3	PA109806.3	ENSMUSP00000025867	ENSMUST00000025867	chr19	5426633	5436323	no	coding	-	no	-	-	N	No 
description	5426633	5437037
109806	FANTOM	https://genomec.gsc.riken.go.jp/fantom30/fantom3/editor/reference/content.cgi?masterid=	109806	TA109806.4	PA109806.1	G630098I19	G630098I19	chr19	5426742	5436323	no	coding	-	no	IPR011539:IPR011539:IPR002909:IPR000451:IPR008967:superfamily_SSF81296:IPR002909:IPR000451:IPR000451:IPR000451:IPR000451:IPR000451	-	N	No 
description	5426653	5437036
109806	PUBLIC	https://genomec.gsc.riken.go.jp/fantom30/fantom3/public/annotate/main.cgi?masterid=	109806	TA109806.5	PA109806.1	AAH03818	BC003818	chr19	5426742	5436323	no	coding	-	no	IPR011539:IPR011539:IPR002909:IPR000451:IPR008967:superfamily_SSF81296:IPR002909:IPR000451:IPR000451:IPR000451:IPR000451:IPR000451	-	N	No 
description	5426638	5437037
109806	FANTOM	https://genomec.gsc.riken.go.jp/fantom30/fantom3/editor/reference/content.cgi?masterid=	109806	TA109806.31	PA109806.1	F630220B17	F630220B17	chr19	5426742	5436323	no	coding	-	no	IPR011539:IPR011539:IPR002909:IPR000451:IPR008967:superfamily_SSF81296:IPR002909:IPR000451:IPR000451:IPR000451:IPR000451:IPR000451	-	N	No 
description	5426390	5436574
110802	FANTOM	https://genomec.gsc.riken.go.jp/fantom30/fantom3/editor/reference/content.cgi?masterid=	110802	TA110802.1	PA110802.1	F630021B16	F630021B16	chr16	38316216	38343469	no	coding	-	yes	IPR003599:HMMPfam_PF07686.2:IPR007110:IPR007110:IPR007110:IPR007110:IPR007110:IPR007110	-	Y	No 
description	38312504	38353398
110802	PUBLIC	https://genomec.gsc.riken.go.jp/fantom30/fantom3/public/annotate/main.cgi?masterid=	110802	TA110802.2	PA110802.2	CAC34306	AJ278965	chr16	38316216	38343469	no	coding	-	no	IPR003599:HMMPfam_PF07686.2:IPR007110:IPR007110:IPR007110:IPR007110:IPR007110:IPR007110	-	N	No 
description	38316216	38353405
110802	PUBLIC	https://genomec.gsc.riken.go.jp/fantom30/fantom3/public/annotate/main.cgi?masterid=	110802	TA110802.3	PA110802.2	CAA43291	X60958	chr16	38316216	38343469	no	coding	-	no	IPR003599:HMMPfam_PF07686.2:IPR007110:IPR007110:IPR007110:IPR007110:IPR007110:IPR007110	-	N	No 
description	38315968	38343998
110802	PUBLIC	https://genomec.gsc.riken.go.jp/fantom30/fantom3/public/annotate/main.cgi?masterid=	110802	TA110802.4	PA110802.4	BAA03748	D16220	chr16	38316216	38343469	no	coding	-	no	IPR003599:HMMPfam_PF07686.2:IPR007110:IPR007110	-	N	No 
description	38316153	38343510
110802	PUBLIC	https://genomec.gsc.riken.go.jp/fantom30/fantom3/public/annotate/main.cgi?masterid=	110802	TA110802.10	PA110802.2	AAP57303	AY278186	chr16	38316216	38343469	no	coding	-	no	IPR003599:HMMPfam_PF07686.2:IPR007110:IPR007110:IPR007110:IPR007110:IPR007110:IPR007110	-	N	No 
description	38316168	38343505
110802	PUBLIC	https://genomec.gsc.riken.go.jp/fantom30/fantom3/public/annotate/main.cgi?masterid=	110802	TA110802.11	PA110802.2	AAD25876	AF065893	chr16	38316216	38343469	no	coding	-	no	IPR003599:HMMPfam_PF07686.2:IPR007110:IPR007110:IPR007110:IPR007110:IPR007110:IPR007110	-	N	No 
description	38316159	38343543
110802	ENSEMBL	http://www.ensembl.org/Mus_musculus/protview?transcript=	110802	TA110802.12	PA110802.4	ENSMUSP00000073787	ENSMUST00000074154	chr16	38316216	38343469	no	coding	-	no	IPR003599:HMMPfam_PF07686.2:IPR007110:IPR007110	-	N	No 
description	38316159	38343543
110802	FANTOM	https://genomec.gsc.riken.go.jp/fantom30/fantom3/editor/reference/content.cgi?masterid=	110802	TB110802.5	null		5031408D18	chr16	0	0	no	non-coding	-	no	-	-	N	No 
description	38350715	38353395
110910	FANTOM	https://genomec.gsc.riken.go.jp/fantom30/fantom3/editor/reference/content.cgi?masterid=	110910	TA110910.1	PA110910.1	I920050L02	I920050L02	chr1	59227153	59249964	no	coding	-	no	superfamily_SSF52129:IPR011029:IPR011029:IPR001309:IPR001309:IPR001875:IPR001875:IPR002398:IPR001875:IPR001875:IPR001309:IPR002398:IPR002398:IPR002398:IPR001309:IPR001875:IPR001875:IPR002138	-	Y	No 
description	59198556	59250713
110910	FANTOM	https://genomec.gsc.riken.go.jp/fantom30/fantom3/editor/reference/content.cgi?masterid=	110910	TA110910.2	PA110910.1	I830142D06	I830142D06	chr1	59227153	59249964	no	coding	-	no	superfamily_SSF52129:IPR011029:IPR011029:IPR001309:IPR001309:IPR001875:IPR001875:IPR002398:IPR001875:IPR001875:IPR001309:IPR002398:IPR002398:IPR002398:IPR001309:IPR001875:IPR001875:IPR002138	-	N	No 
description	59205831	59250214
110910	FANTOM	https://genomec.gsc.riken.go.jp/fantom30/fantom3/editor/reference/content.cgi?masterid=	110910	TA110910.5	PA110910.1	F830008N19	F830008N19	chr1	59227153	59249964	no	coding	-	no	superfamily_SSF52129:IPR011029:IPR011029:IPR001309:IPR001309:IPR001875:IPR001875:IPR002398:IPR001875:IPR001875:IPR001309:IPR002398:IPR002398:IPR002398:IPR001309:IPR001875:IPR001875:IPR002138	-	N	No 
description	59198842	59250217
110910	PUBLIC	https://genomec.gsc.riken.go.jp/fantom30/fantom3/public/annotate/main.cgi?masterid=	110910	TA110910.6	PA110910.1	CAA07677	AJ007749	chr1	59227153	59249964	no	coding	-	no	superfamily_SSF52129:IPR011029:IPR011029:IPR001309:IPR001309:IPR001875:IPR001875:IPR002398:IPR001875:IPR001875:IPR001309:IPR002398:IPR002398:IPR002398:IPR001309:IPR001875:IPR001875:IPR002138	-	N	No 
description	59198903	59249964
110910	PUBLIC	https://genomec.gsc.riken.go.jp/fantom30/fantom3/public/annotate/main.cgi?masterid=	110910	TA110910.7	PA110910.7	CAA04196	AJ000641	chr1	59227320	59249945	no	coding	-	no	-	-	N	No 
description	59227320	59249945
110910	PUBLIC	https://genomec.gsc.riken.go.jp/fantom30/fantom3/public/annotate/main.cgi?masterid=	110910	TA110910.16	PA110910.1	AAC40131	AF067834	chr1	59227153	59249964	no	coding	-	no	superfamily_SSF52129:IPR011029:IPR011029:IPR001309:IPR001309:IPR001875:IPR001875:IPR002398:IPR001875:IPR001875:IPR001309:IPR002398:IPR002398:IPR002398:IPR001309:IPR001875:IPR001875:IPR002138	-	N	No 
description	59198676	59250223
110910	PUBLIC	https://genomec.gsc.riken.go.jp/fantom30/fantom3/public/annotate/main.cgi?masterid=	110910	TA110910.17	PA110910.1	AAH06737	BC006737	chr1	59227153	59249964	no	coding	-	no	superfamily_SSF52129:IPR011029:IPR011029:IPR001309:IPR001309:IPR001875:IPR001875:IPR002398:IPR001875:IPR001875:IPR001309:IPR002398:IPR002398:IPR002398:IPR001309:IPR001875:IPR001875:IPR002138	-	N	No 
description	59198614	59250217
110910	PUBLIC	https://genomec.gsc.riken.go.jp/fantom30/fantom3/public/annotate/main.cgi?masterid=	110910	TA110910.18	PA110910.1	AAH49955	BC049955	chr1	59227153	59249964	no	coding	-	no	superfamily_SSF52129:IPR011029:IPR011029:IPR001309:IPR001309:IPR001875:IPR001875:IPR002398:IPR001875:IPR001875:IPR001309:IPR002398:IPR002398:IPR002398:IPR001309:IPR001875:IPR001875:IPR002138	-	N	No 
description	59198722	59250217
111589	FANTOM	https://genomec.gsc.riken.go.jp/fantom30/fantom3/editor/reference/content.cgi?masterid=	111589	TA111589.1	PA111589.1	F630030D18	F630030D18	chr12	80798446	80800864	no	coding	-	no	IPR004827:HMMPfam_PF07716.1:IPR004827:IPR000837:IPR000837:IPR000837:IPR000837:IPR000837:IPR004827:IPR004827:IPR008917	-	Y	No 
description	80798296	80801679
111589	PUBLIC	https://genomec.gsc.riken.go.jp/fantom30/fantom3/public/annotate/main.cgi?masterid=	111589	TA111589.7	PA111589.7	AAR00345	AY423854	chr12	80799389	80800031	no	coding	-	no	-	-	N	No 
description	80799389	80800031
111589	PUBLIC	https://genomec.gsc.riken.go.jp/fantom30/fantom3/public/annotate/main.cgi?masterid=	111589	TB111589.2	null		K02785	chr12	0	0	no	non-coding	-	no	-	-	N	No 
description	80800223	80800272
111589	PUBLIC	https://genomec.gsc.riken.go.jp/fantom30/fantom3/public/annotate/main.cgi?masterid=	111589	TB111589.6	null		BC013242	chr12	0	0	no	non-coding	-	no	-	-	N	No 
description	80800263	80801673
111589	FANTOM	https://genomec.gsc.riken.go.jp/fantom30/fantom3/editor/reference/content.cgi?masterid=	111589	TB111589.8	null		I420028E23	chr12	0	0	no	non-coding	-	no	-	-	N	No 
description	80801066	80801673
111714	FANTOM	https://genomec.gsc.riken.go.jp/fantom30/fantom3/editor/reference/content.cgi?masterid=	111714	TA111714.1	PA111714.1	0610009F10	0610009F10	chr12	50677111	50679715	yes	coding	-	yes	IPR002110:IPR002110:IPR002110:IPR002110:IPR002110:IPR002110:IPR002110:IPR002110:IPR002110:IPR002110:IPR002110:IPR002110:IPR002110:IPR002110:IPR002110:IPR002110:IPR002110	-	Y	No 
description	50677050	50679785
111714	FANTOM	https://genomec.gsc.riken.go.jp/fantom30/fantom3/editor/reference/content.cgi?masterid=	111714	TA111714.17	PA111714.18	F630040F19	F630040F19	chr12	50677111	50679715	yes	coding	-	yes	IPR002110:IPR002110:IPR002110:IPR002110:IPR002110:IPR002110:IPR002110:IPR002110:IPR002110:IPR002110:IPR002110:IPR002110:IPR002110:IPR002110:IPR002110:IPR002110:IPR002110	-	N	No 
description	50676790	50679784
111714	FANTOM	https://genomec.gsc.riken.go.jp/fantom30/fantom3/editor/reference/content.cgi?masterid=	111714	TA111714.18	PA111714.18	5730407F12	5730407F12	chr12	50677111	50679715	yes	coding	-	yes	IPR002110:IPR002110:IPR002110:IPR002110:IPR002110:IPR002110:IPR002110:IPR002110:IPR002110:IPR002110:IPR002110:IPR002110:IPR002110:IPR002110:IPR002110:IPR002110:IPR002110	-	N	No 
description	50676606	50679746
111842	FANTOM	https://genomec.gsc.riken.go.jp/fantom30/fantom3/editor/reference/content.cgi?masterid=	111842	TA111842.1	PA111842.1	I830007K03	I830007K03	chr5	28413079	28419439	no	coding	-	no	IPR003573:IPR003573:IPR003573:IPR009079:IPR003574:IPR003574:IPR003574:IPR003574:IPR003574:IPR003573:IPR003573:IPR003573:IPR003573	-	Y	No 
description	28413030	28419866
111842	FANTOM	https://genomec.gsc.riken.go.jp/fantom30/fantom3/editor/reference/content.cgi?masterid=	111842	TA111842.3	PA111842.3	I830054F08	I830054F08	chr5	28413295	28419439	no	coding	-	no	IPR003573:IPR003573:IPR003573:IPR009079:IPR003574:IPR003574:IPR003574:IPR003574:IPR003574:IPR003573:IPR003573:IPR003573:IPR003573	-	N	No 
description	28413208	28419730
111842	FANTOM	https://genomec.gsc.riken.go.jp/fantom30/fantom3/editor/reference/content.cgi?masterid=	111842	TB111842.2	null		F830019G17	chr5	0	0	no	non-coding	-	yes	-	-	N	No 
description	28413031	28419872
112049	FANTOM	https://genomec.gsc.riken.go.jp/fantom30/fantom3/editor/reference/content.cgi?masterid=	112049	TA112049.1	PA112049.1	G530014M01	G530014M01	chr18	37168500	37169691	yes	coding	-	no	IPR001611:IPR001611:IPR001611:IPR001611:superfamily_SSF52047:IPR001611:IPR001611	-	Y	No 
description	37168274	37169935
112049	FANTOM	https://genomec.gsc.riken.go.jp/fantom30/fantom3/editor/reference/content.cgi?masterid=	112049	TA112049.2	PA112049.2	F630002F16	F630002F16	chr18	37168500	37168840	yes	coding	-	yes	-	-	N	No 
description	37167365	37168840
112049	ENSEMBL	http://www.ensembl.org/Mus_musculus/protview?transcript=	112049	TA112049.3	PA112049.3	ENSMUSP00000056669	ENSMUST00000061829	chr18	37168500	37169600	yes	coding	-	yes	-	-	N	No 
description	37168500	37169600
112049	FANTOM	https://genomec.gsc.riken.go.jp/fantom30/fantom3/editor/reference/content.cgi?masterid=	112049	TA112049.7	PA112049.7	I830025O09	I830025O09	chr18	37168500	37169222	yes	coding	-	yes	-	-	N	No 
description	37168344	37169222
112049	PUBLIC	https://genomec.gsc.riken.go.jp/fantom30/fantom3/public/annotate/main.cgi?masterid=	112049	TA112049.8	PA112049.1	AAH57889	BC057889	chr18	37168500	37169691	yes	coding	-	no	IPR001611:IPR001611:IPR001611:IPR001611:superfamily_SSF52047:IPR001611:IPR001611	-	N	No 
description	37168269	37169854
112049	FANTOM	https://genomec.gsc.riken.go.jp/fantom30/fantom3/editor/reference/content.cgi?masterid=	112049	TA112049.9	PA112049.1	I830128I10	I830128I10	chr18	37168500	37169691	yes	coding	-	no	IPR001611:IPR001611:IPR001611:IPR001611:superfamily_SSF52047:IPR001611:IPR001611	-	N	No 
description	37168269	37169803
112049	PUBLIC	https://genomec.gsc.riken.go.jp/fantom30/fantom3/public/annotate/main.cgi?masterid=	112049	TA112049.10	PA112049.1	CAA31710	X13333	chr18	37168500	37169691	yes	coding	-	no	IPR001611:IPR001611:IPR001611:IPR001611:superfamily_SSF52047:IPR001611:IPR001611	-	N	No 
description	37168267	37169723
112090	FANTOM	https://genomec.gsc.riken.go.jp/fantom30/fantom3/editor/reference/content.cgi?masterid=	112090	TA112090.1	PA112090.1	4022432A17	4022432A17	chrX	19267171	19273484	yes	coding	-	yes	IPR000418:IPR000418:IPR000418:IPR000418:IPR000418:IPR009058:IPR000418:IPR002341:IPR000418:IPR000418:IPR000418	-	Y	No 
description	19265116	19282321
112090	PUBLIC	https://genomec.gsc.riken.go.jp/fantom30/fantom3/public/annotate/main.cgi?masterid=	112090	TA112090.13	PA112090.13	CAA85391	Z36939	chrX	19268370	19273472	yes	coding	-	yes	-	-	N	No 
description	19268370	19273472
112090	PUBLIC	https://genomec.gsc.riken.go.jp/fantom30/fantom3/public/annotate/main.cgi?masterid=	112090	TA112090.15	PA112090.1	CAA60715	X87257	chrX	19267171	19273484	yes	coding	-	yes	IPR000418:IPR000418:IPR000418:IPR000418:IPR000418:IPR009058:IPR000418:IPR002341:IPR000418:IPR000418:IPR000418	-	N	No 
description	19266648	19282310
112090	PUBLIC	https://genomec.gsc.riken.go.jp/fantom30/fantom3/public/annotate/main.cgi?masterid=	112090	TA112090.16	PA112090.1	AAH54474	BC054474	chrX	19267171	19273484	yes	coding	-	yes	IPR000418:IPR000418:IPR000418:IPR000418:IPR000418:IPR009058:IPR000418:IPR002341:IPR000418:IPR000418:IPR000418	-	N	No 
description	19267007	19282301
112090	FANTOM	https://genomec.gsc.riken.go.jp/fantom30/fantom3/editor/reference/content.cgi?masterid=	112090	TB112090.2	null		C230030F12	chrX	0	0	yes	non-coding	-	no	-	-	N	No 
description	19271442	19282329
112090	PUBLIC	https://genomec.gsc.riken.go.jp/fantom30/fantom3/public/annotate/main.cgi?masterid=	112090	TB112090.14	null		BC005706	chrX	0	0	yes	non-coding	-	no	-	-	N	No 
description	19265880	19266691
121381	FANTOM	https://genomec.gsc.riken.go.jp/fantom30/fantom3/editor/reference/content.cgi?masterid=	121381	TA121381.1	PA121381.10	4732482P03	4732482P03	chr15	94972429	94991632	no	coding	-	no	-	-	Y	No 
description	94968246	94992892
121381	FANTOM	https://genomec.gsc.riken.go.jp/fantom30/fantom3/editor/reference/content.cgi?masterid=	121381	TA121381.2	PA121381.2	B230034I03	B230034I03	chr15	94972429	95004488	no	coding	-	no	IPR000719:IPR011009:IPR011029:IPR002290:IPR001245:IPR000719:IPR000488:IPR000719:HMMPfam_PF07714.1:IPR001245:IPR001245:IPR001245	-	N	No 
description	94968258	95006399
121381	FANTOM	https://genomec.gsc.riken.go.jp/fantom30/fantom3/editor/reference/content.cgi?masterid=	121381	TA121381.3	PA121381.3	9330209D03	9330209D03	chr15	94972429	94979375	no	coding	-	yes	IPR011029:IPR000488	-	N	No 
description	94968239	94981539
121381	PUBLIC	https://genomec.gsc.riken.go.jp/fantom30/fantom3/public/annotate/main.cgi?masterid=	121381	TA121381.8	PA121381.10	AAM15773	AF445803	chr15	94972429	94991632	no	coding	-	no	-	-	N	No 
description	94968271	94991632
121381	ENSEMBL	http://www.ensembl.org/Mus_musculus/protview?transcript=	121381	TA121381.10	PA121381.10	ENSMUSP00000074471	ENSMUST00000074936	chr15	94972429	94991632	no	coding	-	no	-	-	N	No 
description	94968246	94992892
121381	ENSEMBL	http://www.ensembl.org/Mus_musculus/protview?transcript=	121381	TA121381.11	PA121381.11	ENSMUSP00000075466	ENSMUST00000076097	chr15	94972429	94979372	no	coding	-	yes	-	-	N	No 
description	94968306	94992618
121381	PUBLIC	https://genomec.gsc.riken.go.jp/fantom30/fantom3/public/annotate/main.cgi?masterid=	121381	TA121381.12	PA121381.10	AAH51676	BC051676	chr15	94972429	94991632	no	coding	-	no	-	-	N	No 
description	94968253	94992485
121381	FANTOM	https://genomec.gsc.riken.go.jp/fantom30/fantom3/editor/reference/content.cgi?masterid=	121381	TA121381.13	PA121381.10	4732460I09	4732460I09	chr15	94972429	94991632	no	coding	-	no	-	-	N	No 
description	94968306	94992618
121381	FANTOM	https://genomec.gsc.riken.go.jp/fantom30/fantom3/editor/reference/content.cgi?masterid=	121381	TB121381.7	null		8430405M07	chr15	0	0	no	non-coding	-	yes	-	-	N	No 
description	94991375	94992278
127777	FANTOM	https://genomec.gsc.riken.go.jp/fantom30/fantom3/editor/reference/content.cgi?masterid=	127777	TA127777.1	PA127777.1	G370085A19	G370085A19	chr10	77492343	77502419	no	coding	-	yes	superfamily_SSF54236:IPR000626:IPR000626:IPR000626	-	Y	No 
description	77492256	77504353
127777	FANTOM	https://genomec.gsc.riken.go.jp/fantom30/fantom3/editor/reference/content.cgi?masterid=	127777	TA127777.3	PA127777.3	F630208B09	F630208B09	chr10	77492970	77502419	no	coding	-	yes	superfamily_SSF54236:IPR000626:IPR000626:IPR000626	-	N	No 
description	77492689	77503444
127777	FANTOM	https://genomec.gsc.riken.go.jp/fantom30/fantom3/editor/reference/content.cgi?masterid=	127777	TA127777.4	PA127777.1	2810014B19	2810014B19	chr10	77492343	77502419	no	coding	-	no	superfamily_SSF54236:IPR000626:IPR000626:IPR000626	-	N	No 
description	77492244	77502867
127777	PUBLIC	https://genomec.gsc.riken.go.jp/fantom30/fantom3/public/annotate/main.cgi?masterid=	127777	TA127777.5	PA127777.1	AAC99333	AF063847	chr10	77492343	77502419	no	coding	-	yes	superfamily_SSF54236:IPR000626:IPR000626:IPR000626	-	N	No 
description	77492292	77503398
127777	FANTOM	https://genomec.gsc.riken.go.jp/fantom30/fantom3/editor/reference/content.cgi?masterid=	127777	TA127777.6	PA127777.1	I1C0040C11	I1C0040C11	chr10	77492343	77502419	no	coding	-	yes	superfamily_SSF54236:IPR000626:IPR000626:IPR000626	-	N	No 
description	77492279	77503458
127777	FANTOM	https://genomec.gsc.riken.go.jp/fantom30/fantom3/editor/reference/content.cgi?masterid=	127777	TA127777.7	PA127777.1	G530143F15	G530143F15	chr10	77492343	77502419	no	coding	-	yes	superfamily_SSF54236:IPR000626:IPR000626:IPR000626	-	N	No 
description	77492247	77503442
127777	FANTOM	https://genomec.gsc.riken.go.jp/fantom30/fantom3/editor/reference/content.cgi?masterid=	127777	TA127777.8	PA127777.1	2010005D02	2010005D02	chr10	77492343	77502419	no	coding	-	no	superfamily_SSF54236:IPR000626:IPR000626:IPR000626	-	N	No 
description	77492248	77503191
131489	FANTOM	https://genomec.gsc.riken.go.jp/fantom30/fantom3/editor/reference/content.cgi?masterid=	131489	TA131489.1	PA131489.1	3426407D06	3426407D06	chr11	115194836	115207247	yes	coding	-	yes	superfamily_SSF54236:IPR000626:IPR000626:IPR000626	-	Y	No 
description	115192561	115207356
131489	FANTOM	https://genomec.gsc.riken.go.jp/fantom30/fantom3/editor/reference/content.cgi?masterid=	131489	TA131489.2	PA131489.1	I530003D07	I530003D07	chr11	115194836	115207247	yes	coding	-	yes	superfamily_SSF54236:IPR000626:IPR000626:IPR000626	-	N	No 
description	115194238	115207368
131489	FANTOM	https://genomec.gsc.riken.go.jp/fantom30/fantom3/editor/reference/content.cgi?masterid=	131489	TA131489.3	PA131489.1	1500005D11	1500005D11	chr11	115194836	115207247	yes	coding	-	yes	superfamily_SSF54236:IPR000626:IPR000626:IPR000626	-	N	No 
description	115194052	115207375
131489	FANTOM	https://genomec.gsc.riken.go.jp/fantom30/fantom3/editor/reference/content.cgi?masterid=	131489	TA131489.4	PA131489.1	0610005M11	0610005M11	chr11	115194836	115207247	yes	coding	-	yes	superfamily_SSF54236:IPR000626:IPR000626:IPR000626	-	N	No 
description	115194234	115207305
131489	FANTOM	https://genomec.gsc.riken.go.jp/fantom30/fantom3/editor/reference/content.cgi?masterid=	131489	TA131489.5	PA131489.5	1700080A13	1700080A13	chr11	115194836	115207247	yes	coding	-	yes	superfamily_SSF54236:IPR000626:IPR000626:IPR000626	-	N	No 
description	115194185	115207377
134148	PUBLIC	https://genomec.gsc.riken.go.jp/fantom30/fantom3/public/annotate/main.cgi?masterid=	134148	TA134148.1	PA134148.1	AAH53047	BC053047	chr9	20834672	20879976	yes	coding	-	yes	IPR001525:IPR001025:IPR001025:superfamily_SSF53335:IPR010978:IPR001525:IPR001525:IPR001525:IPR010506:IPR002857:IPR001025:IPR001025:IPR001525:IPR001525:IPR001525	-	Y	No 
description	20834361	20880010
134148	PUBLIC	https://genomec.gsc.riken.go.jp/fantom30/fantom3/public/annotate/main.cgi?masterid=	134148	TA134148.2	PA134148.2	CAA32910	X14805	chr9	20834672	20879976	yes	coding	-	yes	IPR001525:IPR001025:IPR001025:superfamily_SSF53335:IPR010978:IPR001525:IPR001525:IPR001525:IPR010506:IPR002857:IPR001025:IPR001025:IPR001525:IPR001525:IPR001525	-	N	No 
description	20834361	20880054
134148	PUBLIC	https://genomec.gsc.riken.go.jp/fantom30/fantom3/public/annotate/main.cgi?masterid=	134148	TA134148.3	PA134148.3	AAH48148	BC048148	chr9	20834672	20879976	yes	coding	-	yes	IPR001525:IPR001025:IPR001025:superfamily_SSF53335:IPR010978:IPR001525:IPR001525:IPR001525:IPR010506:IPR002857:IPR001025:IPR001025:IPR001525:IPR001525:IPR001525	-	N	No 
description	20834361	20880035
134148	PUBLIC	https://genomec.gsc.riken.go.jp/fantom30/fantom3/public/annotate/main.cgi?masterid=	134148	TA134148.4	PA134148.3	AAF19352	AF162282	chr9	20834672	20879976	yes	coding	-	yes	IPR001525:IPR001025:IPR001025:superfamily_SSF53335:IPR010978:IPR001525:IPR001525:IPR001525:IPR010506:IPR002857:IPR001025:IPR001025:IPR001525:IPR001525:IPR001525	-	N	No 
description	20834672	20880168
134148	PUBLIC	https://genomec.gsc.riken.go.jp/fantom30/fantom3/public/annotate/main.cgi?masterid=	134148	TA134148.5	PA134148.5	AAF97695	AF175432	chr9	20834672	20868641	yes	coding	-	yes	IPR001525:IPR001025:IPR001025:superfamily_SSF53335:IPR001525:IPR001525:IPR001525:IPR002857:IPR001025:IPR001025:IPR001525:IPR001525:IPR001525	-	N	No 
description	20834672	20879794
134148	PUBLIC	https://genomec.gsc.riken.go.jp/fantom30/fantom3/public/annotate/main.cgi?masterid=	134148	TA134148.6	PA134148.6	AAC40061	AF036007	chr9	20834672	20868641	yes	coding	-	yes	IPR001525:IPR001525:IPR001525:IPR002857:IPR001025:IPR001025:IPR001525:IPR001525:IPR001525:IPR001525:superfamily_SSF53335:IPR001025:IPR001025	-	N	No 
description	20834361	20886598
134148	ENSEMBL	http://www.ensembl.org/Mus_musculus/protview?transcript=	134148	TA134148.9	PA134148.9	ENSMUSP00000004202	ENSMUST00000004202	chr9	20834672	20879976	yes	coding	-	yes	-	-	N	No 
description	20834365	20880054
134148	FANTOM	https://genomec.gsc.riken.go.jp/fantom30/fantom3/editor/reference/content.cgi?masterid=	134148	TA134148.12	PA134148.12	7420481E23	7420481E23	chr9	20854294	20868641	yes	coding	-	yes	-	-	N	No 
description	20854294	20886498
134148	FANTOM	https://genomec.gsc.riken.go.jp/fantom30/fantom3/editor/reference/content.cgi?masterid=	134148	TA134148.14	PA134148.14	I920185I15	I920185I15	chr9	20834672	20879976	yes	coding	-	yes	IPR001525:IPR001025:IPR001025:superfamily_SSF53335:IPR010978:IPR001525:IPR001525:IPR001525:IPR010506:IPR002857:IPR001025:IPR001025:IPR001525:IPR001525:IPR001525	-	N	No 
description	20834357	20880062
134148	PUBLIC	https://genomec.gsc.riken.go.jp/fantom30/fantom3/public/annotate/main.cgi?masterid=	134148	TA134148.35	PA134148.35	AAC52900	U70051	chr9	20868639	20880135	yes	coding	-	yes	-	-	N	No 
description	20868639	20880168
134148	FANTOM	https://genomec.gsc.riken.go.jp/fantom30/fantom3/editor/reference/content.cgi?masterid=	134148	TA134148.36	PA134148.36	F420007I15	F420007I15	chr9	20847027	20879976	yes	coding	-	yes	-	-	N	No 
description	20847027	20880048
134148	FANTOM	https://genomec.gsc.riken.go.jp/fantom30/fantom3/editor/reference/content.cgi?masterid=	134148	TA134148.37	PA134148.37	2810435J01	2810435J01	chr9	20859310	20879976	yes	coding	-	yes	-	-	N	No 
description	20859310	20880006
134148	PUBLIC	https://genomec.gsc.riken.go.jp/fantom30/fantom3/public/annotate/main.cgi?masterid=	134148	TB134148.7	null		AF036009	chr9	0	0	yes	non-coding	-	no	-	-	N	No 
description	20834361	20879812
134148	PUBLIC	https://genomec.gsc.riken.go.jp/fantom30/fantom3/public/annotate/main.cgi?masterid=	134148	TB134148.8	null		BC022927	chr9	0	0	yes	non-coding	-	no	-	-	N	No 
description	20834361	20840524
134148	PUBLIC	https://genomec.gsc.riken.go.jp/fantom30/fantom3/public/annotate/main.cgi?masterid=	134148	TB134148.38	null		X77486	chr9	0	0	yes	non-coding	-	no	-	-	N	No 
description	20868945	20879103
151087	PUBLIC	https://genomec.gsc.riken.go.jp/fantom30/fantom3/public/annotate/main.cgi?masterid=	151087	TA151087.1	PA151087.1	AAH62139	BC062139	chr7	129588915	129606856	yes	coding	-	yes	IPR008973:IPR009060:IPR000008:IPR003892:IPR000008:IPR003892:IPR000008:IPR000008	-	Y	No 
description	129586133	129606935
151087	ENSEMBL	http://www.ensembl.org/Mus_musculus/protview?transcript=	151087	TA151087.7	PA151087.7	ENSMUSP00000051485	ENSMUST00000055819	chr7	129579691	129606968	yes	coding	-	yes	-	-	N	No 
description	129579361	129606968
151087	FANTOM	https://genomec.gsc.riken.go.jp/fantom30/fantom3/editor/reference/content.cgi?masterid=	151087	TA151087.8	PA151087.8	6530441F20	6530441F20	chr7	129579691	129606856	yes	coding	-	yes	IPR008973:IPR000008:IPR000008:IPR000008:IPR000008	-	N	No 
description	129579361	129606963
151087	FANTOM	https://genomec.gsc.riken.go.jp/fantom30/fantom3/editor/reference/content.cgi?masterid=	151087	TA151087.19	PA151087.1	C430003I18	C430003I18	chr7	129588915	129606856	yes	coding	-	yes	IPR008973:IPR009060:IPR000008:IPR003892:IPR000008:IPR003892:IPR000008:IPR000008	-	N	No 
description	129587587	129606899
151087	FANTOM	https://genomec.gsc.riken.go.jp/fantom30/fantom3/editor/reference/content.cgi?masterid=	151087	TA151087.20	PA151087.1	C330017P21	C330017P21	chr7	129588915	129606856	yes	coding	-	yes	IPR008973:IPR009060:IPR000008:IPR003892:IPR000008:IPR003892:IPR000008:IPR000008	-	N	No 
description	129587942	129606975
151087	PUBLIC	https://genomec.gsc.riken.go.jp/fantom30/fantom3/public/annotate/main.cgi?masterid=	151087	TA151087.21	PA151087.1	CAB58121	AJ242971	chr7	129588915	129606856	yes	coding	-	yes	IPR008973:IPR009060:IPR000008:IPR003892:IPR000008:IPR003892:IPR000008:IPR000008	-	N	No 
description	129588787	129606941
151087	FANTOM	https://genomec.gsc.riken.go.jp/fantom30/fantom3/editor/reference/content.cgi?masterid=	151087	TA151087.22	PA151087.1	B230117F21	B230117F21	chr7	129588915	129606856	yes	coding	-	yes	IPR008973:IPR009060:IPR000008:IPR003892:IPR000008:IPR003892:IPR000008:IPR000008	-	N	No 
description	129587336	129606937
151087	PUBLIC	https://genomec.gsc.riken.go.jp/fantom30/fantom3/public/annotate/main.cgi?masterid=	151087	TB151087.4	null		BC053515	chr7	0	0	yes	non-coding	-	no	-	-	N	No 
description	129586133	129606937
151087	FANTOM	https://genomec.gsc.riken.go.jp/fantom30/fantom3/editor/reference/content.cgi?masterid=	151087	TB151087.6	null		4930403G24	chr7	0	0	yes	non-coding	-	no	-	-	N	No 
description	129588027	129623055
151087	FANTOM	https://genomec.gsc.riken.go.jp/fantom30/fantom3/editor/reference/content.cgi?masterid=	151087	TB151087.18	null		C330012I01	chr7	0	0	yes	non-coding	-	no	-	-	N	No 
description	129586133	129587851
151150	PUBLIC	https://genomec.gsc.riken.go.jp/fantom30/fantom3/public/annotate/main.cgi?masterid=	151150	TA151150.1	PA151150.1	AAH60705	BC060705	chr2	101578485	101591483	no	coding	-	no	IPR002083:IPR001841:IPR001293:IPR001293:IPR001841:IPR001293:IPR001293:IPR002083:IPR008974:superfamily_SSF57850:IPR008974:IPR008974:IPR008974:IPR001841:IPR002083:IPR001841	-	Y	No 
description	101572424	101594956
151150	FANTOM	https://genomec.gsc.riken.go.jp/fantom30/fantom3/editor/reference/content.cgi?masterid=	151150	TA151150.7	PA151150.1	F630227K07	F630227K07	chr2	101578485	101591483	no	coding	-	no	IPR002083:IPR001841:IPR001293:IPR001293:IPR001841:IPR001293:IPR001293:IPR002083:IPR008974:superfamily_SSF57850:IPR008974:IPR008974:IPR008974:IPR001841:IPR002083:IPR001841	-	N	No 
description	101572443	101591897
151150	FANTOM	https://genomec.gsc.riken.go.jp/fantom30/fantom3/editor/reference/content.cgi?masterid=	151150	TA151150.8	PA151150.8	A530087L19	A530087L19	chr2	101578485	101579009	no	coding	-	no	IPR001841:IPR001841:superfamily_SSF57850:IPR001841:IPR001841	-	N	No 
description	101572413	101580219
151150	FANTOM	https://genomec.gsc.riken.go.jp/fantom30/fantom3/editor/reference/content.cgi?masterid=	151150	TA151150.9	PA151150.9	D130003C19	D130003C19	chr2	101587168	101587584	no	coding	-	no	IPR000630:IPR000630:IPR000630	-	N	No 
description	101586226	101588995
151150	PUBLIC	https://genomec.gsc.riken.go.jp/fantom30/fantom3/public/annotate/main.cgi?masterid=	151150	TA151150.12	PA151150.1	BAA12705	D84655	chr2	101578485	101591483	no	coding	-	no	IPR002083:IPR001841:IPR001293:IPR001293:IPR001841:IPR001293:IPR001293:IPR002083:IPR008974:superfamily_SSF57850:IPR008974:IPR008974:IPR008974:IPR001841:IPR002083:IPR001841	-	N	No 
description	101572571	101591922
151150	FANTOM	https://genomec.gsc.riken.go.jp/fantom30/fantom3/editor/reference/content.cgi?masterid=	151150	TB151150.10	null		C630032O20	chr2	0	0	no	non-coding	-	no	-	-	N	No 
description	101593334	101596520
151150	FANTOM	https://genomec.gsc.riken.go.jp/fantom30/fantom3/editor/reference/content.cgi?masterid=	151150	TB151150.11	null		2310003F17	chr2	0	0	no	non-coding	-	no	-	-	N	No 
description	101572449	101573092
151150	FANTOM	https://genomec.gsc.riken.go.jp/fantom30/fantom3/editor/reference/content.cgi?masterid=	151150	TB151150.15	null		9130230N19	chr2	0	0	no	non-coding	-	no	-	-	N	No 
description	101592669	101595652
151150	FANTOM	https://genomec.gsc.riken.go.jp/fantom30/fantom3/editor/reference/content.cgi?masterid=	151150	TB151150.16	null		A430085J10	chr2	0	0	no	non-coding	-	no	-	-	N	No 
description	101592740	101594940
157808	FANTOM	https://genomec.gsc.riken.go.jp/fantom30/fantom3/editor/reference/content.cgi?masterid=	157808	TA157808.1	PA157808.1	M5C1050C12	M5C1050C12	chr17	23497178	23535097	yes	coding	-	yes	-	-	Y	No 
description	23490383	23535181
157808	PUBLIC	https://genomec.gsc.riken.go.jp/fantom30/fantom3/public/annotate/main.cgi?masterid=	157808	TA157808.2	PA157808.1	AAF26843	AF178637	chr17	23497178	23535097	yes	coding	-	yes	-	-	N	No 
description	23495784	23535205
157808	PUBLIC	https://genomec.gsc.riken.go.jp/fantom30/fantom3/public/annotate/main.cgi?masterid=	157808	TA157808.3	PA157808.3	BAB16676	AB043125	chr17	23497178	23535097	yes	coding	-	yes	-	-	N	No 
description	23497178	23535097
157808	PUBLIC	https://genomec.gsc.riken.go.jp/fantom30/fantom3/public/annotate/main.cgi?masterid=	157808	TA157808.4	PA157808.4	BAC41466	AB093282	chr17	23497178	23535163	yes	coding	-	yes	-	-	N	No 
description	23495764	23535172
157808	PUBLIC	https://genomec.gsc.riken.go.jp/fantom30/fantom3/public/annotate/main.cgi?masterid=	157808	TA157808.5	PA157808.5	AAF26842	AF178636	chr17	23497178	23535097	yes	coding	-	yes	-	-	N	No 
description	23495764	23535137
157808	PUBLIC	https://genomec.gsc.riken.go.jp/fantom30/fantom3/public/annotate/main.cgi?masterid=	157808	TA157808.6	PA157808.6	AAH60603	BC060603	chr17	23497178	23535097	yes	coding	-	yes	-	-	N	No 
description	23495764	23535155
157808	PUBLIC	https://genomec.gsc.riken.go.jp/fantom30/fantom3/public/annotate/main.cgi?masterid=	157808	TA157808.7	PA157808.7	BAA85874	AB005662	chr17	23497178	23535097	yes	coding	-	yes	-	-	N	No 
description	23497029	23535203
157808	PUBLIC	https://genomec.gsc.riken.go.jp/fantom30/fantom3/public/annotate/main.cgi?masterid=	157808	TA157808.8	PA157808.8	AAH65105	BC065105	chr17	23497178	23535097	yes	coding	-	yes	-	-	N	No 
description	23495764	23535210
157808	FANTOM	https://genomec.gsc.riken.go.jp/fantom30/fantom3/editor/reference/content.cgi?masterid=	157808	TA157808.9	PA157808.9	A230101C01	A230101C01	chr17	23497178	23501263	yes	coding	-	yes	-	-	N	No 
description	23495767	23501263
157808	FANTOM	https://genomec.gsc.riken.go.jp/fantom30/fantom3/editor/reference/content.cgi?masterid=	157808	TA157808.10	PA157808.10	6330565K05	6330565K05	chr17	23497178	23499361	yes	coding	-	yes	-	-	N	No 
description	23495737	23499585
157808	ENSEMBL	http://www.ensembl.org/Mus_musculus/protview?transcript=	157808	TA157808.15	PA157808.15	ENSMUSP00000024979	ENSMUST00000024979	chr17	23497178	23535097	yes	coding	-	yes	-	-	N	No 
description	23495764	23535198
157808	FANTOM	https://genomec.gsc.riken.go.jp/fantom30/fantom3/editor/reference/content.cgi?masterid=	157808	TA157808.20	PA157808.20	9530077J01	9530077J01	chr17	23516216	23522441	yes	coding	-	yes	-	-	N	No 
description	23513584	23522441
157808	ENSEMBL	http://www.ensembl.org/Mus_musculus/protview?transcript=	157808	TA157808.38	PA157808.38	ENSMUSP00000072468	ENSMUST00000072680	chr17	23497178	23535097	yes	coding	-	yes	-	-	N	No 
description	23495764	23535155
157808	ENSEMBL	http://www.ensembl.org/Mus_musculus/protview?transcript=	157808	TA157808.39	PA157808.39	ENSMUSP00000075115	ENSMUST00000075695	chr17	23497178	23535097	yes	coding	-	yes	-	-	N	No 
description	23495764	23535137
157808	PUBLIC	https://genomec.gsc.riken.go.jp/fantom30/fantom3/public/annotate/main.cgi?masterid=	157808	TA157808.40	PA157808.1	BAB16675	AB043124	chr17	23497178	23535097	yes	coding	-	yes	-	-	N	No 
description	23497178	23535097
157808	PUBLIC	https://genomec.gsc.riken.go.jp/fantom30/fantom3/public/annotate/main.cgi?masterid=	157808	TA157808.41	PA157808.41	AAH04003	BC004003	chr17	23497178	23497650	yes	coding	-	yes	-	-	N	No 
description	23495764	23497650
157808	PUBLIC	https://genomec.gsc.riken.go.jp/fantom30/fantom3/public/annotate/main.cgi?masterid=	157808	TA157808.43	PA157808.6	BAB16674	AB043123	chr17	23497178	23535097	yes	coding	-	yes	-	-	N	No 
description	23497178	23535097
157808	PUBLIC	https://genomec.gsc.riken.go.jp/fantom30/fantom3/public/annotate/main.cgi?masterid=	157808	TA157808.44	PA157808.44	AAG36931	AF262046	chr17	23497178	23535094	yes	coding	-	yes	-	-	N	No 
description	23496753	23535203
157808	FANTOM	https://genomec.gsc.riken.go.jp/fantom30/fantom3/editor/reference/content.cgi?masterid=	157808	TB157808.12	null		A730099C06	chr17	0	0	yes	non-coding	-	no	-	-	N	No 
description	23525364	23535188
157808	FANTOM	https://genomec.gsc.riken.go.jp/fantom30/fantom3/editor/reference/content.cgi?masterid=	157808	TB157808.42	null		D030018G21	chr17	0	0	yes	non-coding	-	no	-	-	N	No 
description	23495764	23497082
157808	FANTOM	https://genomec.gsc.riken.go.jp/fantom30/fantom3/editor/reference/content.cgi?masterid=	157808	TB157808.45	null		A830015H12	chr17	0	0	yes	non-coding	-	no	-	-	N	No 
description	23495764	23496913
161134	FANTOM	https://genomec.gsc.riken.go.jp/fantom30/fantom3/editor/reference/content.cgi?masterid=	161134	TA161134.1	PA161134.1	F830003A05	F830003A05	chr11	53411028	53416185	no	coding	-	no	IPR009058:IPR001346:IPR001346:IPR001346:IPR001346:IPR001346:IPR001346:IPR001346:IPR001346	-	Y	No 
description	53409790	53417059
161134	PUBLIC	https://genomec.gsc.riken.go.jp/fantom30/fantom3/public/annotate/main.cgi?masterid=	161134	TA161134.2	PA161134.1	AAH03821	BC003821	chr11	53411028	53416185	no	coding	-	no	IPR009058:IPR001346:IPR001346:IPR001346:IPR001346:IPR001346:IPR001346:IPR001346:IPR001346	-	N	No 
description	53410234	53417060
161134	FANTOM	https://genomec.gsc.riken.go.jp/fantom30/fantom3/editor/reference/content.cgi?masterid=	161134	TA161134.3	PA161134.3	I830054H14	I830054H14	chr11	53411028	53417169	no	coding	-	no	IPR009058:IPR001346:IPR001346:IPR001346:IPR001346:IPR001346:IPR001346:IPR001346:IPR001346	-	N	No 
description	53409790	53418113
161134	FANTOM	https://genomec.gsc.riken.go.jp/fantom30/fantom3/editor/reference/content.cgi?masterid=	161134	TA161134.7	PA161134.7	B430217B02	B430217B02	chr11	53409790	53410233	no	coding	-	no	-	-	N	No 
description	53409790	53412864
161134	ENSEMBL	http://www.ensembl.org/Mus_musculus/protview?transcript=	161134	TA161134.20	PA161134.1	ENSMUSP00000019043	ENSMUST00000019043	chr11	53411028	53416185	no	coding	-	no	IPR009058:IPR001346:IPR001346:IPR001346:IPR001346:IPR001346:IPR001346:IPR001346:IPR001346	-	N	No 
description	53409817	53417062
161134	FANTOM	https://genomec.gsc.riken.go.jp/fantom30/fantom3/editor/reference/content.cgi?masterid=	161134	TB161134.19	null		D130047M18	chr11	0	0	no	non-coding	-	no	-	-	N	No 
description	53410368	53411977
165927	PUBLIC	https://genomec.gsc.riken.go.jp/fantom30/fantom3/public/annotate/main.cgi?masterid=	165927	TA165927.1	PA165927.1	AAH42210	BC042210	chr2	73713088	73757382	yes	coding	-	yes	IPR007087:IPR004827:HMMPfam_PF07716.1:IPR007087:IPR004827:IPR007087:IPR004827:IPR004827:IPR008917:superfamily_SSF57667	-	Y	No 
description	73710690	73767849
165927	PUBLIC	https://genomec.gsc.riken.go.jp/fantom30/fantom3/public/annotate/main.cgi?masterid=	165927	TA165927.2	PA165927.2	AAB21127	S76655	chr2	73713084	73757359	yes	coding	-	yes	IPR004827:HMMPfam_PF07716.1:IPR004827:IPR004827:IPR008917:IPR004827	-	N	No 
description	73713046	73786702
165927	PUBLIC	https://genomec.gsc.riken.go.jp/fantom30/fantom3/public/annotate/main.cgi?masterid=	165927	TA165927.5	PA165927.5	AAB21129	S76659	chr2	73713084	73748009	yes	coding	-	yes	IPR004827:HMMPfam_PF07716.1:IPR004827:IPR004827:IPR008917:IPR004827:IPR000837:IPR000837:IPR000837:IPR000837	-	N	No 
description	73713046	74338094
165927	PUBLIC	https://genomec.gsc.riken.go.jp/fantom30/fantom3/public/annotate/main.cgi?masterid=	165927	TA165927.6	PA165927.6	AAB64016	U46026	chr2	73713088	73724135	yes	coding	-	yes	-	-	N	No 
description	73712886	73724135
165927	ENSEMBL	http://www.ensembl.org/Mus_musculus/protview?transcript=	165927	TA165927.10	PA165927.1	ENSMUSP00000058521	ENSMUST00000055833	chr2	73713088	73757382	yes	coding	-	yes	IPR007087:IPR004827:HMMPfam_PF07716.1:IPR007087:IPR004827:IPR007087:IPR004827:IPR004827:IPR008917:superfamily_SSF57667	-	N	No 
description	73710690	73757410
165927	ENSEMBL	http://www.ensembl.org/Mus_musculus/protview?transcript=	165927	TA165927.12	PA165927.12	ENSMUSP00000069391	ENSMUST00000064898	chr2	73713088	73757382	yes	coding	-	yes	-	-	N	No 
description	73713088	73757382
165927	FANTOM	https://genomec.gsc.riken.go.jp/fantom30/fantom3/editor/reference/content.cgi?masterid=	165927	TA165927.13	PA165927.13	I920063C22	I920063C22	chr2	73722477	73757382	yes	coding	-	yes	IPR007087:IPR004827:HMMPfam_PF07716.1:IPR007087:IPR004827:IPR007087:IPR004827:IPR004827:IPR008917:superfamily_SSF57667	-	N	No 
description	73720525	73786716
165927	FANTOM	https://genomec.gsc.riken.go.jp/fantom30/fantom3/editor/reference/content.cgi?masterid=	165927	TA165927.14	PA165927.14	9530046I22	9530046I22	chr2	73722506	73757382	yes	coding	-	yes	IPR007087:IPR004827:HMMPfam_PF07716.1:IPR007087:IPR004827:IPR007087:IPR004827:IPR004827:IPR008917:superfamily_SSF57667	-	N	No 
description	73720525	73786760
165927	FANTOM	https://genomec.gsc.riken.go.jp/fantom30/fantom3/editor/reference/content.cgi?masterid=	165927	TA165927.15	PA165927.15	G830017A09	G830017A09	chr2	73713088	73757382	yes	coding	-	yes	IPR007087:HMMPfam_PF07716.1:IPR004827:IPR004827:IPR007087:IPR004827:IPR008917:superfamily_SSF57667:IPR007087:IPR004827:IPR000837:IPR000837:IPR000837:IPR000837	-	N	No 
description	73710690	73786778
165927	FANTOM	https://genomec.gsc.riken.go.jp/fantom30/fantom3/editor/reference/content.cgi?masterid=	165927	TA165927.16	PA165927.16	I530012A14	I530012A14	chr2	73713088	73757382	yes	coding	-	yes	IPR007087:IPR004827:HMMPfam_PF07716.1:IPR004827:IPR007087:IPR004827:IPR008917:superfamily_SSF57667:IPR007087:IPR004827:IPR000837:IPR000837:IPR000837:IPR000837	-	N	No 
description	73710686	73786805
165927	FANTOM	https://genomec.gsc.riken.go.jp/fantom30/fantom3/editor/reference/content.cgi?masterid=	165927	TA165927.17	PA165927.17	B020029C01	B020029C01	chr2	73731582	73757359	yes	coding	-	yes	-	-	N	No 
description	73730926	73786716
165927	FANTOM	https://genomec.gsc.riken.go.jp/fantom30/fantom3/editor/reference/content.cgi?masterid=	165927	TA165927.18	PA165927.18	C130047M15	C130047M15	chr2	73736533	73757382	yes	coding	-	yes	-	-	N	No 
description	73736533	73786760
165927	PUBLIC	https://genomec.gsc.riken.go.jp/fantom30/fantom3/public/annotate/main.cgi?masterid=	165927	TA165927.22	PA165927.22	AAA40394	M77167	chr2	73713088	73745065	yes	coding	-	yes	HMMPfam_PF07716.1:IPR004827:IPR004827:IPR004827:IPR008917:IPR004827:IPR000837:IPR000837:IPR000837:IPR000837	-	N	No 
description	73711103	73745065
165927	FANTOM	https://genomec.gsc.riken.go.jp/fantom30/fantom3/editor/reference/content.cgi?masterid=	165927	TA165927.25	PA165927.46	D130059A07	D130059A07	chr2	73713088	73757359	yes	coding	-	yes	IPR004827:HMMPfam_PF07716.1:IPR004827:IPR004827:IPR008917:IPR004827	-	N	No 
description	73712762	73786794
165927	FANTOM	https://genomec.gsc.riken.go.jp/fantom30/fantom3/editor/reference/content.cgi?masterid=	165927	TA165927.26	PA165927.26	E130020I02	E130020I02	chr2	73739588	73757382	yes	coding	-	yes	IPR007087:IPR007087:superfamily_SSF57667:IPR007087	-	N	No 
description	73739035	73786794
165927	PUBLIC	https://genomec.gsc.riken.go.jp/fantom30/fantom3/public/annotate/main.cgi?masterid=	165927	TA165927.28	PA165927.28	AAB21128	S76657	chr2	73713084	73748009	yes	coding	-	yes	IPR004827:HMMPfam_PF07716.1:IPR004827:IPR004827:IPR008917:IPR004827	-	N	No 
description	73713046	74338094
165927	PUBLIC	https://genomec.gsc.riken.go.jp/fantom30/fantom3/public/annotate/main.cgi?masterid=	165927	TA165927.43	PA165927.1	AAL90756	AF483482	chr2	73713088	73757382	yes	coding	-	yes	IPR007087:IPR004827:HMMPfam_PF07716.1:IPR007087:IPR004827:IPR007087:IPR004827:IPR004827:IPR008917:superfamily_SSF57667	-	N	No 
description	73713088	73757382
165927	FANTOM	https://genomec.gsc.riken.go.jp/fantom30/fantom3/editor/reference/content.cgi?masterid=	165927	TA165927.44	PA165927.44	B230347E12	B230347E12	chr2	73713088	73724065	yes	coding	-	yes	-	-	N	No 
description	73712022	73724065
165927	PUBLIC	https://genomec.gsc.riken.go.jp/fantom30/fantom3/public/annotate/main.cgi?masterid=	165927	TA165927.45	PA165927.45	AAA39780	M31629	chr2	73713088	73745065	yes	coding	-	yes	-	-	N	No 
description	73713073	73745065
165927	FANTOM	https://genomec.gsc.riken.go.jp/fantom30/fantom3/editor/reference/content.cgi?masterid=	165927	TA165927.46	PA165927.46	B020002J03	B020002J03	chr2	73713088	73757359	yes	coding	-	yes	IPR004827:HMMPfam_PF07716.1:IPR004827:IPR004827:IPR008917:IPR004827	-	N	No 
description	73712432	73786721
165927	FANTOM	https://genomec.gsc.riken.go.jp/fantom30/fantom3/editor/reference/content.cgi?masterid=	165927	TB165927.20	null		A530085J22	chr2	0	0	yes	non-coding	-	no	-	-	N	No 
description	73735724	73747293
165927	FANTOM	https://genomec.gsc.riken.go.jp/fantom30/fantom3/editor/reference/content.cgi?masterid=	165927	TB165927.21	null		A130087E03	chr2	0	0	yes	non-coding	-	no	-	-	N	No 
description	73767583	73769715
165927	FANTOM	https://genomec.gsc.riken.go.jp/fantom30/fantom3/editor/reference/content.cgi?masterid=	165927	TB165927.24	null		B930056P03	chr2	0	0	yes	non-coding	-	no	-	-	N	No 
description	73743594	73747097
168130	FANTOM	https://genomec.gsc.riken.go.jp/fantom30/fantom3/editor/reference/content.cgi?masterid=	168130	TA168130.1	PA168130.1	2010006P04	2010006P04	chr11	60544763	60564387	no	coding	-	no	IPR011009:IPR000719:IPR000719:IPR000719:IPR008271:IPR000719:IPR002290:IPR001245	-	Y	No 
description	60544595	60565347
168130	PUBLIC	https://genomec.gsc.riken.go.jp/fantom30/fantom3/public/annotate/main.cgi?masterid=	168130	TA168130.2	PA168130.2	CAA63649	X93150	chr11	60554459	60564387	no	coding	-	no	IPR011009:IPR000719:IPR000719:IPR000719:IPR008271:IPR000719:IPR002290:IPR001245	-	N	No 
description	60554459	60564387
168130	PUBLIC	https://genomec.gsc.riken.go.jp/fantom30/fantom3/public/annotate/main.cgi?masterid=	168130	TA168130.4	PA168130.4	AAH07467	BC007467	chr11	60544763	60559189	no	coding	-	yes	IPR011009:IPR000719:IPR000719:IPR000719	-	N	No 
description	60544606	60565319
168130	FANTOM	https://genomec.gsc.riken.go.jp/fantom30/fantom3/editor/reference/content.cgi?masterid=	168130	TA168130.22	PA168130.1	I1C0040H20	I1C0040H20	chr11	60544763	60564387	no	coding	-	no	IPR011009:IPR000719:IPR000719:IPR000719:IPR008271:IPR000719:IPR002290:IPR001245	-	N	No 
description	60544597	60565232
168130	FANTOM	https://genomec.gsc.riken.go.jp/fantom30/fantom3/editor/reference/content.cgi?masterid=	168130	TA168130.23	PA168130.1	4930449K01	4930449K01	chr11	60544763	60564387	no	coding	-	no	IPR011009:IPR000719:IPR000719:IPR000719:IPR008271:IPR000719:IPR002290:IPR001245	-	N	No 
description	60544594	60565318
168130	PUBLIC	https://genomec.gsc.riken.go.jp/fantom30/fantom3/public/annotate/main.cgi?masterid=	168130	TA168130.24	PA168130.1	BAA13247	D87115	chr11	60544763	60564387	no	coding	-	no	IPR011009:IPR000719:IPR000719:IPR000719:IPR008271:IPR000719:IPR002290:IPR001245	-	N	No 
description	60544608	60564402
168130	FANTOM	https://genomec.gsc.riken.go.jp/fantom30/fantom3/editor/reference/content.cgi?masterid=	168130	TB168130.5	null		E130012N15	chr11	0	0	no	non-coding	-	yes	-	-	N	No 
description	60544597	60560131
168238	FANTOM	https://genomec.gsc.riken.go.jp/fantom30/fantom3/editor/reference/content.cgi?masterid=	168238	TA168238.1	PA168238.1	4930521C09	4930521C09	chr2	71283464	71335501	no	coding	-	no	superfamily_SSF55729	-	Y	No 
description	71283424	71335680
168238	PUBLIC	https://genomec.gsc.riken.go.jp/fantom30/fantom3/public/annotate/main.cgi?masterid=	168238	TA168238.2	PA168238.35	AAH55460	BC055460	chr2	71283464	71335501	no	coding	-	no	superfamily_SSF55729	-	N	No 
description	71283459	71335680
168238	FANTOM	https://genomec.gsc.riken.go.jp/fantom30/fantom3/editor/reference/content.cgi?masterid=	168238	TA168238.35	PA168238.35	A630030O17	A630030O17	chr2	71283464	71335501	no	coding	-	no	superfamily_SSF55729	-	N	No 
description	71283426	71335788
168238	FANTOM	https://genomec.gsc.riken.go.jp/fantom30/fantom3/editor/reference/content.cgi?masterid=	168238	TA168238.36	PA168238.35	2410071B14	2410071B14	chr2	71283464	71335501	no	coding	-	no	superfamily_SSF55729	-	N	No 
description	71283422	71335738
168238	FANTOM	https://genomec.gsc.riken.go.jp/fantom30/fantom3/editor/reference/content.cgi?masterid=	168238	TB168238.3	null		9930012L11	chr2	0	0	no	non-coding	-	yes	-	-	N	No 
description	71283410	71318286
168238	PUBLIC	https://genomec.gsc.riken.go.jp/fantom30/fantom3/public/annotate/main.cgi?masterid=	168238	TB168238.4	null		BC038262	chr2	0	0	no	non-coding	-	yes	-	-	N	No 
description	71303152	71335680
168363	FANTOM	https://genomec.gsc.riken.go.jp/fantom30/fantom3/editor/reference/content.cgi?masterid=	168363	TA168363.1	PA168363.1	3632449K21	3632449K21	chr16	16760137	16815643	no	coding	-	no	IPR000719:IPR008271:IPR003527:IPR002290:IPR001245:IPR008349:IPR008349:IPR008349:IPR008349:IPR008349:IPR008349:IPR008350:IPR008350:IPR008350:IPR008350:IPR008350:IPR000719:IPR011009:IPR000719:IPR000719	-	Y	No 
description	16759905	16822486
168363	FANTOM	https://genomec.gsc.riken.go.jp/fantom30/fantom3/editor/reference/content.cgi?masterid=	168363	TA168363.2	PA168363.2	7120455B15	7120455B15	chr16	16760137	16815643	no	coding	-	no	IPR000719:IPR008271:IPR003527:IPR002290:IPR001245:IPR008349:IPR008349:IPR008349:IPR008349:IPR008349:IPR008350:IPR008350:IPR008350:IPR008350:IPR008350:IPR000719:IPR011009:IPR000719:IPR000719	-	N	No 
description	16759913	16824660
168363	PUBLIC	https://genomec.gsc.riken.go.jp/fantom30/fantom3/public/annotate/main.cgi?masterid=	168363	TA168363.4	PA168363.1	BAA01733	D10939	chr16	16760137	16815643	no	coding	-	no	IPR000719:IPR008271:IPR003527:IPR002290:IPR001245:IPR008349:IPR008349:IPR008349:IPR008349:IPR008349:IPR008349:IPR008350:IPR008350:IPR008350:IPR008350:IPR008350:IPR000719:IPR011009:IPR000719:IPR000719	-	N	No 
description	16760077	16816253
168363	FANTOM	https://genomec.gsc.riken.go.jp/fantom30/fantom3/editor/reference/content.cgi?masterid=	168363	TA168363.8	PA168363.1	C130036G24	C130036G24	chr16	16760137	16815643	no	coding	-	no	IPR000719:IPR008271:IPR003527:IPR002290:IPR001245:IPR008349:IPR008349:IPR008349:IPR008349:IPR008349:IPR008349:IPR008350:IPR008350:IPR008350:IPR008350:IPR008350:IPR000719:IPR011009:IPR000719:IPR000719	-	N	No 
description	16759892	16821962
168363	PUBLIC	https://genomec.gsc.riken.go.jp/fantom30/fantom3/public/annotate/main.cgi?masterid=	168363	TA168363.10	PA168363.1	AAH58258	BC058258	chr16	16760137	16815643	no	coding	-	no	IPR000719:IPR008271:IPR003527:IPR002290:IPR001245:IPR008349:IPR008349:IPR008349:IPR008349:IPR008349:IPR008349:IPR008350:IPR008350:IPR008350:IPR008350:IPR008350:IPR000719:IPR011009:IPR000719:IPR000719	-	N	No 
description	16759949	16822494
168363	PUBLIC	https://genomec.gsc.riken.go.jp/fantom30/fantom3/public/annotate/main.cgi?masterid=	168363	TA168363.18	PA168363.18	AAH06708	BC006708	chr16	16803112	16815643	no	coding	-	no	-	-	N	No 
description	16803112	16822494
168363	FANTOM	https://genomec.gsc.riken.go.jp/fantom30/fantom3/editor/reference/content.cgi?masterid=	168363	TA168363.21	PA168363.1	9530028C02	9530028C02	chr16	16760137	16815643	no	coding	-	no	IPR000719:IPR008271:IPR003527:IPR002290:IPR001245:IPR008349:IPR008349:IPR008349:IPR008349:IPR008349:IPR008349:IPR008350:IPR008350:IPR008350:IPR008350:IPR008350:IPR000719:IPR011009:IPR000719:IPR000719	-	N	No 
description	16759919	16822484
168363	FANTOM	https://genomec.gsc.riken.go.jp/fantom30/fantom3/editor/reference/content.cgi?masterid=	168363	TA168363.24	PA168363.1	E430001A15	E430001A15	chr16	16760137	16815643	no	coding	-	no	IPR000719:IPR008271:IPR003527:IPR002290:IPR001245:IPR008349:IPR008349:IPR008349:IPR008349:IPR008349:IPR008349:IPR008350:IPR008350:IPR008350:IPR008350:IPR008350:IPR000719:IPR011009:IPR000719:IPR000719	-	N	No 
description	16759915	16822339
168363	PUBLIC	https://genomec.gsc.riken.go.jp/fantom30/fantom3/public/annotate/main.cgi?masterid=	168363	TA168363.25	PA168363.1	CAA41548	X58712	chr16	16760137	16815643	no	coding	-	no	IPR000719:IPR008271:IPR003527:IPR002290:IPR001245:IPR008349:IPR008349:IPR008349:IPR008349:IPR008349:IPR008349:IPR008350:IPR008350:IPR008350:IPR008350:IPR008350:IPR000719:IPR011009:IPR000719:IPR000719	-	N	No 
description	16760119	16821055
168363	FANTOM	https://genomec.gsc.riken.go.jp/fantom30/fantom3/editor/reference/content.cgi?masterid=	168363	TB168363.17	null		4022426M11	chr16	0	0	no	non-coding	-	no	-	-	N	No 
description	16759914	16763515
168363	FANTOM	https://genomec.gsc.riken.go.jp/fantom30/fantom3/editor/reference/content.cgi?masterid=	168363	TB168363.19	null		C130038B20	chr16	0	0	no	non-coding	-	no	-	-	N	No 
description	16821310	16824562
168363	FANTOM	https://genomec.gsc.riken.go.jp/fantom30/fantom3/editor/reference/content.cgi?masterid=	168363	TB168363.20	null		A830012O19	chr16	0	0	no	non-coding	-	no	-	-	N	No 
description	16822721	16824784
168363	FANTOM	https://genomec.gsc.riken.go.jp/fantom30/fantom3/editor/reference/content.cgi?masterid=	168363	TB168363.22	null		B930026E09	chr16	0	0	no	non-coding	-	no	-	-	N	No 
description	16822246	16824638
168363	FANTOM	https://genomec.gsc.riken.go.jp/fantom30/fantom3/editor/reference/content.cgi?masterid=	168363	TB168363.23	null		9030612K14	chr16	0	0	no	non-coding	-	no	-	-	N	No 
description	16822425	16824662
168363	FANTOM	https://genomec.gsc.riken.go.jp/fantom30/fantom3/editor/reference/content.cgi?masterid=	168363	TB168363.26	null		2900055G17	chr16	0	0	no	non-coding	-	no	-	-	N	No 
description	16815603	16816266
174048	FANTOM	https://genomec.gsc.riken.go.jp/fantom30/fantom3/editor/reference/content.cgi?masterid=	174048	TA174048.1	PA174048.1	F630317L13	F630317L13	chrX	6219448	6236193	yes	coding	-	yes	superfamily_SSF52768:superfamily_SSF52768:IPR011031:IPR000286:IPR000286:IPR000286:IPR000286:IPR000286:IPR001607:IPR001607:IPR001607	-	Y	No 
description	6219109	6236806
174048	PUBLIC	https://genomec.gsc.riken.go.jp/fantom30/fantom3/public/annotate/main.cgi?masterid=	174048	TA174048.2	PA174048.2	AAH41105	BC041105	chrX	6219448	6236193	yes	coding	-	yes	superfamily_SSF52768:superfamily_SSF52768:IPR011031:IPR000286:IPR000286:IPR000286:IPR000286:IPR000286:IPR001607:IPR001607:IPR001607	-	N	No 
description	6219101	6236716
174048	FANTOM	https://genomec.gsc.riken.go.jp/fantom30/fantom3/editor/reference/content.cgi?masterid=	174048	TA174048.3	PA174048.3	G370033L10	G370033L10	chrX	6220338	6236193	yes	coding	-	yes	-	-	N	No 
description	6220338	6236682
174048	ENSEMBL	http://www.ensembl.org/Mus_musculus/protview?transcript=	174048	TA174048.5	PA174048.5	ENSMUSP00000033501	ENSMUST00000033501	chrX	6219448	6236193	yes	coding	-	yes	-	-	N	No 
description	6219101	6236716
174048	PUBLIC	https://genomec.gsc.riken.go.jp/fantom30/fantom3/public/annotate/main.cgi?masterid=	174048	TA174048.7	PA174048.7	AAD09835	AF006603	chrX	6219448	6236193	yes	coding	-	yes	superfamily_SSF52768:superfamily_SSF52768:IPR011031:IPR000286:IPR000286:IPR000286:IPR000286:IPR000286:IPR001607:IPR001607:IPR001607	-	N	No 
description	6219109	6236223
174048	FANTOM	https://genomec.gsc.riken.go.jp/fantom30/fantom3/editor/reference/content.cgi?masterid=	174048	TB174048.4	null		F630317B05	chrX	0	0	yes	non-coding	-	no	-	-	N	No 
description	6219103	6236817
174048	PUBLIC	https://genomec.gsc.riken.go.jp/fantom30/fantom3/public/annotate/main.cgi?masterid=	174048	TB174048.6	null		BC033428	chrX	0	0	yes	non-coding	-	no	-	-	N	No 
description	6219101	6228947
177219	FANTOM	https://genomec.gsc.riken.go.jp/fantom30/fantom3/editor/reference/content.cgi?masterid=	177219	TA177219.1	PA177219.1	F830223B22	F830223B22	chr16	91949544	91969613	no	coding	-	yes	IPR008957:IPR008957:IPR008957:IPR008957:IPR003961:IPR003961:IPR003961:IPR000282:IPR000282:IPR000282:IPR000282	-	Y	No 
description	91949449	91971639
177219	PUBLIC	https://genomec.gsc.riken.go.jp/fantom30/fantom3/public/annotate/main.cgi?masterid=	177219	TA177219.2	PA177219.2	AAH52429	BC052429	chr16	91949544	91969613	no	coding	-	no	IPR008957:IPR008957:IPR008957:IPR008957:IPR003961:IPR003961:IPR003961:IPR000282:IPR000282:IPR000282:IPR000282	-	N	No 
description	91949453	91971641
177219	PUBLIC	https://genomec.gsc.riken.go.jp/fantom30/fantom3/public/annotate/main.cgi?masterid=	177219	TA177219.3	PA177219.2	AAH43935	BC043935	chr16	91949544	91969613	no	coding	-	no	IPR008957:IPR008957:IPR008957:IPR008957:IPR003961:IPR003961:IPR003961:IPR000282:IPR000282:IPR000282:IPR000282	-	N	No 
description	91949464	91971642
177219	FANTOM	https://genomec.gsc.riken.go.jp/fantom30/fantom3/editor/reference/content.cgi?masterid=	177219	TA177219.4	PA177219.4	A630004P04	A630004P04	chr16	91949544	91954023	no	coding	-	no	IPR008957:IPR000282	-	N	No 
description	91949484	91955844
177219	FANTOM	https://genomec.gsc.riken.go.jp/fantom30/fantom3/editor/reference/content.cgi?masterid=	177219	TA177219.9	PA177219.9	9430004P09	9430004P09	chr16	91949544	91969554	no	coding	-	no	-	-	N	No 
description	91949438	91969554
177219	FANTOM	https://genomec.gsc.riken.go.jp/fantom30/fantom3/editor/reference/content.cgi?masterid=	177219	TA177219.23	PA177219.2	G370064B02	G370064B02	chr16	91949544	91969613	no	coding	-	no	IPR008957:IPR008957:IPR008957:IPR008957:IPR003961:IPR003961:IPR003961:IPR000282:IPR000282:IPR000282:IPR000282	-	N	No 
description	91949475	91970034
177219	FANTOM	https://genomec.gsc.riken.go.jp/fantom30/fantom3/editor/reference/content.cgi?masterid=	177219	TA177219.24	PA177219.2	C630047H14	C630047H14	chr16	91949544	91969613	no	coding	-	no	IPR008957:IPR008957:IPR008957:IPR008957:IPR003961:IPR003961:IPR003961:IPR000282:IPR000282:IPR000282:IPR000282	-	N	No 
description	91949480	91970650
177219	FANTOM	https://genomec.gsc.riken.go.jp/fantom30/fantom3/editor/reference/content.cgi?masterid=	177219	TB177219.7	null		F430006L17	chr16	0	0	no	non-coding	-	no	-	-	N	No 
description	91949487	91953783
177219	FANTOM	https://genomec.gsc.riken.go.jp/fantom30/fantom3/editor/reference/content.cgi?masterid=	177219	TB177219.26	null		A430075E22	chr16	0	0	no	non-coding	-	yes	-	-	N	No 
description	91949477	91955990
177314	FANTOM	https://genomec.gsc.riken.go.jp/fantom30/fantom3/editor/reference/content.cgi?masterid=	177314	TA177314.1	PA177314.1	I830012H08	I830012H08	chr11	83249915	83250939	yes	coding	-	yes	IPR001811:IPR001811:IPR001811:IPR000827:IPR001811	-	Y	No 
description	83249508	83251019
177314	FANTOM	https://genomec.gsc.riken.go.jp/fantom30/fantom3/editor/reference/content.cgi?masterid=	177314	TA177314.6	PA177314.6	I830125H05	I830125H05	chr11	83249915	83250883	yes	coding	-	yes	-	-	N	No 
description	83249507	83250883
177314	PUBLIC	https://genomec.gsc.riken.go.jp/fantom30/fantom3/public/annotate/main.cgi?masterid=	177314	TA177314.7	PA177314.1	AAA40304	J04491	chr11	83249915	83250939	yes	coding	-	yes	IPR001811:IPR001811:IPR001811:IPR000827:IPR001811	-	N	No 
description	83249506	83250986
177314	PUBLIC	https://genomec.gsc.riken.go.jp/fantom30/fantom3/public/annotate/main.cgi?masterid=	177314	TA177314.8	PA177314.1	AAC17506	AF065939	chr11	83249915	83250939	yes	coding	-	yes	IPR001811:IPR001811:IPR001811:IPR000827:IPR001811	-	N	No 
description	83249896	83250965
177314	FANTOM	https://genomec.gsc.riken.go.jp/fantom30/fantom3/editor/reference/content.cgi?masterid=	177314	TB177314.2	null		F630118P08	chr11	0	0	yes	non-coding	-	no	-	-	N	No 
description	83249506	83251019
177314	FANTOM	https://genomec.gsc.riken.go.jp/fantom30/fantom3/editor/reference/content.cgi?masterid=	177314	TB177314.9	null		9830128P06	chr11	0	0	yes	non-coding	-	no	-	-	N	No 
description	83249507	83250980
181931	FANTOM	https://genomec.gsc.riken.go.jp/fantom30/fantom3/editor/reference/content.cgi?masterid=	181931	TA181931.1	PA181931.1	G530125H19	G530125H19	chr6	114160017	114215926	no	coding	-	no	IPR011009:IPR011029:IPR002290:IPR001245:IPR000719:IPR000719:IPR000488:IPR000719	-	Y	No 
description	114159997	114217077
181931	FANTOM	https://genomec.gsc.riken.go.jp/fantom30/fantom3/editor/reference/content.cgi?masterid=	181931	TA181931.2	PA181931.2	6330415L08	6330415L08	chr6	114160017	114215926	no	coding	-	no	IPR011009:IPR011029:IPR002290:IPR001245:IPR000719:IPR000719:IPR000488:IPR000719	-	N	No 
description	114159997	114217156
181931	PUBLIC	https://genomec.gsc.riken.go.jp/fantom30/fantom3/public/annotate/main.cgi?masterid=	181931	TA181931.3	PA181931.3	AAO24764	AY162381	chr6	114160017	114215926	no	coding	-	no	IPR011009:IPR011029:IPR002290:IPR001245:IPR000719:IPR000719:IPR000719	-	N	No 
description	114159957	114215944
181931	PUBLIC	https://genomec.gsc.riken.go.jp/fantom30/fantom3/public/annotate/main.cgi?masterid=	181931	TA181931.4	PA181931.4	AAO24763	AY162380	chr6	114192670	114215926	no	coding	-	no	IPR011009:IPR002290:IPR001245:IPR000719:IPR000719:IPR000719	-	N	No 
description	114192241	114215944
181931	FANTOM	https://genomec.gsc.riken.go.jp/fantom30/fantom3/editor/reference/content.cgi?masterid=	181931	TA181931.5	PA181931.5	9130227N12	9130227N12	chr6	114160017	114188345	no	coding	-	yes	IPR011029:IPR000488	-	N	No 
description	114159970	114190878
181931	FANTOM	https://genomec.gsc.riken.go.jp/fantom30/fantom3/editor/reference/content.cgi?masterid=	181931	TA181931.11	PA181931.11	F630104F15	F630104F15	chr6	114160089	114215926	no	coding	-	no	-	-	N	No 
description	114160089	114217156
181931	ENSEMBL	http://www.ensembl.org/Mus_musculus/protview?transcript=	181931	TA181931.12	PA181931.12	ENSMUSP00000055073	ENSMUST00000059286	chr6	114160017	114209496	no	coding	-	no	-	-	N	No 
description	114159970	114209496
181931	FANTOM	https://genomec.gsc.riken.go.jp/fantom30/fantom3/editor/reference/content.cgi?masterid=	181931	TA181931.13	PA181931.1	4732448K15	4732448K15	chr6	114160017	114215926	no	coding	-	no	IPR011009:IPR011029:IPR002290:IPR001245:IPR000719:IPR000719:IPR000488:IPR000719	-	N	No 
description	114159972	114216898
181931	PUBLIC	https://genomec.gsc.riken.go.jp/fantom30/fantom3/public/annotate/main.cgi?masterid=	181931	TA181931.14	PA181931.1	CAD29447	AJ440756	chr6	114160017	114215926	no	coding	-	no	IPR011009:IPR011029:IPR002290:IPR001245:IPR000719:IPR000719:IPR000488:IPR000719	-	N	No 
description	114160017	114215926
181931	PUBLIC	https://genomec.gsc.riken.go.jp/fantom30/fantom3/public/annotate/main.cgi?masterid=	181931	TA181931.15	PA181931.1	AAO24761	AY162378	chr6	114160017	114215926	no	coding	-	no	IPR011009:IPR011029:IPR002290:IPR001245:IPR000719:IPR000719:IPR000488:IPR000719	-	N	No 
description	114159957	114215944
181931	PUBLIC	https://genomec.gsc.riken.go.jp/fantom30/fantom3/public/annotate/main.cgi?masterid=	181931	TA181931.16	PA181931.2	AAO24762	AY162379	chr6	114160017	114215926	no	coding	-	no	IPR011009:IPR011029:IPR002290:IPR001245:IPR000719:IPR000719:IPR000488:IPR000719	-	N	No 
description	114159957	114215944
181931	FANTOM	https://genomec.gsc.riken.go.jp/fantom30/fantom3/editor/reference/content.cgi?masterid=	181931	TA181931.17	PA181931.2	I830030B01	I830030B01	chr6	114160017	114215926	no	coding	-	no	IPR011009:IPR011029:IPR002290:IPR001245:IPR000719:IPR000719:IPR000488:IPR000719	-	N	No 
description	114160008	114216878
221928	FANTOM	https://genomec.gsc.riken.go.jp/fantom30/fantom3/editor/reference/content.cgi?masterid=	221928	TA221928.1	PA221928.1	G530144F07	G530144F07	chr11	120392736	120394738	no	coding	-	no	IPR001806:superfamily_SSF52540:IPR001806:IPR001806:IPR001806:IPR001806:IPR001806:IPR003577:IPR003579:IPR003578:IPR005225	-	Y	No 
description	120392594	120395098
221928	PUBLIC	https://genomec.gsc.riken.go.jp/fantom30/fantom3/public/annotate/main.cgi?masterid=	221928	TA221928.4	PA221928.4	AAH25842	BC025842	chr11	120393410	120394738	no	coding	-	no	-	-	N	No 
description	120393410	120395099
221928	PUBLIC	https://genomec.gsc.riken.go.jp/fantom30/fantom3/public/annotate/main.cgi?masterid=	221928	TA221928.5	PA221928.1	BAB40573	AB040819	chr11	120392736	120394738	no	coding	-	no	IPR001806:superfamily_SSF52540:IPR001806:IPR001806:IPR001806:IPR001806:IPR001806:IPR003577:IPR003579:IPR003578:IPR005225	-	N	No 
description	120392730	120395098
222045	PUBLIC	https://genomec.gsc.riken.go.jp/fantom30/fantom3/public/annotate/main.cgi?masterid=	222045	TA222045.1	PA222045.1	AAH64737	BC064737	chr15	89535762	89541613	yes	coding	-	yes	IPR000719:IPR008352:IPR008352:IPR008352:IPR008352:IPR008352:IPR008351:IPR008351:IPR008351:IPR008351:IPR011009:IPR000719:IPR000719:IPR002290:IPR001245:IPR000719:IPR003527	-	Y	No 
description	89534510	89541657
222045	ENSEMBL	http://www.ensembl.org/Mus_musculus/protview?transcript=	222045	TA222045.3	PA222045.3	ENSMUSP00000015524	ENSMUST00000015524	chr15	89535762	89541613	yes	coding	-	yes	-	-	N	No 
description	89535762	89541613
222045	FANTOM	https://genomec.gsc.riken.go.jp/fantom30/fantom3/editor/reference/content.cgi?masterid=	222045	TA222045.8	PA222045.1	G730041K23	G730041K23	chr15	89535762	89541613	yes	coding	-	yes	IPR000719:IPR008352:IPR008352:IPR008352:IPR008352:IPR008352:IPR008351:IPR008351:IPR008351:IPR008351:IPR011009:IPR000719:IPR000719:IPR002290:IPR001245:IPR000719:IPR003527	-	N	No 
description	89534510	89541678
222045	PUBLIC	https://genomec.gsc.riken.go.jp/fantom30/fantom3/public/annotate/main.cgi?masterid=	222045	TA222045.9	PA222045.1	AAD30116	AF135185	chr15	89535762	89541613	yes	coding	-	yes	IPR000719:IPR008352:IPR008352:IPR008352:IPR008352:IPR008352:IPR008351:IPR008351:IPR008351:IPR008351:IPR011009:IPR000719:IPR000719:IPR002290:IPR001245:IPR000719:IPR003527	-	N	No 
description	89535637	89541686
222045	FANTOM	https://genomec.gsc.riken.go.jp/fantom30/fantom3/editor/reference/content.cgi?masterid=	222045	TB222045.4	null		4832421O20	chr15	0	0	yes	non-coding	-	no	-	-	N	No 
description	89534510	89541594
222079	FANTOM	https://genomec.gsc.riken.go.jp/fantom30/fantom3/editor/reference/content.cgi?masterid=	222079	TA222079.1	PA222079.1	F430105D21	F430105D21	chr17	54548141	54550339	yes	coding	-	no	IPR000157	-	Y	No 
description	54547565	54555004
222079	PUBLIC	https://genomec.gsc.riken.go.jp/fantom30/fantom3/public/annotate/main.cgi?masterid=	222079	TA222079.2	PA222079.2	AAH62191	BC062191	chr17	54548141	54549330	yes	coding	-	no	FPrintScan_PR01217:FPrintScan_PR01217:FPrintScan_PR01217:FPrintScan_PR01217	-	N	No 
description	54547715	54549439
222079	PUBLIC	https://genomec.gsc.riken.go.jp/fantom30/fantom3/public/annotate/main.cgi?masterid=	222079	TA222079.6	PA222079.1	BAC55581	AB091053	chr17	54548141	54550339	yes	coding	-	yes	IPR000157	-	N	No 
description	54548106	54550404
222079	FANTOM	https://genomec.gsc.riken.go.jp/fantom30/fantom3/editor/reference/content.cgi?masterid=	222079	TA222079.8	PA222079.1	F630210P17	F630210P17	chr17	54548141	54550339	yes	coding	-	no	IPR000157	-	N	No 
description	54547718	54555011
222079	FANTOM	https://genomec.gsc.riken.go.jp/fantom30/fantom3/editor/reference/content.cgi?masterid=	222079	TB222079.3	null		D130017O09	chr17	0	0	yes	non-coding	-	no	-	-	N	No 
description	54547718	54554990
222079	FANTOM	https://genomec.gsc.riken.go.jp/fantom30/fantom3/editor/reference/content.cgi?masterid=	222079	TB222079.7	null		F830008H21	chr17	0	0	yes	non-coding	-	no	-	-	N	No 
description	54548167	54554989
227080	FANTOM	https://genomec.gsc.riken.go.jp/fantom30/fantom3/editor/reference/content.cgi?masterid=	227080	TA227080.1	PA227080.1	C730009C23	C730009C23	chr5	90880708	90899181	yes	coding	-	yes	superfamily_SSF54427:superfamily_SSF54928:IPR002075:IPR000504:IPR002075:IPR000504:IPR000504	-	Y	No 
description	90879646	90908844
227080	FANTOM	https://genomec.gsc.riken.go.jp/fantom30/fantom3/editor/reference/content.cgi?masterid=	227080	TA227080.2	PA227080.2	I1C0030M14	I1C0030M14	chr5	90880708	90909644	yes	coding	-	yes	-	-	N	No 
description	90880441	90909644
227080	FANTOM	https://genomec.gsc.riken.go.jp/fantom30/fantom3/editor/reference/content.cgi?masterid=	227080	TA227080.3	PA227080.3	I830128B18	I830128B18	chr5	90880708	90909440	yes	coding	-	yes	-	-	N	No 
description	90879644	90909440
227080	FANTOM	https://genomec.gsc.riken.go.jp/fantom30/fantom3/editor/reference/content.cgi?masterid=	227080	TA227080.4	PA227080.4	F830111B11	F830111B11	chr5	90880593	90899181	yes	coding	-	yes	superfamily_SSF54427:superfamily_SSF54928:IPR000504:IPR002075:IPR000504:IPR002075:IPR000504	-	N	No 
description	90878093	90909611
227080	FANTOM	https://genomec.gsc.riken.go.jp/fantom30/fantom3/editor/reference/content.cgi?masterid=	227080	TA227080.5	PA227080.13	I830035L24	I830035L24	chr5	90880708	90899181	yes	coding	-	yes	superfamily_SSF54427:superfamily_SSF54928:IPR002075:IPR000504:IPR002075:IPR000504:IPR000504	-	N	No 
description	90879643	90909484
227080	FANTOM	https://genomec.gsc.riken.go.jp/fantom30/fantom3/editor/reference/content.cgi?masterid=	227080	TA227080.10	PA227080.10	C920008I23	C920008I23	chr5	90880708	90880830	yes	coding	-	yes	-	-	N	No 
description	90878088	90880830
227080	PUBLIC	https://genomec.gsc.riken.go.jp/fantom30/fantom3/public/annotate/main.cgi?masterid=	227080	TA227080.11	PA227080.1	AAD51933	AF145285	chr5	90880708	90899181	yes	coding	-	yes	superfamily_SSF54427:superfamily_SSF54928:IPR002075:IPR000504:IPR002075:IPR000504:IPR000504	-	N	No 
description	90880439	90909585
227080	FANTOM	https://genomec.gsc.riken.go.jp/fantom30/fantom3/editor/reference/content.cgi?masterid=	227080	TA227080.12	PA227080.1	E430003G24	E430003G24	chr5	90880708	90899181	yes	coding	-	yes	superfamily_SSF54427:superfamily_SSF54928:IPR002075:IPR000504:IPR002075:IPR000504:IPR000504	-	N	No 
description	90880441	90909388
227080	FANTOM	https://genomec.gsc.riken.go.jp/fantom30/fantom3/editor/reference/content.cgi?masterid=	227080	TA227080.13	PA227080.13	I1C0037N06	I1C0037N06	chr5	90880708	90899181	yes	coding	-	yes	superfamily_SSF54427:superfamily_SSF54928:IPR002075:IPR000504:IPR002075:IPR000504:IPR000504	-	N	No 
description	90878091	90909646
227080	FANTOM	https://genomec.gsc.riken.go.jp/fantom30/fantom3/editor/reference/content.cgi?masterid=	227080	TA227080.14	PA227080.13	2810417J20	2810417J20	chr5	90880708	90899181	yes	coding	-	yes	superfamily_SSF54427:superfamily_SSF54928:IPR002075:IPR000504:IPR002075:IPR000504:IPR000504	-	N	No 
description	90880441	90909645
227080	PUBLIC	https://genomec.gsc.riken.go.jp/fantom30/fantom3/public/annotate/main.cgi?masterid=	227080	TA227080.15	PA227080.15	AAC53553	U65313	chr5	90880610	90899181	yes	coding	-	yes	superfamily_SSF54427:superfamily_SSF54928:IPR000504:IPR002075:IPR000504:IPR002075:IPR000504	-	N	No 
description	90880439	90909585
227080	FANTOM	https://genomec.gsc.riken.go.jp/fantom30/fantom3/editor/reference/content.cgi?masterid=	227080	TA227080.16	PA227080.16	I830086D09	I830086D09	chr5	90880708	90899181	yes	coding	-	yes	superfamily_SSF54427:superfamily_SSF54928:IPR000504:IPR002075:IPR000504:IPR002075:IPR000504	-	N	No 
description	90879671	90909611
227080	FANTOM	https://genomec.gsc.riken.go.jp/fantom30/fantom3/editor/reference/content.cgi?masterid=	227080	TB227080.6	null		I1C0025B07	chr5	0	0	yes	non-coding	-	no	-	-	N	No 
description	90895823	90909644
227080	FANTOM	https://genomec.gsc.riken.go.jp/fantom30/fantom3/editor/reference/content.cgi?masterid=	227080	TB227080.7	null		I1C0030P17	chr5	0	0	yes	non-coding	-	no	-	-	N	No 
description	90878091	90880243
227080	FANTOM	https://genomec.gsc.riken.go.jp/fantom30/fantom3/editor/reference/content.cgi?masterid=	227080	TB227080.8	null		E430034L04	chr5	0	0	yes	non-coding	-	no	-	-	N	No 
description	90878091	90879591
227080	PUBLIC	https://genomec.gsc.riken.go.jp/fantom30/fantom3/public/annotate/main.cgi?masterid=	227080	TB227080.9	null		BC003990	chr5	0	0	yes	non-coding	-	no	-	-	N	No 
description	90878091	90878665
227083	FANTOM	https://genomec.gsc.riken.go.jp/fantom30/fantom3/editor/reference/content.cgi?masterid=	227083	TA227083.1	PA227083.1	I730022F23	I730022F23	chr5	91173211	91174658	yes	coding	-	yes	IPR001811:IPR001089:IPR001811:IPR001811:IPR001811:IPR001089:IPR001089:IPR001089:IPR002473:IPR002473	-	Y	No 
description	91172485	91174729
227083	PUBLIC	https://genomec.gsc.riken.go.jp/fantom30/fantom3/public/annotate/main.cgi?masterid=	227083	TA227083.3	PA227083.1	AAG10400	AF227743	chr5	91173211	91174658	yes	coding	-	yes	IPR001811:IPR001089:IPR001811:IPR001811:IPR001811:IPR001089:IPR001089:IPR001089:IPR002473:IPR002473	-	N	No 
description	91172590	91174694
227083	PUBLIC	https://genomec.gsc.riken.go.jp/fantom30/fantom3/public/annotate/main.cgi?masterid=	227083	TA227083.6	PA227083.1	AAH30067	BC030067	chr5	91173211	91174658	yes	coding	-	yes	IPR001811:IPR001089:IPR001811:IPR001811:IPR001811:IPR001089:IPR001089:IPR001089:IPR002473:IPR002473	-	N	No 
description	91172485	91174700
227083	FANTOM	https://genomec.gsc.riken.go.jp/fantom30/fantom3/editor/reference/content.cgi?masterid=	227083	TA227083.8	PA227083.8	I830091D09	I830091D09	chr5	91173211	91174027	yes	coding	-	yes	-	-	N	No 
description	91172490	91174027
227083	PUBLIC	https://genomec.gsc.riken.go.jp/fantom30/fantom3/public/annotate/main.cgi?masterid=	227083	TB227083.2	null		BC057150	chr5	0	0	yes	non-coding	-	no	-	-	N	No 
description	91172488	91174711
227083	FANTOM	https://genomec.gsc.riken.go.jp/fantom30/fantom3/editor/reference/content.cgi?masterid=	227083	TB227083.4	null		I830019H05	chr5	0	0	yes	non-coding	-	no	-	-	N	No 
description	91172485	91172846
227083	FANTOM	https://genomec.gsc.riken.go.jp/fantom30/fantom3/editor/reference/content.cgi?masterid=	227083	TB227083.5	null		I830087C04	chr5	0	0	yes	non-coding	-	no	-	-	N	No 
description	91172490	91173080
227083	PUBLIC	https://genomec.gsc.riken.go.jp/fantom30/fantom3/public/annotate/main.cgi?masterid=	227083	TB227083.7	null		AJ243095	chr5	0	0	yes	non-coding	-	no	-	-	N	No 
description	91173076	91174007
227083	FANTOM	https://genomec.gsc.riken.go.jp/fantom30/fantom3/editor/reference/content.cgi?masterid=	227083	TB227083.9	null		F830106P05	chr5	0	0	yes	non-coding	-	no	-	-	N	No 
description	91173411	91174722
227085	FANTOM	https://genomec.gsc.riken.go.jp/fantom30/fantom3/editor/reference/content.cgi?masterid=	227085	TA227085.1	PA227085.1	F430012H09	F430012H09	chr5	63559055	63561442	yes	coding	-	no	superfamily_SSF52058:IPR000157:IPR003885:IPR003591:IPR003885:IPR003591:IPR003885:IPR003591:IPR003885:IPR003591:IPR003591:IPR003591:IPR000483:IPR000157:IPR004075:IPR004075:IPR004075:IPR001611:IPR001611:IPR001611:IPR001611:IPR001611:IPR001611:IPR001611:IPR001611:IPR001611:IPR001611:IPR001611:IPR001611:IPR000483:IPR000157:IPR000157	-	Y	No 
description	63558894	63567770
227085	PUBLIC	https://genomec.gsc.riken.go.jp/fantom30/fantom3/public/annotate/main.cgi?masterid=	227085	TA227085.2	PA227085.3	AAG37302	AY009154	chr5	63559055	63561442	yes	coding	-	no	superfamily_SSF52058:IPR000157:IPR003591:IPR003591:IPR003591:IPR003591:IPR003591:IPR003591:IPR000483:IPR000157:IPR004075:IPR004075:IPR004075:IPR001611:IPR001611:IPR001611:IPR001611:IPR001611:IPR001611:IPR001611:IPR001611:IPR001611:IPR001611:IPR001611:IPR001611:IPR000483:IPR000157:IPR000157	-	N	No 
description	63559044	63566909
227085	PUBLIC	https://genomec.gsc.riken.go.jp/fantom30/fantom3/public/annotate/main.cgi?masterid=	227085	TA227085.3	PA227085.3	AAG35062	AF316985	chr5	63559055	63561442	yes	coding	-	yes	superfamily_SSF52058:IPR000157:IPR003591:IPR003591:IPR003591:IPR003591:IPR003591:IPR003591:IPR000483:IPR000157:IPR004075:IPR004075:IPR004075:IPR001611:IPR001611:IPR001611:IPR001611:IPR001611:IPR001611:IPR001611:IPR001611:IPR001611:IPR001611:IPR001611:IPR001611:IPR000483:IPR000157:IPR000157	-	N	No 
description	63558896	63561462
227196	PUBLIC	https://genomec.gsc.riken.go.jp/fantom30/fantom3/public/annotate/main.cgi?masterid=	227196	TA227196.1	PA227196.1	AAA89119	U22394	chr9	57290808	57331573	no	coding	-	no	IPR003822:IPR003822:IPR003822:IPR003822:IPR003822:IPR003822	-	Y	No 
description	57280571	57332261
227196	PUBLIC	https://genomec.gsc.riken.go.jp/fantom30/fantom3/public/annotate/main.cgi?masterid=	227196	TA227196.2	PA227196.2	AAA69772	L38621	chr9	57290808	57331391	no	coding	-	no	IPR003822:IPR003822:IPR003822:IPR003822:IPR003822:IPR003822	-	N	No 
description	57290774	57331391
227196	PUBLIC	https://genomec.gsc.riken.go.jp/fantom30/fantom3/public/annotate/main.cgi?masterid=	227196	TA227196.3	PA227196.3	AAB01610	L36831	chr9	57290808	57331573	no	coding	-	yes	IPR003822:IPR003822:IPR003822:IPR003822:IPR003822:IPR003822	-	N	No 
description	57285358	57332345
227196	PUBLIC	https://genomec.gsc.riken.go.jp/fantom30/fantom3/public/annotate/main.cgi?masterid=	227196	TA227196.4	PA227196.4	AAH52716	BC052716	chr9	57290808	57331573	no	coding	-	no	IPR003822:IPR003822:IPR003822:IPR003822:IPR003822:IPR003822	-	N	No 
description	57280684	57332561
227196	PUBLIC	https://genomec.gsc.riken.go.jp/fantom30/fantom3/public/annotate/main.cgi?masterid=	227196	TA227196.5	PA227196.5	AAH53385	BC053385	chr9	57290808	57329415	no	coding	-	no	-	-	N	No 
description	57285288	57329415
227196	FANTOM	https://genomec.gsc.riken.go.jp/fantom30/fantom3/editor/reference/content.cgi?masterid=	227196	TA227196.7	PA227196.7	6430500P22	6430500P22	chr9	57290808	57329410	no	coding	-	no	-	-	N	No 
description	57285290	57329410
227196	FANTOM	https://genomec.gsc.riken.go.jp/fantom30/fantom3/editor/reference/content.cgi?masterid=	227196	TA227196.8	PA227196.8	8030498F03	8030498F03	chr9	57301070	57331573	no	coding	-	no	-	-	N	No 
description	57301070	57332552
227196	FANTOM	https://genomec.gsc.riken.go.jp/fantom30/fantom3/editor/reference/content.cgi?masterid=	227196	TA227196.10	PA227196.10	9430023C08	9430023C08	chr9	57315020	57329436	no	coding	-	no	-	-	N	No 
description	57314974	57329436
227196	PUBLIC	https://genomec.gsc.riken.go.jp/fantom30/fantom3/public/annotate/main.cgi?masterid=	227196	TA227196.11	PA227196.11	AAA69773	L38620	chr9	57290808	57331360	no	coding	-	no	IPR003822:IPR003822:IPR003822:IPR003822:IPR003822:IPR003822	-	N	No 
description	57290774	57331360
227196	ENSEMBL	http://www.ensembl.org/Mus_musculus/protview?transcript=	227196	TA227196.12	PA227196.12	ENSMUSP00000045044	ENSMUST00000049169	chr9	57290808	57331573	no	coding	-	no	-	-	N	No 
description	57290776	57332351
227196	FANTOM	https://genomec.gsc.riken.go.jp/fantom30/fantom3/editor/reference/content.cgi?masterid=	227196	TB227196.6	null		A130020A06	chr9	0	0	no	non-coding	-	no	-	-	N	No 
description	57313581	57315516
227196	FANTOM	https://genomec.gsc.riken.go.jp/fantom30/fantom3/editor/reference/content.cgi?masterid=	227196	TB227196.9	null		A130024G22	chr9	0	0	no	non-coding	-	yes	-	-	N	No 
description	57331710	57333779
